# Supplementary material for: Screening and Identification of Hnf1ba-slc12a1 Signal Pathway in Response to Low-Salinity Stress in Marine Medaka (Oryzias melastigma)
Source: Int J Mol Sci. 2025 Nov 25;26(23):11402. doi: 10.3390/ijms262311402 (PMC12691728; doi:10.3390/ijms262311402)
Supplement: Supplementary file 1 [file ijms-26-11402-s001.zip]

Archive with 9 entries (9 files):
- Supplementary data S1 The plasmid profile of pcDNA3.1~dCas9~GCN4.dna
- Supplementary data S2 The plasmid profile of pcDNA3.1~scFv~Hnf1ba.dna
- Supplementary data S3 The plasmid profile of pGL3-U6-sgRNA.dna
- Supplementary Table S1 All DEGs expression.xlsx
- Supplementary Table S2 Clustering and analysis of DEGs.xlsx
- Supplementary Table S3 Transcription factor of Oryzias melastigma.xlsx
- Supplementary Table S4 List of slc gene family members.xlsx
- Supplementary figures.pdf
- Supplementary Table S5&S6 Basic informationof Hnf1ba and Slc12a1.pdf
