# Supplementary material for: Screening and Identification of Hnf1ba-slc12a1 Signal Pathway in Response to Low-Salinity Stress in Marine Medaka (Oryzias melastigma)
Source: Int J Mol Sci. 2025 Nov 25;26(23):11402. doi: 10.3390/ijms262311402 (PMC12691728; doi:10.3390/ijms262311402)
Supplement: Supplementary file 1 [file ijms-26-11402-s001.zip › Supplementary Table S1 All DEGs expression.xlsx]

## Sheet: All_DEGs
No.	Gene ID	Gene Name	Gene Symbol	Mean TPM (S)	Mean TPM (SF)	Mean TPM (F)	SF VS S	F VS S	F VS SF
1	112136115	ciliary neurotrophic factor receptor subunit alpha	cntfr	13.3264	4.53771	10.4337	down	-	up
2	112136117	microtubule-associated protein 1B	map1b	1.13614	1.56407	2.70704	-	up	-
3	112136120	carboxyl-terminal PDZ ligand of neuronal nitric oxide synthase protein	si:dkey-34e4.1	2.1282	1.52553	1.04618	-	down	-
4	112136121	phospholipid-transporting ATPase ID	LOC112136121	1.11329	0.0540423	0.4301	down	down	up
5	112136122	heat shock protein 30-like	LOC112136122	1.17663	0.654062	2.49512	-	up	up
6	112136123	heat shock protein 30-like	LOC112136123	0.580441	0.482916	2.2653	-	up	up
7	112136127	uncharacterized LOC112136127	LOC112136127	0.324191	0.341304	0.103315	-	-	down
8	112136134	ephrin-A5b	LOC112136134	2.34179	0.884563	1.74097	down	-	-
9	112136136	transmembrane protein 132C	si:dkey-112m2.1	0.383522	0.0926577	0.352178	down	-	up
10	112136137	granulin 2	grn2	102.358	54.3515	232.95	-	up	up
11	112136139	unconventional myosin-Ic isoform X2	myo1hb	0.0896963	0.190824	0.066589	-	-	down
12	112136141	neural proliferation differentiation and control protein 1 isoform X1	LOC112136141	57.9941	26.9313	35.9245	down	-	-
13	112136143	hyaluronan and proteoglycan link protein 1	LOC112136143	37.0528	16.1816	19.0936	down	-	-
14	112136147	matrix metalloproteinase-17	LOC112136147	0.744578	0.190576	0.497927	down	-	up
15	112136150	transmembrane protein 203	tmem203	16.1099	13.8145	27.664	-	-	up
16	112136155	interleukin-7 receptor subunit alpha isoform X2	LOC112136155	20.2828	6.99353	14.014	down	-	up
17	112136156	calcyphosine-like b	capslb	0.114569	0.419985	1.58197	-	up	up
18	112136158	LOW QUALITY PROTEIN: lipoxygenase homology domain-containing protein 1	loxhd1a	0.028926	0.00785333	0.108961	-	up	up
19	112136160	rod cGMP-specific 3',5'-cyclic phosphodiesterase subunit beta	pde6b	0.093691	0.314138	1.59399	up	up	up
20	112136164	kinesin-like protein KIF2A	LOC112136164	0.261757	0.553409	0.796204	up	up	-
21	112136167	creatine kinase, mitochondrial 2a (sarcomeric)	ckmt2a	131.706	287.457	91.9638	up	-	down
22	112136169	procollagen galactosyltransferase 2	cercam	4.98745	2.53939	5.18809	-	-	up
23	112136171	alpha-1A adrenergic receptor	adra1ab	0.183963	0.133489	1.08773	-	up	up
24	112136174	ephrin type-A receptor 7	LOC112136174	0.550149	0.123842	0.499442	down	-	up
25	112136179	bone morphogenetic protein 10-like	LOC112136179	4.47629	0.536746	6.93414	down	-	up
26	112136182	tropomyosin beta chain isoform X1	tpm2	324.349	746.97	359.527	up	-	down
27	112136183	raftlin isoform X1	rftn1a	0.653639	0.35466	0.194183	-	down	-
28	112136190	thymic stromal cotransporter homolog	LOC112136190	3.37408	1.79752	3.90126	-	-	up
29	112136191	stromelysin-3	LOC112136191	6.34366	2.53045	3.15578	down	down	-
30	112136246	sodium-dependent neutral amino acid transporter B(0)AT1	LOC112136246	0.160545	0.533637	11.3293	up	up	up
31	112136249	iroquois-class homeodomain protein IRX-1b	irx1b	0.791132	1.48404	0.40913	-	-	down
32	112136251	trichohyalin	sync	2.56056	5.23266	2.10839	up	-	down
33	112136253	3-oxo-5-alpha-steroid 4-dehydrogenase 1 isoform X1	srd5a1	6.68278	3.05886	5.09337	down	-	-
34	112136257	uncharacterized LOC112136257	LOC112136257	0.410181	1.85359	1.47754	up	up	-
35	112136263	KH domain-containing, RNA-binding, signal transduction-associated protein 3	LOC112136263	4.1076	1.61469	3.68476	down	-	up
36	112136266	peptidyl-prolyl cis-trans isomerase FKBP14	LOC112136266	4.54231	2.62095	6.89699	-	-	up
37	112136275	zinc finger and BTB domain-containing protein 8B	zbtb8b	7.83161	3.91078	4.7502	down	-	-
38	112136277	uncharacterized protein LOC112136277	LOC112136277	4.30888	15.3274	12.042	up	up	-
39	112136281	collagen alpha-1(XXII) chain	col22a1	4.49624	1.41059	4.13061	down	-	up
40	112136282	potassium channel subfamily K member 9	kcnk9	0.0577183	0.10271	0.0483693	-	-	down
41	112136285	inactive sodium-dependent neutral amino acid transporter B(0)AT3 isoform X2	slc6a18	0.336956	0.551753	0.714056	-	up	-
42	112136292	protein FAM135B isoform X1	fam135b	1.6891	1.29909	4.94463	-	up	up
43	112136295	trafficking kinesin-binding protein 1 isoform X1	LOC112136295	1.6737	0.614889	1.03453	down	-	-
44	112136298	MAGUK p55 subfamily member 6b isoform X1	mpp6b	3.80889	10.4759	14.4262	up	up	-
45	112136299	sodium-dependent neutral amino acid transporter B(0)AT1	LOC112136299	4.41904	33.6014	1.82451	up	down	down
46	112136302	cholecystokinin	LOC112136302	1.22078	2.19637	4.38651	-	up	-
47	112136303	sodium-dependent neutral amino acid transporter B(0)AT1	LOC112136303	0.007623	0.0186337	0.163857	-	up	up
48	112136305	glutathione S-transferase A isoform X1	LOC112136305	125.869	173.324	78.0637	-	-	down
49	112136307	glutathione S-transferase A	LOC112136307	1095.37	2191.56	1370.36	up	-	-
50	112136310	coagulation factor XI	LOC112136310	6.36486	15.6356	10.6307	up	-	-
51	112136311	coagulation factor XI	LOC112136311	0.493203	1.84074	1.13244	up	up	-
52	112136312	heat shock factor-binding protein 1-like protein 1	LOC112136312	31.5951	12.2018	18.4507	down	-	-
53	112136318	CMP-N-acetylneuraminate-beta-galactosamide-alpha-2,3-sialyltransferase 1	st3gal1l3	94.5634	7.96762	11.382	down	down	-
54	112136320	transcription factor SOX-4a	sox4a	21.7248	10.6177	9.76775	down	down	-
55	112136322	5'-nucleotidase, cytosolic IAa	nt5c1aa	2.2447	6.92259	1.68372	up	-	down
56	112136324	uncharacterized LOC112136324	LOC112136324	0.0485507	0.238547	0.0001	-	-	down
57	112136330	collagen alpha-1(IX) chain isoform X1	LOC112136330	0.214843	0.63848	0.254047	up	-	down
58	112136344	electrogenic sodium bicarbonate cotransporter 1	slc4a4a	19.6245	1.0866	4.19197	down	down	up
59	112136347	A disintegrin and metalloproteinase with thrombospondin motifs 8	LOC112136347	3.7662	1.16643	1.48948	down	down	-
60	112136348	A disintegrin and metalloproteinase with thrombospondin motifs 15	LOC112136348	1.37138	0.447232	1.5481	down	-	up
61	112136357	formimidoyltransferase-cyclodeaminase	ftcd	1.47132	2.83974	3.03729	-	up	-
62	112136366	transcription factor Sox-9-A	LOC112136366	4.77866	1.88576	4.65601	down	-	up
63	112136374	neuropeptide FF receptor 2a	npffr2a	0.475311	0.181184	0.575992	down	-	up
64	112136375	nuclear factor NF-kappa-B p105 subunit	zgc:113279	8.28614	5.75924	4.12494	-	down	-
65	112136376	tyrosine kinase receptor Cad96Ca	si:ch211-167j9.5	7.55883	1.4215	6.25165	down	-	up
66	112136386	arf-GAP with dual PH domain-containing protein 1	LOC112136386	0.284782	0.22563	0.754714	-	up	up
67	112136387	uncharacterized protein LOC112136387 isoform X1	LOC112136387	0.00985767	0.0628013	0.602733	-	up	up
68	112136397	POU domain class 2-associating factor 1	LOC112136397	2.22448	1.55831	4.33487	-	-	up
69	112136399	duodenase-1	LOC112136399	19.6356	1.15509	9.05306	down	down	up
70	112136400	duodenase-1 isoform X1	LOC112136400	0.265704	0.271804	1.24119	-	up	up
71	112136404	uncharacterized protein LOC112136404	LOC112136404	0.856667	1.96526	0.448646	up	-	down
72	112136405	inverted formin-2-like isoform X1	LOC112136405	0.135686	0.0260643	0.355972	-	-	up
73	112136410	methyltransferase-like protein 24	LOC112136410	2.99834	0.87566	2.27617	down	-	up
74	112136420	T-cell surface glycoprotein CD3 delta chain isoform X1	LOC112136420	18.2245	9.04658	18.237	down	-	up
75	112136422	T-cell surface glycoprotein CD3 epsilon chain isoform X1	LOC112136422	10.654	4.27192	9.96718	down	-	up
76	112136423	nuclear factor 7, brain-like	LOC112136423	0.060292	0.0299917	0.213701	-	-	up
77	112136424	duodenase-1-like	LOC112136424	0.203007	0.0346347	0.545287	-	-	up
78	112136426	NLR family CARD domain-containing protein 3	LOC112136426	0.878472	0.546129	1.65108	-	-	up
79	112136429	cerebellin 18	cbln18	1.52321	0.901174	2.34471	-	-	up
80	112136436	T-box transcription factor TBX4	tbx4	0.487232	0.678531	0.265166	-	-	down
81	112136440	period circadian protein homolog 2	LOC112136440	23.4087	4.349	25.7606	down	-	up
82	112136441	PR domain zinc finger protein 1 isoform X1	LOC112136441	4.89318	10.8211	12.5039	up	up	-
83	112136445	calsyntenin-2	LOC112136445	0.360324	0.310034	0.817162	-	up	up
84	112136450	complement C2	si:ch1073-280e3.1	0.228224	0.282206	4.09893	-	up	up
85	112136463	retinol-binding protein 2	LOC112136463	0.814412	3.19221	1.93642	up	-	-
86	112136464	apolipoprotein A-Ib	apoa1b	28.3268	81.864	84.5258	up	up	-
87	112136466	dyslexia-associated protein KIAA0319-like protein	kiaa0319l	7.73027	6.31141	39.2728	-	up	up
88	112136490	tropomodulin-4	tmod4	22.9724	62.1486	21.1802	up	-	down
89	112136491	synaptic vesicle glycoprotein 2A	sv2a	0.11036	0.177273	0.304803	-	up	-
90	112136493	serine/threonine-protein kinase Nek10 isoform X1	nek10	1.47028	0.916691	1.93656	-	-	up
91	112136498	biotinidase	LOC112136498	1.21465	0.703929	1.94375	-	-	up
92	112136499	sialic acid-binding Ig-like lectin 15	si:dkey-11p23.7	2.8963	7.22378	5.1754	up	-	-
93	112136504	macrophage mannose receptor 1-like	LOC112136504	0.145736	0.269447	0.0572447	-	-	down
94	112136505	uncharacterized protein LOC112136505	LOC112136505	9.04262	4.93497	13.1186	-	-	up
95	112136506	putative high mobility group protein B1-like 1	LOC112136506	0.5072	0.0001	0.0001	down	down	-
96	112136510	lysosomal thioesterase PPT2-A	LOC112136510	6.6834	1.38601	0.350129	down	down	down
97	112136511	lysosomal thioesterase PPT2-A-like	LOC112136511	0.34774	0.201641	0.0581077	-	down	-
98	112136515	collagen alpha-1(XXVIII) chain	col28a1b	0.140407	0.0350993	0.177432	down	-	up
99	112136518	uncharacterized protein LOC112136518	LOC112136518	0.994861	7.09016	0.776019	up	-	down
100	112136520	high affinity nerve growth factor receptor isoform X1	ntrk1	0.152746	0.52084	0.744721	up	up	-
101	112136530	thrombospondin type-1 domain-containing protein 7A isoform X1	LOC112136530	5.25946	2.9444	6.68382	-	-	up
102	112136547	EF-hand domain-containing family member B	efhb	0.395954	0.2697	0.915409	-	up	up
103	112136550	HORMA domain-containing protein 1 isoform X1	hormad1	0.333095	0.699358	0.491004	up	-	-
104	112136554	semaphorin-7A isoform X1	si:ch211-113g11.6	1.44102	0.33115	0.793661	down	-	up
105	112136558	protein rapunzel	LOC112136558	45.521	18.3616	25.7688	down	-	-
106	112136561	protein rapunzel	LOC112136561	64.8515	30.8631	46.8392	down	-	-
107	112136566	disintegrin and metalloproteinase domain-containing protein 15 isoform X1	adam15	8.63089	10.5805	17.7364	-	up	-
108	112136567	DC-STAMP domain-containing protein 2 isoform X6	dcst2	1.15558	2.97379	1.65183	up	-	-
109	112136571	E3 ubiquitin-protein ligase DCST1 isoform X1	dcst1	1.86528	7.72546	4.56846	up	up	-
110	112136573	uncharacterized LOC112136573	LOC112136573	1.18785	0.595627	2.14219	-	-	up
111	112136581	cytochrome c oxidase subunit 6B1	LOC112136581	0.0885973	0.0678233	0.809026	-	up	up
112	112136603	glycogen synthase kinase binding protein	gbp	36.8315	44.3094	21.7661	-	-	down
113	112136610	CKLF-like MARVEL transmembrane domain-containing protein 7	cmtm7	0.754838	0.34938	1.32293	down	-	up
114	112136612	deoxyribonuclease-2-alpha	dnase2	28.4314	6.23973	21.4342	down	-	up
115	112136622	dpy-19-like 1, like isoform X1	dpy19l1l	1.57815	0.624703	1.18238	down	-	-
116	112136623	chondroitin sulfate proteoglycan 5 isoform X1	cspg5a	0.562887	0.497835	1.03165	-	-	up
117	112136627	uncharacterized protein LOC112136627	LOC112136627	0.957677	1.44782	0.285929	-	down	down
118	112136628	coiled-coil domain-containing protein 105 isoform X1	ccdc105	0.135703	0.122415	0.520309	-	up	up
119	112136631	uncharacterized protein LOC112136631	LOC112136631	4.40836	8.06838	3.75668	-	-	down
120	112136632	asialoglycoprotein receptor 1 isoform X1	LOC112136632	2.13334	0.859279	0.65569	down	down	-
121	112136637	asialoglycoprotein receptor 1	LOC112136637	8.86525	1.59583	1.30854	down	down	-
122	112136639	asialoglycoprotein receptor 1 isoform X1	LOC112136639	1.51126	0.488281	1.37722	down	-	up
123	112136640	E3 ubiquitin-protein ligase RNF183	rnf183	87.5114	99.5116	180.731	-	up	-
124	112136641	C-type lectin domain family 12 member B isoform X1	LOC112136641	5.85238	2.97629	2.47801	-	down	-
125	112136644	C-type lectin domain family 12 member B isoform X1	LOC112136644	4.26076	5.20599	1.7014	-	down	down
126	112136650	apolipoprotein M	apom	0.0787167	0.709516	0.25878	up	-	down
127	112136652	lysosomal thioesterase PPT2-B	LOC112136652	4.45071	1.10843	0.951039	down	down	-
128	112136654	uncharacterized LOC112136654, transcript variant X2	LOC112136654	0.195801	0.350715	0.163175	-	-	down
129	112136659	uncharacterized protein LOC112136659	LOC112136659	4.17266	2.3556	6.28174	-	-	up
130	112136665	islet cell autoantigen 1	ica1	0.448001	0.260655	0.757974	-	-	up
131	112136668	uncharacterized protein LOC112136668	LOC112136668	2.72754	1.39233	2.88335	-	-	up
132	112136685	cathepsin S, ortholog2, tandem duplicate 1	ctss2.1	267.453	119.189	332.424	down	-	up
133	112136688	tripartite motif-containing protein 16-like	LOC112136688	5.07031	2.44291	3.5102	down	-	-
134	112136694	interleukin-21 receptor	LOC112136694	2.37218	1.85693	5.34416	-	up	up
135	112136695	nuclear receptor subfamily 2 group F member 5	nr2f5	3.19843	1.79765	4.07034	-	-	up
136	112136701	macrophage mannose receptor 1 isoform X2	LOC112136701	0.0001	0.13109	0.13341	up	up	-
137	112136702	apoptosis-associated speck-like protein containing a CARD	LOC112136702	12.3321	1.1638	0.713263	down	down	-
138	112136706	vitelline membrane outer layer protein 1 homolog	LOC112136706	0.0871497	0.527923	0.423116	up	-	-
139	112136707	uncharacterized protein LOC112136707	LOC112136707	93.8737	22.2035	23.4326	down	down	-
140	112136708	protein rapunzel	LOC112136708	8.44075	2.32608	0.995143	down	down	down
141	112136714	raftlin	LOC112136714	3.08005	1.2306	2.51452	down	-	up
142	112136715	cysteine-rich venom protein latisemin	LOC112136715	21.557	49.2616	8.18266	up	down	down
143	112136719	protein rapunzel	LOC112136719	3.97172	2.05432	1.73114	-	down	-
144	112136723	alkylglycerol monooxygenase	agmo	9.55117	6.04995	17.6041	-	-	up
145	112136726	retinoic acid receptor beta	LOC112136726	2.28028	1.06246	2.8183	down	-	up
146	112136727	uncharacterized protein LOC112136727	LOC112136727	1.58265	0.026074	0.0001	down	down	-
147	112136731	protein rapunzel-like	LOC112136731	0.208488	0.102861	0.0339203	-	down	-
148	112136733	antigen peptide transporter 1	tap1	29.4245	11.9275	29.7625	down	-	up
149	112136735	uncharacterized LOC112136735	LOC112136735	0.262458	0.0163803	0.0001	down	down	-
150	112136736	uncharacterized protein si:dkey-256h2.1	si:dkey-256h2.1	11.4798	6.42105	13.2868	-	-	up
151	112136737	von Willebrand factor D and EGF domain-containing protein isoform X1	LOC112136737	1.00658	0.397515	0.90043	down	-	up
152	112136741	transmembrane protein 116 isoform X1	tmem116	5.8131	3.55558	9.90452	-	-	up
153	112136742	uncharacterized protein LOC112136742 isoform X1	LOC112136742	14.7866	14.7862	33.3856	-	up	up
154	112136745	one cut domain, family member, like	onecutl	0.0259273	0.0993833	0.156442	up	up	-
155	112136762	uncharacterized protein LOC112136762	LOC112136762	2.9827	4.65934	10.1849	-	up	up
156	112136764	rho GTPase-activating protein 28	LOC112136764	0.121218	0.183884	0.437496	-	up	-
157	112136768	antithrombin-III	serpinc1	0.219113	0.739238	0.593026	up	up	-
158	112136772	cartilage intermediate layer protein 1	cilp2	5.92712	2.30264	4.89744	down	-	up
159	112136773	uncharacterized protein PF14_0093	LOC112136773	8.40382	3.25183	2.90904	down	down	-
160	112136783	FRAS1-related extracellular matrix protein 1b	frem1b	3.47316	1.87652	4.15338	-	-	up
161	112136784	desmoglein-2	LOC112136784	2.11749	1.02721	1.03057	down	down	-
162	112136788	semaphorin-5B	LOC112136788	0.906668	0.23469	0.782436	down	-	up
163	112136797	DNA repair and recombination protein RAD54-like	rad54l	2.65913	1.28215	2.25103	down	-	-
164	112136798	transcription initiation factor TFIID subunit 4 isoform X1	LOC112136798	3.14216	1.03141	0.943866	down	down	-
165	112136799	uncharacterized protein LOC112136799	LOC112136799	0.209646	0.100607	0.31939	-	-	up
166	112136806	voltage-dependent L-type calcium channel subunit beta-4 isoform X1	LOC112136806	0.182219	0.337099	0.937482	-	up	up
167	112136815	uncharacterized protein LOC112136815	LOC112136815	0.0001	0.0001	0.294677	-	up	up
168	112136826	retinal rod rhodopsin-sensitive cGMP 3',5'-cyclic phosphodiesterase subunit delta	pde6d	5.93515	7.48278	12.4656	-	up	-
169	112136836	aminopeptidase N	LOC112136836	0.307622	0.373192	0.014339	-	down	down
170	112136838	myocyte-specific enhancer factor 2B isoform X1	mef2b	1.73307	0.863414	1.04317	down	-	-
171	112136839	olfactomedin-4	LOC112136839	28.9302	17.804	41.18	-	-	up
172	112136840	protein-glutamine gamma-glutamyltransferase K	LOC112136840	115.045	285.078	95.4989	up	-	down
173	112136842	interferon alpha-inducible protein 6 isoform X1	LOC112136842	1.23584	0.356338	0.377426	down	down	-
174	112136844	platelet-derived growth factor receptor beta	LOC112136844	4.16688	1.59286	4.47706	down	-	up
175	112136850	acyl-coenzyme A thioesterase 11b isoform X1	acot11b	29.3734	7.94331	44.449	down	-	up
176	112136861	PDZK1-interacting protein 1 isoform X1	pdzk1ip1	1.45382	1.33814	11.0353	-	up	up
177	112136871	choline kinase alpha isoform X1	chka	17.8103	12.3247	26.6646	-	-	up
178	112136874	probable D-lactate dehydrogenase, mitochondrial	ldhd	4.54836	3.80375	8.29563	-	-	up
179	112136890	radial spoke head protein 4 homolog A isoform X1	rsph4a	0.323998	0.0921337	0.396348	-	-	up
180	112136892	protein NDRG4 isoform X1	ndrg4	5.73377	2.90949	7.83433	-	-	up
181	112136894	receptor-type tyrosine-protein phosphatase F isoform X1	LOC112136894	0.130461	0.382164	0.17588	up	-	down
182	112136909	glycoprotein-N-acetylgalactosamine 3-beta-galactosyltransferase 1	si:dkey-202e17.1	1.37926	2.34228	0.550458	-	down	down
183	112136916	neurocan core protein	ncanb	1.26848	0.278784	0.830289	down	-	up
184	112136917	cyclin-dependent kinase 5 activator 1	si:dkeyp-92c9.2	8.52818	3.49058	4.81031	down	-	-
185	112136937	sodium/bile acid cotransporter 4	slc10a4	1.32593	3.69505	1.64946	up	-	down
186	112136942	kinesin-like protein KIF1A isoform X1	kif1aa	1.37916	1.65591	2.78416	-	up	-
187	112136945	uncharacterized protein LOC112136945	LOC112136945	0.108552	0.0219387	0.504598	-	up	up
188	112136947	uncharacterized LOC112136947, transcript variant X2	LOC112136947	0.466794	0.335663	1.84056	-	up	up
189	112136949	transmembrane protein 59-like	tmem59l	1.17343	1.06211	2.24937	-	-	up
190	112136950	capping protein inhibiting regulator of actin dynamics isoform X1	cracd	0.357197	0.185933	0.402247	-	-	up
191	112136958	SH3-domain GRB2-like 1b	sh3gl1b	14.4365	7.02363	15.6943	down	-	up
192	112136967	uncharacterized LOC112136967	LOC112136967	0.0301407	0.142096	0.0001	-	-	down
193	112136975	transmembrane protein 165	tmem165	17.1784	20.8832	44.6238	-	up	up
194	112136992	cathepsin L1	cts12	20.3531	40.4825	11.4679	-	-	down
195	112136993	procollagen galactosyltransferase 2	colgalt2	7.07015	2.97074	6.21888	down	-	up
196	112136998	tripartite motif-containing protein 3	im:7152348	0.672645	4.01949	33.4349	up	up	up
197	112137002	RAB6B, member RAS oncogene family a isoform X1	rab6ba	3.94047	3.87666	7.75811	-	-	up
198	112137008	rootletin isoform X1	crocc2	0.150296	0.235202	0.348478	-	up	-
199	112137010	kelch-like protein 30	klhl30	3.09074	13.6288	3.12932	up	-	down
200	112137011	yjeF N-terminal domain-containing protein 3	yjefn3	0.745002	0.962548	2.22566	-	up	up
201	112137013	mast/stem cell growth factor receptor kita isoform X1	kita	6.88123	3.41176	3.2521	down	down	-
202	112137028	mast cell protease 8	si:ch211-212d10.1	2.92569	0.908422	2.45359	down	-	up
203	112137029	mitochondria-eating protein	spata18	1.6746	0.581387	0.630315	down	down	-
204	112137036	GTP-binding protein REM 2	LOC112137036	0.0789063	0.0553327	0.329356	-	up	up
205	112137037	neural retina-specific leucine zipper protein	nrl	0.0001	0.0166697	0.21798	-	up	up
206	112137039	zgc:103559	zgc:103559	0.0682097	0.23909	0.392379	-	up	-
207	112137040	lipoamide acyltransferase component of branched-chain alpha-keto acid dehydrogenase complex, mitochondrial isoform X1	dbt	22.6255	10.7811	19.6279	down	-	-
208	112137062	alanine--glyoxylate and serine--pyruvate aminotransferase a	agxta	0.0700903	0.21344	0.532769	up	up	up
209	112137071	sodium/glucose cotransporter 4 isoform X1	slc5a9	0.125331	0.31532	0.965434	up	up	up
210	112137074	transmembrane channel-like protein 5 isoform X1	tmc5	0.0700137	0.400393	0.275968	up	up	-
211	112137075	thyroxine 5-deiodinase-like	LOC112137075	4.14068	22.3895	31.7566	up	up	-
212	112137078	heme oxygenase 2a	hmox2a	13.2858	7.69718	15.8601	-	-	up
213	112137080	uncharacterized protein mslnb	mslnb	2.24594	0.835207	3.38589	down	-	up
214	112137086	dynein heavy chain domain-containing protein 1 isoform X1	LOC112137086	0.327478	0.148238	0.278627	down	-	-
215	112137088	calmodulin-regulated spectrin-associated protein 3 isoform X1	LOC112137088	0.159612	0.239829	0.322993	-	up	-
216	112137093	transmembrane protease serine 6 isoform X1	LOC112137093	0.2014	0.872616	0.13692	up	-	down
217	112137100	uncharacterized protein LOC112137100	LOC112137100	3.75726	1.42179	2.31468	down	-	-
218	112137102	neuronal pentraxin receptor b	nptxrb	0.370244	0.922442	1.19562	up	up	-
219	112137105	extracellular serine/threonine protein kinase FAM20C	LOC112137105	0.082567	0.206855	0.496588	-	up	-
220	112137108	pro-FMRFamide-related neuropeptide VF	npvf	0.0001	0.344584	0.04523	up	-	down
221	112137114	somatostatin receptor type 5	LOC112137114	0.205486	0.0001	0.0815247	down	-	up
222	112137118	uncharacterized protein LOC112137118	LOC112137118	1.83102	0.512327	1.29526	down	-	up
223	112137120	cytohesin-4	LOC112137120	6.54651	2.45226	5.27418	down	-	up
224	112137121	apolipoprotein L3	LOC112137121	33.8828	16.143	25.2495	down	-	-
225	112137125	uncharacterized protein soul5l	soul5l	0.592517	0.998088	2.21827	-	up	up
226	112137127	uncharacterized protein LOC112137127	LOC112137127	10.1001	8.72956	18.0115	-	-	up
227	112137133	complement C1q tumor necrosis factor-related protein 1	c1qtnf6b	16.3531	7.32187	11.4114	down	-	-
228	112137134	synaptogyrin-1 isoform X1	syngr1a	1.18098	0.48667	1.52179	down	-	up
229	112137135	platelet-derived growth factor subunit A	LOC112137135	4.95643	2.93649	7.54524	-	-	up
230	112137146	mucin-5AC	LOC112137146	0.219876	0.122447	4.36335	-	up	up
231	112137147	uncharacterized LOC112137147	LOC112137147	0.330641	1.6822	0.451403	up	-	down
232	112137153	beta-2-glycoprotein 1	LOC112137153	0.162864	0.483314	0.174237	up	-	down
233	112137158	C-type lectin domain family 4 member M	LOC112137158	23.2894	5.40873	32.3957	down	-	up
234	112137159	uncharacterized protein LOC112137159	LOC112137159	0.0521667	0.102668	0.0136823	-	-	down
235	112137160	terminal nucleotidyltransferase 5A	LOC112137160	8.3675	3.31036	6.72511	down	-	up
236	112137164	cochlin isoform X1	coch	0.0001	0.0832573	0.0295803	up	-	-
237	112137178	uncharacterized protein LOC112137178	LOC112137178	1.06626	0.357547	0.984071	down	-	up
238	112137183	microfibril-associated glycoprotein 4	LOC112137183	0.70507	1.59325	0.0001	up	down	down
239	112137184	protein disulfide-isomerase A2	pdia2	1.79217	0.557357	0.925664	down	-	-
240	112137185	sodium/potassium/calcium exchanger 2	slc24a2	0.016351	0.0335967	0.126519	-	up	-
241	112137186	tripartite motif-containing protein 16 isoform X1	ftr84	50.2908	11.8111	84.4948	down	-	up
242	112137188	Na(+)/H(+) exchange regulatory cofactor NHE-RF2 isoform X1	LOC112137188	32.3543	5.22177	21.2647	down	-	up
243	112137197	unconventional myosin-XV	myo15ab	0.019198	0.0265733	0.00677	-	-	down
244	112137217	zinc finger protein 827	znf827	6.05624	3.02454	4.88853	down	-	-
245	112137220	lipopolysaccharide-responsive and beige-like anchor protein isoform X1	lrba	34.3754	17.5687	57.576	-	-	up
246	112137226	gap junction protein beta 9b	gjb9b	60.2713	39.5129	20.4903	-	down	-
247	112137227	putative adhesion G protein-coupled receptor E4P	LOC112137227	31.6174	12.8061	18.7277	down	-	-
248	112137228	heat shock protein 90, alpha (cytosolic), class A member 1, tandem duplicate 2	hsp90aa1.2	18.142	25.6817	103.503	-	up	up
249	112137229	heat shock protein HSP 90-alpha 1	hsp90aa1.1	16.455	7.33564	33.1378	down	up	up
250	112137230	secreted frizzled-related protein 2	sfrp2	85.6533	12.9198	75.2953	down	-	up
251	112137244	STRA6-like isoform X1	stra6l	0.175108	0.91198	0.142755	up	-	down
252	112137245	calcium uptake protein 3, mitochondrial isoform X1	micu3a	0.761649	0.255815	0.903865	down	-	up
253	112137246	annexin A2	zgc:101785	47.6296	42.8558	22.8222	-	down	-
254	112137251	serine protease inhibitor Kazal-type 4	spink4	66.1302	305.789	24.333	up	down	down
255	112137257	zinc finger protein 516	LOC112137257	0.0001	0.0226037	0.12002	-	up	-
256	112137267	GRB2-related adapter protein	grapb	0.509036	1.06974	0.238395	up	down	down
257	112137269	adducin 3 (gamma) a	add3a	18.3971	7.25414	13.7681	down	-	-
258	112137270	sarcoplasmic reticulum histidine-rich calcium-binding protein	susd5	1.33337	0.428374	0.263256	down	down	-
259	112137275	B-cell lymphoma/leukemia 11A	bcl11ab	9.93097	3.66247	6.54255	down	-	-
260	112137281	inositol 1,4,5-trisphosphate receptor-interacting protein	LOC112137281	2.78457	1.14354	2.45587	down	-	up
261	112137287	solute carrier family 2 member 15b	slc2a15b	0.698704	0.359373	0.267523	-	down	-
262	112137294	teashirt homolog 1	LOC112137294	0.612589	0.292207	0.510448	down	-	-
263	112137296	keratin, type I cytoskeletal 13	LOC112137296	7493.93	17959.3	4572.29	up	-	down
264	112137298	calcium homeostasis modulator protein 1	LOC112137298	1.61863	2.61438	3.2903	-	up	-
265	112137299	fibroblast growth factor 8b	fgf8b	1.19232	0.506782	1.93145	down	-	up
266	112137302	transcription factor LBX1b	lbx1b	0.278321	0.769725	0.0132893	up	down	down
267	112137303	thrombospondin type-1 domain-containing protein 7A	thsd7aa	0.20131	0.250395	0.51876	-	up	up
268	112137305	Kv channel-interacting protein 2	LOC112137305	0.606995	1.13519	1.40502	-	up	-
269	112137309	gastrin/cholecystokinin-like peptide isoform X1	LOC112137309	5.78995	2.07566	6.02941	down	-	up
270	112137316	adhesion G protein-coupled receptor L1 isoform X1	LOC112137316	1.3697	0.710458	0.658899	-	down	-
271	112137321	neutral amino acid transporter A	slc1a4	0.92457	0.278329	0.557	down	-	up
272	112137327	homeobox protein Hox-A11a	hoxa11a	0.0586643	0.289697	1.03692	up	up	up
273	112137329	cytochrome P450 3A40	LOC112137329	1.05911	6.65413	4.37534	up	up	-
274	112137330	cytochrome P450 3A40 isoform X2	LOC112137330	71.0302	205.545	99.5233	up	-	down
275	112137332	cadherin-1	LOC112137332	65.1212	68.553	31.5031	-	down	down
276	112137349	cytoplasmic phosphatidylinositol transfer protein 1 isoform X1	LOC112137349	13.1838	6.62292	18.671	-	-	up
277	112137354	suppressor of cytokine signaling 1	LOC112137354	4.84077	3.07293	7.81583	-	-	up
278	112137355	ankyrin repeat and SOCS box protein 5b isoform X1	asb5b	5.0694	10.4145	4.04315	up	-	down
279	112137363	sodium channel and clathrin linker 1 isoform X1	sclt1	9.37605	15.508	6.77088	-	-	down
280	112137366	bifunctional UDP-N-acetylglucosamine 2-epimerase/N-acetylmannosamine kinase isoform X1	gne	99.4099	28.3725	16.1645	down	down	-
281	112137369	protein sidekick-1	sdk1a	3.18826	1.44553	3.10718	down	-	up
282	112137377	mineralocorticoid receptor	nr3c2	1.87211	0.325661	3.25978	down	-	up
283	112137383	sodium bicarbonate transporter-like protein 11 isoform X1	slc4a11	7.98021	2.6021	5.35361	down	-	up
284	112137389	mitochondrial brown fat uncoupling protein 1	ucp1	0.0688537	2.05551	7.60109	up	up	up
285	112137391	choline transporter-like protein 2 isoform X2	LOC112137391	17.5965	9.20903	18.4524	-	-	up
286	112137393	proteasome 20S subunit beta 13a	psmb13a	116.456	53.7277	131.123	down	-	up
287	112137394	lectin, galactoside-binding, soluble, 2b	lgals2b	2.1232	9.7835	1.34399	up	-	down
288	112137396	C-type lectin domain family 4 member G	LOC112137396	5.14167	7.49483	1.24507	-	down	down
289	112137399	proteasome subunit beta type-8	psmb8a	128.589	58.8373	136.773	down	-	up
290	112137404	cysteine-rich protein 2	zgc:195282	8.30413	3.03028	7.8344	down	-	up
291	112137406	relaxin-3b	rln3b	10.6666	0.114679	6.79257	down	-	up
292	112137408	proteasome 20S subunit beta 12	psmb12	100.325	48.9625	109.043	down	-	up
293	112137410	protein ELFN1	LOC112137410	0.074746	0.020531	0.134558	-	-	up
294	112137413	collagen alpha-1(XI) chain	col5a3b	6.94866	1.40103	4.03772	down	-	up
295	112137415	retinol dehydrogenase 8	LOC112137415	0.164591	0.211173	0.740684	-	up	up
296	112137416	protein FAM13A isoform X1	fam13a	70.0599	29.6068	19.4728	down	down	-
297	112137417	uncharacterized LOC112137417, transcript variant X2	LOC112137417	0.632933	0.758133	0.320345	-	-	down
298	112137429	perforin-1 isoform X1	LOC112137429	4.20691	4.50061	2.10916	-	-	down
299	112137430	perforin-1	LOC112137430	0.58498	0.709199	0.322816	-	-	down
300	112137437	hedgehog-interacting protein	LOC112137437	11.5247	4.68016	8.35543	down	-	-
301	112137450	protocadherin Fat 4	LOC112137450	135.268	66.8179	75.505	down	-	-
302	112137452	uncharacterized LOC112137452	LOC112137452	1.64894	1.45135	0.752798	-	down	-
303	112137453	complement C3 isoform X1	LOC112137453	2.86745	10.1765	11.1637	up	up	-
304	112137454	complement C3	LOC112137454	1.35716	0.149925	1.17124	down	-	up
305	112137455	complement C3	LOC112137455	0.347684	0.557349	1.36692	-	up	up
306	112137456	complement C3 isoform X1	LOC112137456	0.273756	0.390197	0.950115	-	up	up
307	112137460	complement C3	LOC112137460	0.0642243	0.059822	0.309759	-	up	-
308	112137466	sarcalumenin	LOC112137466	15.3983	33.7349	11.6844	up	-	down
309	112137471	uncharacterized LOC112137471	LOC112137471	0.853779	1.79689	0.524706	up	-	down
310	112137475	alpha-2A adrenergic receptor	adra2a	1.45764	0.516524	3.83311	down	up	up
311	112137482	nanos homolog 3	nanos3	0.98457	1.34349	2.28906	-	up	-
312	112137487	transmembrane protein 196	LOC112137487	0.155021	0.333929	0.545556	-	up	-
313	112137489	carboxylesterase notum2	notum2	0.657073	0.0512943	0.107316	down	down	-
314	112137492	serine/threonine-protein kinase/endoribonuclease IRE1 isoform X1	ern2	7.72573	10.0546	5.02527	-	-	down
315	112137497	fibroblast growth factor-binding protein 1	fgfbp1b	17.713	8.63091	6.81679	down	down	-
316	112137499	heart- and neural crest derivatives-expressed protein 2	hand2	6.59355	3.24002	5.95944	down	-	-
317	112137511	monocyte to macrophage differentiation factor 2 isoform X1	LOC112137511	0.564084	0.148505	0.175012	down	down	-
318	112137516	xylosyltransferase 1	xylt1	4.09786	1.25288	3.70376	down	-	up
319	112137519	G protein-coupled receptor, class C, group 5, member Bb	gprc5bb	0.262042	0.135922	0.0764693	-	down	-
320	112137523	calcium channel, voltage-dependent, gamma subunit 5a	cacng5a	0.0188473	0.130475	0.0582207	up	-	-
321	112137527	neuropeptide Y receptor type 2	npy2r	0.0001	0.0111283	0.457603	-	up	up
322	112137528	uncharacterized protein LOC112137528	LOC112137528	0.129003	0.275277	0.215458	up	-	-
323	112137532	protocadherin-23	dchs2	0.137886	0.0456117	0.0795547	down	-	-
324	112137533	fascin	LOC112137533	1.09647	0.38098	0.99838	down	-	up
325	112137534	uncharacterized protein LOC112137534	LOC112137534	2.23292	1.98104	4.48954	-	up	up
326	112137540	CD209 antigen-like protein C isoform X1	LOC112137540	2.82133	0.108203	1.83107	down	-	up
327	112137546	ADP-ribosylation factor-binding protein GGA2	LOC112137546	8.94625	4.06275	8.94851	down	-	up
328	112137547	cathepsin S isoform X1	LOC112137547	0.051339	0.636789	0.691735	up	up	-
329	112137555	mpv17-like protein	LOC112137555	18.2675	15.8537	99.5551	-	up	up
330	112137556	bMERB domain-containing protein 1	bmerb1	0.378734	0.533988	0.960527	-	up	-
331	112137560	disks large-associated protein 3 isoform X1	dlgap3	0.20042	0.490321	0.282337	up	-	-
332	112137566	multivesicular body subunit 12A	mvb12a	56.2902	59.3207	28.946	-	-	down
333	112137571	tubulin polymerization-promoting protein family member 3 isoform X1	LOC112137571	2.88432	4.19998	7.5742	-	up	-
334	112137575	rho GTPase-activating protein 10	arhgap10	18.659	8.88312	14.9845	down	-	-
335	112137581	nuclear transcription factor Y subunit gamma isoform X1	nfyc	45.1975	27.1273	94.7502	-	up	up
336	112137587	UPF0193 protein EVG1	lg1h22orf23	0.506484	2.61455	3.53856	up	up	-
337	112137589	N-acetylneuraminic acid synthase a	nansa	124.989	66.6343	52.5196	-	down	-
338	112137600	fibrinogen gamma chain	fgg	1.17881	6.06128	1.67469	up	-	down
339	112137602	reticulon-4 receptor-like 2a	rtn4rl2a	0.1102	0.263471	0.123299	up	-	down
340	112137607	tumor suppressor candidate 3	tusc3	1.26185	1.39837	3.0271	-	up	up
341	112137609	RNA-binding protein 20	rbm20	0.514296	0.502626	1.31197	-	up	up
342	112137614	endothelin receptor type Aa	ednraa	36.8101	17.3953	23.9089	down	-	-
343	112137617	transmembrane channel-like protein 7	tmc8	6.30758	2.70926	5.5996	down	-	up
344	112137624	elongation of very long chain fatty acids protein 4b	elovl4b	0.0909313	0.250131	1.45608	-	up	up
345	112137629	pannexin-1b	panx1b	0.408937	0.687716	0.821361	-	up	-
346	112137641	type II inositol 3,4-bisphosphate 4-phosphatase	inpp4b	14.8889	6.20476	11.0936	down	-	-
347	112137645	FH2 domain-containing protein 1	fhdc1	1.51856	0.951453	0.733197	-	down	-
348	112137646	microfibril-associated glycoprotein 4	LOC112137646	1.3699	0.596295	0.0001	-	down	down
349	112137648	zinc finger protein 135 isoform X1	LOC112137648	1.51611	0.927109	1.89115	-	-	up
350	112137650	uncharacterized protein LOC112137650	LOC112137650	0.438823	0.131855	0.58842	down	-	up
351	112137652	voltage-dependent T-type calcium channel subunit alpha-1I	LOC112137652	0.0166093	0.037443	0.1734	-	up	up
352	112137659	T-cell ecto-ADP-ribosyltransferase 1-like	LOC112137659	1.19766	0.576491	0.0343697	-	down	down
353	112137661	melatonin receptor type 1A-A	mtnr1aa	6.13255	2.52589	2.50255	down	down	-
354	112137662	inactive serine protease 35	LOC112137662	2.66646	0.932254	2.53596	down	-	up
355	112137665	uncharacterized protein LOC112137665	LOC112137665	1.87413	0.356829	0.487497	down	down	-
356	112137669	cadherin-1	LOC112137669	27.1428	18.8976	9.96214	-	down	-
357	112137687	NADPH oxidase activator 1	noxa1	43.8552	26.7709	17.4203	-	down	-
358	112137698	leukocyte surface antigen CD53	zgc:64051	51.3162	21.9129	61.2506	down	-	up
359	112137703	calcium channel, voltage-dependent, N type, alpha 1B subunit, a isoform X2	cacna1ba	0.104991	0.216181	0.323855	up	up	-
360	112137707	TNF receptor-associated factor 2 isoform X1	LOC112137707	0.949297	0.392679	0.62537	down	-	-
361	112137711	zinc finger protein 608 isoform X1	znf608	0.427145	0.190063	0.238293	down	-	-
362	112137720	polyunsaturated fatty acid lipoxygenase ALOX15B	LOC112137720	0.200555	2.87555	0.152233	up	-	down
363	112137721	ecto-NOX disulfide-thiol exchanger 1 isoform X1	enox1	0.20642	0.292306	0.509676	-	up	-
364	112137722	abl interactor 2 isoform X1	LOC112137722	1.55742	0.561808	1.57561	down	-	up
365	112137726	zinc finger protein OZF isoform X1	LOC112137726	0.118228	0.0961213	0.399425	-	up	up
366	112137727	putative protein TPRXL	LOC112137727	6.30442	2.00721	3.08703	down	down	-
367	112137731	GRAM domain-containing protein 2B	LOC112137731	1.91357	0.892293	0.790071	down	down	-
368	112137734	uncharacterized protein LOC112137734	LOC112137734	30.2398	16.2755	33.8229	-	-	up
369	112137735	E3 ubiquitin-protein ligase RNF183	LOC112137735	4.61887	1.81116	1.24269	down	down	-
370	112137738	uncharacterized protein LOC112137738 isoform X1	LOC112137738	35.8986	52.8392	72.1483	-	up	-
371	112137762	uncharacterized LOC112137762	LOC112137762	1.71091	1.65873	0.544041	-	down	down
372	112137765	occludin b isoform X1	oclnb	55.3569	106.184	140.291	-	up	-
373	112137768	uncharacterized LOC112137768	LOC112137768	0.031208	0.283549	0.0929767	up	-	-
374	112137771	C-C motif chemokine 3	LOC112137771	11.6575	2.65776	20.3988	down	-	up
375	112137773	DNA-binding protein SATB1a	satb1a	0.656423	0.267245	1.03977	down	-	up
376	112137792	calcium-binding mitochondrial carrier protein SCaMC-2-A	slc25a25a	11.8017	38.4568	131.63	up	up	up
377	112137797	amyloid-beta A4 precursor protein-binding family A member 1	apba1a	0.0248917	0.452832	11.4043	up	up	up
378	112137806	annexin A3	anxa3a	39.1692	118.058	92.3896	up	up	-
379	112137832	E3 ubiquitin/ISG15 ligase TRIM25-like	LOC112137832	1.88099	0.870399	1.24343	down	-	-
380	112137833	complexin-2	LOC112137833	1.11023	2.11011	3.74011	-	up	-
381	112137836	rod cGMP-specific 3',5'-cyclic phosphodiesterase subunit alpha isoform X1	pde6a	0.345864	0.325527	1.60587	-	up	up
382	112137842	peroxisome proliferator-activated receptor gamma coactivator 1-alpha isoform X1	ppargc1b	11.5338	3.90128	7.04739	down	-	-
383	112137855	polycomb group RING finger protein 3	LOC112137855	7.43927	3.28314	7.82959	down	-	up
384	112137858	anterior gradient protein 2 homolog	agr2	176.343	308.611	74.2438	-	down	down
385	112137859	RELT-like protein 2	rell2	4.86961	1.36225	3.65902	down	-	-
386	112137860	F-BAR and double SH3 domains protein 2	LOC112137860	0.513495	0.133627	0.423471	down	-	up
387	112137862	matrix metalloproteinase-17b	mmp17b	0.0001	0.0469923	0.0947463	-	up	-
388	112137864	solute carrier family 25 member 48 isoform X1	slc25a48	0.525726	1.75527	0.67487	up	-	down
389	112137868	calcitonin gene-related peptide type 1 receptor	calcr	10.4984	1.08769	51.6447	down	up	up
390	112137874	glycine receptor subunit alphaZ1 isoform X1	glra1	0.332029	0.105071	0.179003	down	-	-
391	112137875	melatonin receptor type 1A-like	mtnr1al	0.226148	0.461765	0.132723	up	-	down
392	112137888	empty spiracles homeobox 3 isoform X1	emx3	0.722322	0.790047	0.379812	-	-	down
393	112137893	diacylglycerol kinase theta	LOC112137893	38.5729	25.6524	54.0196	-	-	up
394	112137896	transcription factor COE3 isoform X1	LOC112137896	0.737377	0.343237	0.788431	down	-	up
395	112137898	leukotriene C4 synthase	ltc4s	15.6507	8.12384	7.54568	-	down	-
396	112137907	collagen alpha-2(IX) chain	col9a2	23.1589	7.91756	27.1229	down	-	up
397	112137922	galactose-specific lectin nattectin	LOC112137922	0.572973	1.18958	0.0159193	up	down	down
398	112137936	lactose-binding lectin l-2-like	LOC112137936	0.545783	0.0220377	0.0001	down	down	-
399	112137938	hydroxyacid oxidase 2 isoform X1	hao2	0.69098	1.10853	2.43721	-	up	up
400	112137942	G protein-coupled receptor 186	gpr186	0.054191	0.197329	0.0104133	up	-	down
401	112137945	kelch-like protein 9	si:rp71-68n21.9	11.6838	5.6118	10.8391	down	-	-
402	112137965	collagen alpha-3(VI) chain isoform X1	LOC112137965	15.1993	7.43674	11.4395	down	-	-
403	112137985	collagen alpha-1(X) chain isoform X1	LOC112137985	0.54769	0.434573	0.132705	-	down	down
404	112138009	phospholipase A1 member A isoform X2	pla1a	0.392496	0.480494	1.94568	-	up	up
405	112138010	hydroxy-delta-5-steroid dehydrogenase, 3 beta- and steroid delta-isomerase 1	hsd3b1	0.114758	0.0607707	1.22708	-	up	up
406	112138016	E3 ubiquitin-protein ligase TRIM63	trim63b	8.56218	52.3526	9.95967	up	-	down
407	112138021	glycerol kinase	LOC112138021	0.402623	1.06268	2.79249	up	up	up
408	112138031	uncharacterized LOC112138031, transcript variant X2	LOC112138031	1.55524	2.72586	1.26199	-	-	down
409	112138034	T-box transcription factor TBX15	tbx15	1.19863	1.37281	0.524939	-	down	down
410	112138038	protein phosphatase 1, regulatory (inhibitor) subunit 14Aa	ppp1r14aa	56.0074	33.1283	111.093	-	-	up
411	112138039	delta-like protein B	dlb	0.290164	0.701798	0.291636	up	-	down
412	112138048	uncharacterized LOC112138048, transcript variant X2	LOC112138048	0.35931	0.617565	0.185955	-	-	down
413	112138055	creatine kinase, muscle a	ckma	484.844	1053.86	496.643	up	-	down
414	112138058	cone-rod homeobox protein	crx	0.0001	0.0001	0.82133	-	up	up
415	112138060	immunoglobulin superfamily DCC subclass member 3 isoform X3	si:ch211-57n23.4	0.0395597	0.070458	0.0114557	-	-	down
416	112138068	class A basic helix-loop-helix protein 9	bhlha9	0.0001	0.0924923	0.0376663	up	-	-
417	112138069	WSC domain-containing protein 1	wscd1b	0.389725	0.213738	0.629039	-	-	up
418	112138081	transmembrane protein 184A	LOC112138081	3.65298	4.40842	10.0567	-	up	up
419	112138088	zinc-binding protein A33-like	LOC112138088	0.24783	0.217309	0.0001	-	down	-
420	112138097	WAS/WASL-interacting protein family member 3	wipf3	1.72475	2.7445	4.62617	-	up	-
421	112138105	uncharacterized LOC112138105, transcript variant X1	LOC112138105	0.522007	0.457849	0.117155	-	-	down
422	112138110	LOW QUALITY PROTEIN: actin alpha 1, skeletal muscle a	acta1a	27.4264	78.9896	3.60314	up	down	down
423	112138122	histone H1-like	LOC112138122	0.616144	1.63775	1.45819	up	up	-
424	112138123	histone H4	LOC112138123	0.781439	2.46865	5.2302	up	up	up
425	112138127	suppressor of cytokine signaling 7 isoform X1	socs7	3.14611	1.20297	1.9068	down	-	-
426	112138132	N-acetylmuramoyl-L-alanine amidase	pglyrp2	0.247814	0.212295	0.027705	-	down	down
427	112138133	neural cell adhesion molecule 1-like	LOC112138133	0.384988	0.291346	0.845035	-	up	up
428	112138137	probable G-protein coupled receptor 158	si:ch211-156l18.8	0.110295	0.0207943	0.0307313	down	down	-
429	112138139	uncharacterized protein LOC112138139	LOC112138139	0.049233	0.238427	0.111794	up	-	-
430	112138146	caspase-6-like isoform X2	LOC112138146	16.8333	5.80386	9.65527	down	-	-
431	112138153	mucin-2	LOC112138153	9.33241	1.69036	5.93811	down	-	up
432	112138154	mucin-2	LOC112138154	162.541	74.0199	86.7291	down	-	-
433	112138157	serine protease 27	LOC112138157	25.1632	2.19878	32.4926	down	-	up
434	112138160	uncharacterized protein LOC112138160	LOC112138160	2.44204	1.06757	3.06063	down	-	up
435	112138161	immunoglobulin lambda-like polypeptide 5	LOC112138161	2.00623	0.917758	2.39273	down	-	up
436	112138162	immunoglobulin lambda-1 light chain-like	LOC112138162	4.86218	2.01363	5.6357	down	-	up
437	112138166	engulfment and cell motility protein 1	LOC112138166	19.9781	9.60203	17.3772	down	-	-
438	112138167	malate dehydrogenase, cytoplasmic-like	LOC112138167	125.844	114.971	265.737	-	up	up
439	112138170	uncharacterized protein LOC112138170	LOC112138170	0.891688	0.170707	0.288488	down	down	-
440	112138174	polyunsaturated fatty acid lipoxygenase ALOX8-like	LOC112138174	0.0968007	0.0276517	0.0001	-	down	-
441	112138178	von Willebrand factor A domain-containing protein 5A-like	LOC112138178	15.6144	7.6585	8.79485	down	-	-
442	112138179	phospholipase A and acyltransferase 3	LOC112138179	2.70186	0.721612	0.175487	down	down	down
443	112138184	G-protein coupled receptor 4-like	LOC112138184	0.404844	0.0001	0.0001	down	down	-
444	112138194	uncharacterized LOC112138194	LOC112138194	0.0398157	0.222349	0.0255773	-	-	down
445	112138197	uncharacterized LOC112138197	LOC112138197	0.526235	0.116981	0.0001	-	down	-
446	112138204	galectin-1-like	LOC112138204	0.0001	1.21784	0.0979573	up	-	down
447	112138205	leucine-rich repeat-containing protein 14B	lrrc14b	0.636406	1.41362	0.696919	up	-	down
448	112138206	PRKCA-binding protein-like	LOC112138206	1.45914	7.74446	7.39036	up	up	-
449	112138207	zinc finger CCHC domain-containing protein 18	LOC112138207	0.905447	0.256912	0.411219	down	down	-
450	112138209	UPF0461 protein C5orf24 homolog	LOC112138209	0.367836	0.0196927	0.0262443	down	down	-
451	112138210	potassium voltage-gated channel subfamily C member 1	LOC112138210	0.136954	0.208735	0.095696	-	-	down
452	112138217	uncharacterized LOC112138217	LOC112138217	0.111866	0.364837	0.0811643	-	-	down
453	112138219	complement C3-like	LOC112138219	0.0001	0.037245	0.403701	-	up	-
454	112138222	aggrecan core protein	LOC112138222	23.6305	11.9267	24.694	-	-	up
455	112138227	nuclear factor 7, ovary-like	LOC112138227	0.034062	4.45219	3.4287	up	up	-
456	112138228	nuclear factor 7, ovary-like	LOC112138228	0.483563	1.20463	2.09972	up	up	-
457	112138232	protein NLRC3-like isoform X1	LOC112138232	5.64758	2.74434	1.66214	down	down	-
458	112138234	gastrula zinc finger protein XlCGF57.1-like	LOC112138234	1.04039	0.165359	1.18527	down	-	up
459	112138238	meprin A subunit beta	LOC112138238	51.211	5.39863	0.0420077	down	down	down
460	112138251	tripartite motif-containing protein 16-like	LOC112138251	0.740051	1.57439	0.411823	up	-	down
461	112138253	gastrula zinc finger protein XlCGF57.1 isoform X2	LOC112138253	1.03214	2.72084	0.871275	up	-	down
462	112138254	gastrula zinc finger protein XlCGF57.1	LOC112138254	0.671061	1.89226	0.248793	up	down	down
463	112138256	gastrula zinc finger protein XlCGF57.1-like	LOC112138256	1.07953	0.222566	0.350672	down	down	-
464	112138267	chemokine-like receptor 1	LOC112138267	1.50101	0.409758	0.882477	down	-	-
465	112138269	uncharacterized protein LOC112138269	LOC112138269	0.444204	0.154254	0.349791	down	-	up
466	112138270	mitochondrial inner membrane protein OXA1L	LOC112138270	6.97731	13.2059	17.3867	-	up	-
467	112138271	Y+L amino acid transporter 2	LOC112138271	2.40524	1.55665	3.7816	-	-	up
468	112138272	protein turtle	LOC112138272	0.742978	1.16192	0.501843	-	-	down
469	112138274	dentin sialophosphoprotein	LOC112138274	52.9866	498.714	1173.95	up	up	up
470	112138275	uncharacterized gene	LOC112138275	0.233798	1.01399	1.00981	up	up	-
471	112138282	cytochrome P450 2A10	LOC112138282	0.148325	0.493259	1.66666	up	up	up
472	112138287	von Willebrand factor A domain-containing protein 5A-like	LOC112138287	14.8542	5.54132	6.05643	down	down	-
473	112138294	6-phosphofructo-2-kinase/fructose-2,6-bisphosphatase 3 isoform X1	pfkfb3	9.83489	38.4261	17.1278	up	-	down
474	112138302	gastrula zinc finger protein XlCGF57.1	LOC112138302	2.44596	1.1908	1.47387	down	-	-
475	112138312	uncharacterized LOC112138312, transcript variant X6	LOC112138312	0.993335	1.0345	0.236457	-	down	down
476	112138316	major histocompatibility complex class I-related gene protein-like	LOC112138316	9.87491	3.31195	6.5386	down	-	-
477	112138317	cytochrome P450 2J2	LOC112138317	18.5553	45.9361	3.59684	up	down	down
478	112138320	uncharacterized LOC112138320	LOC112138320	0.261043	0.0001	0.0001	down	down	-
479	112138322	uncharacterized LOC112138322	LOC112138322	0.16757	0.0001	0.496089	-	-	up
480	112138329	2-oxoglutarate receptor 1-like	LOC112138329	0.0276717	0.587962	2.49971	up	up	up
481	112138333	zinc finger protein 260 isoform X2	LOC112138333	1.02474	0.484917	0.854518	down	-	-
482	112138338	uncharacterized protein LOC112138338 isoform X1	LOC112138338	0.829422	0.286047	0.458667	down	-	-
483	112138342	fibronectin type III domain-containing protein 1-like	LOC112138342	1.05823	0.456699	0.0826323	down	down	down
484	112138349	glutathione S-transferase A	LOC112138349	0.0138633	0.081162	0.503907	-	up	up
485	112138353	breast cancer anti-estrogen resistance protein 3 homolog	LOC112138353	6.06087	3.48036	9.04338	-	-	up
486	112138370	inosine-uridine preferring nucleoside hydrolase	LOC112138370	0.825182	1.33777	0.403923	-	down	down
487	112138377	allantoicase isoform X1	allc	0.212021	1.49597	0.791807	up	up	-
488	112138382	cyclic AMP-responsive element-binding protein 3-like protein 1 isoform X1	creb3l1	4.80536	2.55226	2.053	-	down	-
489	112138383	serine/threonine-protein kinase pdik1l	pdik1l	10.0182	6.06968	13.5298	-	-	up
490	112138391	creatine kinase B-type	LOC112138391	3.72629	2.0042	5.20131	-	-	up
491	112138395	uncharacterized LOC112138395, transcript variant X2	LOC112138395	0.548036	2.85593	1.23306	up	up	down
492	112138396	protein O-mannosyl-transferase 2	pomt2	14.4332	20.9414	9.63392	-	-	down
493	112138397	nuclear factor of activated T-cells, cytoplasmic 1	LOC112138397	0.626016	0.228918	0.607451	down	-	up
494	112138399	uncharacterized protein LOC112138399	LOC112138399	499.921	129.291	258.679	down	-	up
495	112138406	uncharacterized protein LOC112138406 isoform X1	LOC112138406	0.0001	1.21117	0.272417	up	up	down
496	112138407	HEPACAM family member 2	hepacam2	22.9948	8.34617	41.4413	down	-	up
497	112138409	GTPase IMAP family member 7	LOC112138409	0.0001	0.50717	0.0001	up	-	down
498	112138411	extended synaptotagmin-1	LOC112138411	6.97984	1.80333	6.79017	down	-	up
499	112138412	uncharacterized LOC112138412	LOC112138412	2.69142	5.66499	1.49526	up	-	down
500	112138421	myosin-9	LOC112138421	109.13	33.375	62.8462	down	-	-
501	112138423	coiled-coil domain-containing protein 186-like	LOC112138423	4.50812	2.66302	6.71785	-	-	up
502	112138424	beta-galactoside alpha-2,6-sialyltransferase 2	LOC112138424	9.01978	4.22409	11.894	down	-	up
503	112138428	uncharacterized LOC112138428	LOC112138428	0.324531	0.51001	0.247075	-	-	down
504	112138430	uncharacterized protein LOC112138430	LOC112138430	1.93995	1.02969	2.11018	-	-	up
505	112138432	antigen peptide transporter 1	LOC112138432	1.93945	1.12881	2.63134	-	-	up
506	112138434	peptidyl-prolyl cis-trans isomerase FKBP9	fkbp9	14.2716	6.85943	10.8589	down	-	-
507	112138443	dickkopf-related protein 2	LOC112138443	1.77804	2.96965	1.3019	-	-	down
508	112138457	sushi, nidogen and EGF-like domain-containing protein 1	LOC112138457	5.20632	2.4529	1.32437	down	down	-
509	112138458	alpha-tectorin	LOC112138458	4.84169	2.45109	1.95702	-	down	-
510	112138461	scavenger receptor cysteine-rich type 1 protein M130	LOC112138461	2.52565	1.33598	3.37107	-	-	up
511	112138464	B-cell receptor CD22	LOC112138464	0.0001	0.186714	0.163107	up	up	-
512	112138472	trafficking kinesin-binding protein 2	LOC112138472	4.08964	1.57908	3.48767	down	-	up
513	112138476	claudin-4	LOC112138476	143.686	118.847	288.279	-	up	up
514	112138478	claudin-4-like	LOC112138478	1.5737	3.24635	1.74998	up	-	-
515	112138479	claudin-4	LOC112138479	230.713	413.234	97.5825	-	down	down
516	112138483	tetraspanin-8-like	LOC112138483	4.33398	2.46457	5.62907	-	-	up
517	112138486	CD209 antigen-like protein A	LOC112138486	0.0001	0.599814	0.147739	up	-	down
518	112138495	uncharacterized LOC112138495	LOC112138495	0.597734	1.20614	2.28335	-	up	-
519	112138498	uncharacterized LOC112138498	LOC112138498	14.0083	7.4542	14.9693	-	-	up
520	112138499	dihydropyrimidinase-related protein 3-like	LOC112138499	2.37109	1.34768	3.99553	-	-	up
521	112138500	potassium/sodium hyperpolarization-activated cyclic nucleotide-gated channel 3	LOC112138500	2.34651	1.40832	4.09865	-	-	up
522	112138502	xanthine dehydrogenase/oxidase-like	LOC112138502	0.0953413	0.181249	2.11313	-	up	up
523	112138511	alpha-catulin-like	LOC112138511	0.686789	0.172726	0.763619	-	-	up
524	112138512	protein unc-13 homolog B	LOC112138512	1.07941	0.285337	0.409844	down	-	-
525	112138513	sodium/hydrogen exchanger 9B2	LOC112138513	4.377	9.05189	2.40415	up	-	down
526	112138516	hepatic lectin	LOC112138516	9.42693	1.20805	6.12395	down	-	up
527	112138522	unconventional myosin-Ig	myo1g	6.31351	2.72723	6.06559	down	-	up
528	112138524	proteinase-activated receptor 4	si:ch211-132p1.2	6.44675	3.11005	2.63047	down	down	-
529	112138528	uncharacterized LOC112138528	LOC112138528	2.54121	0.710886	1.02953	down	-	-
530	112138531	ephrin type-A receptor 2	LOC112138531	12.746	5.7467	8.66675	down	-	-
531	112138533	cyclin-dependent kinase 14 isoform X1	cdk14	5.02393	1.88662	4.68682	down	-	up
532	112138546	voltage-gated hydrogen channel 1	hvcn1	12.082	5.76652	12.0758	down	-	up
533	112138549	frizzled-1	fzd1	12.5747	5.19304	10.7115	down	-	up
534	112138552	WD repeat and FYVE domain-containing protein 3	LOC112138552	2.21785	0.655925	1.87124	down	-	up
535	112138554	ferritin, middle subunit-like	LOC112138554	409.314	1167.68	1460	up	up	-
536	112138555	synaptotagmin Va isoform X1	syt5a	0.0138683	0.042608	0.275297	-	-	up
537	112138558	ferritin, middle subunit-like	LOC112138558	80.7551	382.671	1185.7	up	up	up
538	112138565	deoxyribonuclease-1	dnase1	5.28257	39.9501	0.141237	up	down	down
539	112138570	collagen alpha-1(XI) chain	LOC112138570	2.82571	1.13189	2.49471	down	-	up
540	112138571	uncharacterized LOC112138571	LOC112138571	0.910172	0.219818	0.0001	-	down	-
541	112138574	glutamine synthetase	LOC112138574	0.0852117	0.201715	0.744117	-	up	-
542	112138576	ryanodine receptor 2-like	LOC112138576	0.560436	0.336752	0.992968	-	-	up
543	112138578	uncharacterized protein LOC112138578	LOC112138578	0.076705	0.179908	0.011521	-	-	down
544	112138580	small nucleolar RNA SNORA18	LOC112138580	3.51352	10.9648	3.86111	up	-	down
545	112138582	uncharacterized gene	LOC112138582	3.13185	5.05094	1.89138	-	-	down
546	112138584	uncharacterized LOC112138584	LOC112138584	7.17428	1.99853	4.47567	down	-	up
547	112138589	UDP-glucuronosyltransferase 2C1	LOC112138589	1.66213	0.877268	2.95154	-	-	up
548	112138593	small nucleolar RNA SNORD99	LOC112138593	1.82934	5.17503	0.818526	-	-	down
549	112138602	RING finger protein 224	si:ch211-202f5.2	1.15494	1.10122	3.72758	-	up	up
550	112138604	proline dehydrogenase 1, mitochondrial-like	LOC112138604	23.8449	8.07809	11.9221	down	down	-
551	112138605	GTPase IMAP family member 7	LOC112138605	7.45325	6.10268	2.06532	-	down	down
552	112138608	class I histocompatibility antigen, F10 alpha chain	LOC112138608	18.8344	13.1145	40.1032	-	up	up
553	112138609	H-2 class I histocompatibility antigen, alpha chain	LOC112138609	19.9272	8.50446	19.636	down	-	up
554	112138610	H-2 class I histocompatibility antigen, Q10 alpha chain-like isoform X2	LOC112138610	0.371256	0.86415	0.373148	up	-	down
555	112138615	chymotrypsin B	LOC112138615	0.846749	2.27433	0.0978513	up	down	down
556	112138616	chymotrypsin A	LOC112138616	0.606315	1.92126	0.0223617	up	down	down
557	112138618	P2Y purinoceptor 4	p2ry4	3.42975	2.07005	4.38975	-	-	up
558	112138619	C-C chemokine receptor type 6	ccr6b	0.390158	0.0493433	0.0137337	down	down	-
559	112138621	tubulin polymerization-promoting protein family member 3	tppp3	3.52778	1.68298	3.21108	down	-	-
560	112138626	myelin transcription factor 1-like protein	LOC112138626	0.217374	0.28682	0.572766	-	up	-
561	112138628	uncharacterized protein LOC112138628	LOC112138628	3.21727	1.46464	4.62162	down	-	up
562	112138634	cell surface glycoprotein 1 isoform X1	LOC112138634	0.0433143	0.077059	0.151233	-	up	-
563	112138638	early growth response protein 1	LOC112138638	32.6235	32.3049	13.7501	-	down	down
564	112138639	hepatitis A virus cellular receptor 1 homolog	LOC112138639	12.2632	3.66341	10.9219	down	-	up
565	112138645	hepatitis A virus cellular receptor 1	LOC112138645	0.27575	0.993499	0.310143	up	-	down
566	112138646	polyunsaturated fatty acid lipoxygenase ALOX15B	zgc:152891	4.28926	1.39668	1.60386	down	down	-
567	112138656	dynein regulatory complex subunit 2	ccdc65	0.256595	1.24218	2.60212	up	up	up
568	112138659	short transient receptor potential channel 6a	trpc6a	0.155049	0.402997	0.143438	up	-	down
569	112138667	uncharacterized protein LOC112138667	LOC112138667	0.0819207	1.68596	1.04528	up	up	-
570	112138670	lymphocyte cytosolic protein 2	lcp2a	10.7182	1.16715	8.17239	down	-	up
571	112138676	ras homolog family member Gb	rhogb	71.8729	30.5838	59.5681	down	-	-
572	112138678	GTPase IMAP family member 9	LOC112138678	3.31148	0.717888	0.0528313	down	down	down
573	112138686	syncytin-B	LOC112138686	0.853288	0.625073	0.378564	-	down	-
574	112138688	uncharacterized LOC112138688	LOC112138688	74.4165	73.5198	19.9784	-	down	down
575	112138690	myosin heavy chain, fast skeletal muscle-like	LOC112138690	3.69172	7.75226	0.0001	up	down	down
576	112138700	vacuole membrane protein 1	LOC112138700	40.3611	63.8975	20.3442	-	-	down
577	112138701	uncharacterized protein LOC112138701 isoform X1	LOC112138701	53.9214	151.799	138.389	up	up	-
578	112138702	uncharacterized protein LOC112138702	LOC112138702	0.026795	0.169483	0.066688	up	-	-
579	112138737	sodium channel, voltage-gated, type IV, beta b	scn4bb	2.87786	7.52351	1.40738	up	down	down
580	112138741	N-ethylmaleimide-sensitive factor attachment protein, beta a	napba	2.58415	2.73432	5.63493	-	up	up
581	112138742	uncharacterized LOC112138742	LOC112138742	0.449832	0.10395	0.061049	down	down	-
582	112138748	uncharacterized protein LOC112138748 isoform X1	LOC112138748	13.7022	6.11162	11.015	down	-	-
583	112138754	solute carrier family 2, facilitated glucose transporter member 9	LOC112138754	0.0001	0.14508	1.86796	up	up	up
584	112138755	protein cramped-like	LOC112138755	1.46534	0.735674	1.84049	-	-	up
585	112138762	cytokine receptor common subunit gamma isoform X2	LOC112138762	16.8188	1.81778	11.4584	down	-	up
586	112138780	zinc finger E-box-binding homeobox 1 isoform X2	LOC112138780	4.11928	2.05785	3.70302	down	-	-
587	112138781	LOW QUALITY PROTEIN: gastrula zinc finger protein XlCGF57.1-like	LOC112138781	0.595317	1.24851	0.914378	up	-	-
588	112138786	uncharacterized protein F54H12.2	LOC112138786	1.62277	1.92303	3.29477	-	up	-
589	112138787	uncharacterized protein LOC112138787	LOC112138787	1.08018	2.31736	2.52037	up	up	-
590	112138790	RNA-binding protein 25-like	LOC112138790	15.1974	6.79022	17.4854	down	-	up
591	112138795	flavin-containing monooxygenase 5	LOC112138795	2.07816	2.19426	14.6635	-	up	up
592	112138798	uncharacterized protein LOC112138798	LOC112138798	0.11896	0.035429	0.234061	-	-	up
593	112138800	diacylglycerol kinase delta	LOC112138800	5.40158	4.33989	19.7331	-	up	up
594	112138815	cilia- and flagella-associated protein 97	LOC112138815	0.493369	4.64544	2.28168	up	up	down
595	112138818	beta-1,4-N-acetylgalactosaminyltransferase 3-like	LOC112138818	13.5493	10.88	6.00766	-	down	-
596	112138821	uncharacterized LOC112138821	LOC112138821	0.0001	1.54862	0.0001	up	-	down
597	112138826	all-trans-retinol 13,14-reductase	LOC112138826	0.081782	0.166904	0.026331	-	-	down
598	112138840	nuclear factor of activated T-cells, cytoplasmic 1-like	LOC112138840	0.200168	0.0001	0.126898	down	-	-
599	112138846	matrilin-4	LOC112138846	1.46415	0.586009	1.6409	down	-	up
600	112138849	cocaine esterase	LOC112138849	13.1565	21.0968	8.13968	-	-	down
601	112138850	serine/threonine-protein kinase Tao	LOC112138850	3.29428	0.679721	0.0001	down	down	down
602	112138853	SRSF protein kinase 3-like	LOC112138853	0.508909	1.26404	0.837191	up	-	-
603	112138854	tripartite motif-containing protein 16-like	LOC112138854	3.35305	2.01213	4.89541	-	-	up
604	112138857	multivesicular body subunit 12A-like	LOC112138857	4.29399	3.05219	1.96014	-	down	-
605	112138858	peptidase inhibitor R3HDML	LOC112138858	0.084929	0.216462	0.0001	-	-	down
606	112138860	dehydrogenase/reductase (SDR family) member 7Cb	dhrs7cb	10.5624	18.953	7.15063	-	-	down
607	112138862	serine/threonine-protein kinase SBK1	bsk146	0.558905	0.300183	0.744559	-	-	up
608	112138863	zinc finger BED domain-containing protein 1	LOC112138863	0.00822267	0.123648	0.137636	up	up	-
609	112138864	APOBEC1 complementation factor isoform X1	a1cf	0.081656	0.369451	0.923648	up	up	up
610	112138865	glutamate receptor 3 isoform X1	LOC112138865	0.122337	0.357216	0.628056	up	up	-
611	112138869	G2/M phase-specific E3 ubiquitin-protein ligase	LOC112138869	0.333637	0.968191	0.167472	up	-	down
612	112138872	arginase-1	arg1	0.0828267	0.633172	1.42487	up	up	up
613	112138874	uncharacterized protein LOC112138874	LOC112138874	2.03423	0.683365	2.24888	down	-	up
614	112138877	immunoglobulin lambda-1 light chain	LOC112138877	1.79563	0.657443	1.527	down	-	-
615	112138878	immunoglobulin lambda-like polypeptide 5	LOC112138878	1.36492	0.349145	1.52405	down	-	up
616	112138879	calpain-5	LOC112138879	4.28024	25.4394	4.97828	up	-	down
617	112138882	N-acetyllactosaminide beta-1,3-N-acetylglucosaminyltransferase 3-like	LOC112138882	21.1784	8.12908	23.7574	down	-	up
618	112138889	uncharacterized LOC112138889, transcript variant X2	LOC112138889	0.470879	1.22548	0.385427	up	-	down
619	112138891	inositol hexakisphosphate and diphosphoinositol-pentakisphosphate kinase 2-like	LOC112138891	2.03778	1.04776	2.82238	-	-	up
620	112138896	solute carrier family 2, facilitated glucose transporter member 5	LOC112138896	0.0001	0.139105	0.0956053	up	up	-
621	112138897	solute carrier family 2, facilitated glucose transporter member 5 isoform X2	LOC112138897	0.270629	1.73317	1.24144	up	up	-
622	112138898	jeltraxin-like	LOC112138898	6.40089	17.0464	8.22646	up	-	down
623	112138899	neuroblast differentiation-associated protein AHNAK-like isoform X5	LOC112138899	0.310571	0.346039	0.970168	-	up	up
624	112138901	E3 ubiquitin-protein ligase NEURL1-like	LOC112138901	8.12781	3.30204	2.61501	down	down	-
625	112138904	uncharacterized LOC112138904	LOC112138904	4.38848	4.85826	1.55487	-	down	down
626	112138909	uncharacterized protein LOC112138909	LOC112138909	0.0297443	0.0001	0.115732	-	-	up
627	112138914	vitellogenin-1-like	LOC112138914	0.225629	0.192999	1.1103	-	up	up
628	112138918	interleukin-20 receptor subunit beta	LOC112138918	3.51383	2.61831	1.55642	-	down	-
629	112138920	uncharacterized protein LOC112138920	LOC112138920	8.10826	1.60009	21.5296	down	up	up
630	112138923	NLR family CARD domain-containing protein 3-like	LOC112138923	8.22116	2.53186	7.55301	down	-	up
631	112138924	uncharacterized protein LOC112138924	LOC112138924	0.196616	0.422761	0.755489	-	up	-
632	112138927	angiotensin-converting enzyme	LOC112138927	5.63258	2.23143	4.36183	down	-	-
633	112138932	uncharacterized LOC112138932	LOC112138932	0.398638	1.06179	0.4752	up	-	down
634	112138933	uncharacterized protein LOC112138933	LOC112138933	0.582533	1.24071	0.624714	up	-	-
635	112138945	uncharacterized protein K02A2.6	LOC112138945	0.050204	0.0500113	1.02251	-	up	up
636	112138950	FRAS1-related extracellular matrix protein 2a	frem2a	1.15903	0.312065	0.651316	down	-	up
637	112138951	peptidyl-prolyl cis-trans isomerase FKBP2	LOC112138951	15.577	11.0675	25.7297	-	-	up
638	112138954	zinc transporter ZIP4	LOC112138954	1.45761	0.970864	0.403087	-	down	down
639	112138968	transcriptional repressor scratch 1	LOC112138968	0.0869253	0.462856	0.127675	up	-	down
640	112138970	cytotoxic and regulatory T-cell molecule	LOC112138970	0.343565	0.0927687	0.514995	down	-	up
641	112138972	pannexin-3 isoform X1	panx3	9.5819	4.28607	3.5755	down	down	-
642	112138992	unconventional myosin-XIX	LOC112138992	8.36506	4.72929	13.7699	-	-	up
643	112138994	opioid-binding protein/cell adhesion molecule isoform X1	opcml	0.143647	0.0664787	0.199766	-	-	up
644	112138995	fasciculation and elongation protein zeta-1	fez1	1.79956	3.21436	4.9049	-	up	-
645	112138997	carbohydrate-responsive element-binding protein-like isoform X1	LOC112138997	0.132889	0.546933	0.319482	up	up	-
646	112139000	endothelial cell adhesion molecule a	esama	43.2168	18.1963	47.11	down	-	up
647	112139005	sodium- and chloride-dependent GABA transporter ine	si:ch211-283g2.1	0.0579003	0.224251	1.9	up	up	up
648	112139013	UDP-glucuronosyltransferase 2A1-like	LOC112139013	0.905586	2.07235	0.668634	up	-	down
649	112139017	myc-associated zinc finger protein-like	LOC112139017	0.296498	0.469283	0.0208847	-	down	down
650	112139018	uncharacterized LOC112139018	LOC112139018	0.0001	0.0852547	0.211128	-	up	-
651	112139022	uncharacterized protein LOC112139022	LOC112139022	17.6798	7.89493	19.4017	down	-	up
652	112139023	phospholipase ABHD3-like	LOC112139023	0.931009	0.108495	1.44919	down	-	up
653	112139024	acetylcholine receptor subunit epsilon	chrne	6.43495	14.3821	4.4081	up	-	down
654	112139028	putative ferric-chelate reductase 1	zgc:163022	43.8455	118.451	56.4915	up	-	down
655	112139031	chondrolectin	chodl	0.171079	0.596706	1.17264	up	up	-
656	112139039	rho guanine nucleotide exchange factor 4 isoform X1	arhgef4	6.99607	3.03238	7.53031	down	-	up
657	112139046	inositol polyphosphate 5-phosphatase K isoform X1	inpp5kb	0.234459	0.415936	0.152778	-	-	down
658	112139050	uncharacterized LOC112139050	LOC112139050	0.338637	0.431702	0.132707	-	-	down
659	112139053	cubilin isoform X1	cubn	0.0169097	0.0413283	1.7633	-	up	up
660	112139056	putative protein TPRXL	LOC112139056	17.1947	7.12622	25.2559	down	-	up
661	112139058	uncharacterized protein LOC112139058 isoform X1	LOC112139058	0.274299	0.560276	0.391203	up	-	-
662	112139066	uncharacterized LOC112139066	LOC112139066	0.605338	0.392195	0.0977667	-	down	-
663	112139069	glycine receptor subunit alpha-2 isoform X3	LOC112139069	0.233702	0.509065	0.329423	up	-	-
664	112139077	uncharacterized LOC112139077	LOC112139077	0.541471	0.0001	1.83639	down	-	up
665	112139079	probable E3 ubiquitin-protein ligase ARI8	LOC112139079	1.63147	0.447207	1.81199	down	-	up
666	112139086	A disintegrin and metalloproteinase with thrombospondin motifs 17 isoform X2	adamts17	3.46547	2.28418	6.50695	-	-	up
667	112139087	protein Lines homolog 1 isoform X1	LOC112139087	21.2291	12.6534	34.1309	-	-	up
668	112139091	pro-interleukin-16	il16	4.01999	1.61658	5.59761	down	-	up
669	112139094	uncharacterized protein si:dkey-78p8.1 isoform X1	si:dkey-78p8.1	8.37997	4.56668	9.14663	-	-	up
670	112139108	uncharacterized protein K02A2.6-like	LOC112139108	0.694578	0.193488	1.52087	down	up	up
671	112139117	phosphatidylinositol transfer protein alpha isoform	LOC112139117	1.78783	0.491931	0.945377	down	-	-
672	112139133	short/branched chain specific acyl-CoA dehydrogenase, mitochondrial-like	LOC112139133	10.3426	6.186	15.9936	-	-	up
673	112139135	uncharacterized LOC112139135, transcript variant X1	LOC112139135	6.35239	22.0338	18.9021	up	up	-
674	112139141	uncharacterized protein LOC112139141	LOC112139141	0.158579	0.386978	0.21621	up	-	-
675	112139143	neuroligin-3b isoform X1	nlgn3b	0.0643363	0.0384717	0.142059	-	-	up
676	112139145	protein mono-ADP-ribosyltransferase PARP15-like	LOC112139145	12.6368	3.29177	10.9901	down	-	up
677	112139150	stabilin-2-like	LOC112139150	1.38696	0.621534	5.12492	-	up	up
678	112139168	carboxypeptidase A1	LOC112139168	0.255953	0.93238	0.05085	up	-	down
679	112139171	solute carrier family 23 member 2 isoform X1	si:dkey-106n21.1	0.0001	0.0750887	0.0721823	up	up	-
680	112139173	kit ligand a isoform X1	kitlga	26.8892	14.5392	9.61721	-	down	-
681	112139176	carboxypeptidase A1 isoform X1	LOC112139176	11.789	4.0407	9.31459	down	-	up
682	112139186	CD44 antigen	LOC112139186	8.05167	1.93037	12.4269	down	-	up
683	112139190	uncharacterized LOC112139190	LOC112139190	0.045586	0.0478803	0.546702	-	up	up
684	112139191	dual specificity protein phosphatase 6	dusp6	143.707	76.6936	71.161	-	down	-
685	112139198	high choriolytic enzyme 1	LOC112139198	0.0343027	0.165515	0.0001	-	-	down
686	112139199	tyrosine-protein kinase SYK	syk	16.0712	5.7575	16.8322	down	-	up
687	112139204	uncharacterized protein pdzph1	pdzph1	0.00868733	0.0943303	0.119549	up	up	-
688	112139206	dual specificity protein kinase CLK2 isoform X1	LOC112139206	0.200429	0.145052	0.02336	-	down	down
689	112139207	cystic fibrosis transmembrane conductance regulator isoform X1	cftr	67.006	1.9441	17.3387	down	down	up
690	112139208	uncharacterized LOC112139208	LOC112139208	0.332756	0.024561	0.09503	down	-	-
691	112139215	uncharacterized gene	LOC112139215	0.397073	1.96253	1.64211	up	up	-
692	112139216	uncharacterized gene	LOC112139216	0.0001	0.068691	0.267942	-	up	-
693	112139221	tyrosine-protein kinase transmembrane receptor ROR2 isoform X1	ror2	12.1193	2.85944	6.94816	down	-	up
694	112139223	protein Wnt-2	wnt2	0.828009	0.103348	0.618854	down	-	up
695	112139224	mucin-5AC	LOC112139224	0.0001	0.144746	0.0001	up	-	down
696	112139228	dopamine receptor D4a	drd4a	0.65815	1.4305	0.940201	up	-	-
697	112139231	von Willebrand factor A domain-containing protein 7	LOC112139231	2.34617	0.589875	5.69165	down	up	up
698	112139237	collagen alpha-1(XI) chain-like	LOC112139237	13.0371	9.41126	31.7619	-	up	up
699	112139239	protein Shroom2	LOC112139239	0.544054	1.22936	1.01181	up	-	-
700	112139245	neurobeachin a isoform X1	nbeaa	0.180863	0.14436	0.38321	-	up	up
701	112139247	adhesion G-protein coupled receptor G4	adgrg4a	0.350077	0.398165	1.08736	-	up	up
702	112139250	cyclin-G1	LOC112139250	115.989	46.7693	110.166	down	-	up
703	112139255	leucine rich repeat containing 8 VRAC subunit Db	lrrc8db	0.371425	0.266966	0.661439	-	-	up
704	112139273	sarcoplasmic/endoplasmic reticulum calcium ATPase 1	LOC112139273	18.396	7.04472	9.50764	down	-	-
705	112139281	cell division control protein 42 homolog	LOC112139281	21.9056	9.61597	21.1613	down	-	up
706	112139283	breast carcinoma-amplified sequence 3	LOC112139283	4.39395	2.26338	4.90558	-	-	up
707	112139286	uncharacterized LOC112139286	LOC112139286	1.41995	2.97779	1.1396	up	-	down
708	112139296	uncharacterized protein LOC112139296	LOC112139296	0.59754	0.017285	0.0856983	down	down	-
709	112139301	endophilin-A1 isoform X1	LOC112139301	0.527682	0.716862	1.13408	-	up	-
710	112139302	E3 ubiquitin/ISG15 ligase TRIM25-like	LOC112139302	2.03276	1.37132	3.02348	-	-	up
711	112139305	aerolysin-like protein	LOC112139305	6.26214	5.87209	0.3208	-	down	down
712	112139314	WD repeat-containing protein 7-like	LOC112139314	6.35117	2.79699	7.0846	down	-	up
713	112139319	kinesin-like protein KIF21B isoform X1	kif21b	2.44143	0.319656	2.76477	down	-	up
714	112139332	POU domain, class 2, transcription factor 3	pou2f3	8.97991	2.49321	3.90542	down	down	-
715	112139337	vesicle-fusing ATPase	LOC112139337	0.963174	0.0586567	0.923486	down	-	up
716	112139338	syntabulin isoform X1	sybu	0.632676	1.6035	1.8153	up	up	-
717	112139341	solute carrier family 22 member 2	LOC112139341	0.207929	0.791501	8.80806	up	up	up
718	112139346	thioredoxin-interacting protein	LOC112139346	8.84299	35.8003	12.0867	up	-	down
719	112139350	purine nucleoside phosphorylase 4b isoform X1	pnp4b	0.23927	0.656425	0.467304	up	-	-
720	112139364	CD209 antigen-like protein A	LOC112139364	0.607717	0.0001	1.10277	down	-	up
721	112139379	attractin isoform X1	atrn	4.53133	2.44032	6.023	-	-	up
722	112139381	rod outer segment membrane protein 1a	rom1a	0.0001	0.32637	5.40931	up	up	up
723	112139383	uncharacterized LOC112139383	LOC112139383	0.813628	2.09984	4.33709	up	up	up
724	112139388	short transient receptor potential channel 2	LOC112139388	0.743206	1.70006	0.612004	up	-	down
725	112139396	galectin-4-like	LOC112139396	1.93356	24.1006	0.242258	up	down	down
726	112139398	receptor-type tyrosine-protein phosphatase mu	LOC112139398	0.559436	0.967318	0.342151	-	-	down
727	112139402	leucine-rich repeat-containing protein 3B	LOC112139402	0.270105	1.5834	1.08179	up	up	-
728	112139403	serine/threonine-protein kinase WNK4	LOC112139403	14.9892	34.6314	79.283	up	up	up
729	112139409	WAS/WASL-interacting protein family member 2	LOC112139409	3.16518	1.743	3.59694	-	-	up
730	112139414	short transient receptor potential channel 4	LOC112139414	2.00999	0.0468017	0.0425323	down	down	-
731	112139416	transcription initiation factor TFIID subunit 9	LOC112139416	9.45773	5.51392	13.044	-	-	up
732	112139420	zinc finger protein 646 isoform X1	si:dkey-89b17.4	8.16885	1.94503	8.55662	down	-	up
733	112139428	keratin, type I cytoskeletal 13	LOC112139428	29.2413	21.0205	59.0117	-	up	up
734	112139429	UDP-glucuronosyltransferase 1A5	LOC112139429	0.0001	0.014724	0.251003	-	up	up
735	112139430	keratin, type I cytoskeletal 13	LOC112139430	922.932	2758.99	1140.64	up	-	down
736	112139435	syntaxin-1B	stx1b	4.27229	1.65275	4.02914	down	-	up
737	112139442	uncharacterized LOC112139442	LOC112139442	36.8907	81.7032	29.444	up	-	down
738	112139445	heat shock 70 kDa protein 1	LOC112139445	10.5065	12.9034	38.3455	-	up	up
739	112139447	heat shock 70 kDa protein 1	LOC112139447	6.84632	8.17753	27.7449	-	up	up
740	112139448	alpha-amylase	LOC112139448	77.2374	13.971	126.133	down	-	up
741	112139452	retinal-specific phospholipid-transporting ATPase ABCA4	abca4b	0.229575	0.252014	0.75251	-	up	up
742	112139454	small nucleolar RNA SNORA79	LOC112139454	4.46299	9.74409	4.54822	up	-	down
743	112139457	uncharacterized protein LOC112139457	LOC112139457	0.336342	0.0990783	1.75683	-	up	up
744	112139462	torsin-1A-like	LOC112139462	17.252	7.13912	4.51954	down	down	-
745	112139465	uncharacterized protein LOC112139465	LOC112139465	0.720849	0.192123	0.401329	down	-	-
746	112139469	NACHT, LRR and PYD domains-containing protein 3	LOC112139469	3.84189	1.86678	5.14297	down	-	up
747	112139477	gamma-glutamylcyclotransferase b isoform X1	ggctb	0.224568	0.839155	0.233379	up	-	down
748	112139485	sodium- and chloride-dependent transporter XTRP3A isoform X1	LOC112139485	4.42863	1.25641	3.67499	down	-	up
749	112139489	uncharacterized LOC112139489	LOC112139489	1.33243	0.814495	0.48064	-	down	-
750	112139493	uncharacterized protein LOC112139493 isoform X2	LOC112139493	9.71794	10.5017	19.8054	-	up	-
751	112139496	YEATS domain-containing protein 4	LOC112139496	2.38916	0.77967	3.85953	-	-	up
752	112139497	unconventional myosin-Vb	LOC112139497	0.0001	0.0001	0.44238	-	up	up
753	112139500	protocadherin Fat 3	LOC112139500	0.0462117	0.0135077	0.108688	down	up	up
754	112139501	C-type mannose receptor 2-like	LOC112139501	1.06731	0.586067	0.0797837	-	down	down
755	112139502	uncharacterized protein LOC112139502	LOC112139502	0.468254	0.0652523	0.189832	down	-	-
756	112139503	uncharacterized protein LOC112139503	LOC112139503	0.140296	0.0001	0.217471	down	-	up
757	112139507	signal-regulatory protein beta-2	LOC112139507	1.45055	0.581031	2.09952	down	-	up
758	112139508	tyrosinase	LOC112139508	0.0990813	0.130231	0.0183643	-	-	down
759	112139509	uncharacterized protein LOC112139509	LOC112139509	0.636125	0.146434	0.399219	down	-	-
760	112139513	uncharacterized protein LOC112139513	LOC112139513	0.213145	0.0534457	0.140999	down	-	-
761	112139514	uncharacterized protein LOC112139514	LOC112139514	0.0823993	0.0212873	0.28117	-	-	up
762	112139517	immunoglobulin kappa light chain	LOC112139517	0.612092	0.147279	0.168813	down	down	-
763	112139520	uncharacterized protein LOC112139520	LOC112139520	0.368626	0.031385	0.102927	down	-	-
764	112139522	uncharacterized protein LOC112139522	LOC112139522	0.342112	0.0001	0.186058	down	-	-
765	112139525	uncharacterized protein LOC112139525	LOC112139525	2.76677	0.263419	0.385823	down	down	-
766	112139531	uncharacterized protein LOC112139531	LOC112139531	5.4496	0.855293	0.7242	down	down	-
767	112139533	uncharacterized protein LOC112139533	LOC112139533	0.281202	0.0199713	0.0352393	down	down	-
768	112139534	uncharacterized protein LOC112139534	LOC112139534	0.230733	0.0172123	0.168671	down	-	-
769	112139539	V-set and immunoglobulin domain-containing protein 8-like	LOC112139539	0.262747	0.0439883	0.047939	down	down	-
770	112139540	Fc receptor-like protein 5	LOC112139540	0.356348	0.085818	0.229506	down	-	-
771	112139544	uncharacterized protein LOC112139544	LOC112139544	0.504763	0.0901917	0.162558	down	down	-
772	112139545	histidine N-acetyltransferase isoform X2	nat16	1.29963	2.17875	2.60231	-	up	-
773	112139553	uncharacterized LOC112139553	LOC112139553	16.4246	23.8682	11.2584	-	-	down
774	112139555	uncharacterized LOC112139555	LOC112139555	2.03585	0.887802	0.973436	down	down	-
775	112139560	gastrula zinc finger protein XlCGF57.1-like	LOC112139560	0.667504	0.642648	1.38123	-	up	up
776	112139564	uncharacterized LOC112139564	LOC112139564	5.22071	4.12524	2.16973	-	down	-
777	112139566	uncharacterized LOC112139566	LOC112139566	0.442197	1.87584	0.183545	up	-	down
778	112139573	uncharacterized LOC112139573	LOC112139573	0.720514	1.8096	0.490763	up	-	down
779	112139585	nucleolar and coiled-body phosphoprotein 1	LOC112139585	1.54409	0.108607	1.05809	down	-	up
780	112139586	protocadherin gamma-A12	LOC112139586	1.4057	0.422904	1.83445	down	-	up
781	112139587	uncharacterized LOC112139587	LOC112139587	1.30686	0.0001	0.739615	down	-	-
782	112139588	gastrula zinc finger protein XlCGF28.1	LOC112139588	1.27705	1.64802	2.76988	-	up	-
783	112139590	cytochrome P450 2G1	LOC112139590	0.042942	0.215057	0.076844	up	-	-
784	112139594	nebulette	LOC112139594	2.14424	0.786552	4.01182	down	-	up
785	112139597	bromodomain and PHD finger-containing protein 3-like	LOC112139597	4.23893	1.26394	3.49981	down	-	up
786	112139600	bromodomain-containing protein 4	LOC112139600	0.103528	0.828161	0.0786717	up	-	down
787	112139601	uncharacterized protein LOC112139601	LOC112139601	0.0001	0.188388	0.0001	up	-	down
788	112139602	uncharacterized protein si:ch211-13f8.1	si:ch211-13f8.1	0.116851	0.177225	0.764336	-	up	up
789	112139610	T-cell acute lymphocytic leukemia protein 1 homolog isoform X1	tal1	11.7327	17.1575	24.3957	-	up	-
790	112139612	zona pellucida sperm-binding protein 3 isoform X2	LOC112139612	0.473044	0.305438	0.0146617	-	down	down
791	112139613	ADP-ribosylation factor-like protein 14	arl14	0.517602	6.42518	0.777134	up	-	down
792	112139616	schwannomin-interacting protein 1	zgc:153615	0.623279	0.99832	1.8066	-	up	-
793	112139621	cadherin-1	LOC112139621	15.0461	7.14708	2.06631	down	down	down
794	112139623	fibronectin	LOC112139623	8.7916	4.21627	4.70757	down	-	-
795	112139624	uncharacterized LOC112139624	LOC112139624	0.0001	0.277793	0.049727	up	-	-
796	112139628	myosin-binding protein H-like	LOC112139628	1.74832	2.70095	0.240644	-	down	down
797	112139629	dyslexia-associated protein KIAA0319-like protein	LOC112139629	5.88977	6.39683	30.5828	-	up	up
798	112139639	uncharacterized protein LOC112139639	LOC112139639	0.025736	0.004405	0.309108	-	up	up
799	112139642	uncharacterized protein LOC112139642	LOC112139642	0.264193	0.0116663	0.0001	down	down	-
800	112139647	scavenger receptor cysteine-rich type 1 protein M130-like	LOC112139647	0.114068	0.00909767	0.178906	-	-	up
801	112139650	zinc finger and BTB domain-containing protein 7A isoform X1	zbtb7a	27.246	12.2266	24.8301	down	-	up
802	112139656	tetratricopeptide repeat protein 22-like	LOC112139656	3.89524	4.82978	1.4812	-	down	down
803	112139659	succinate dehydrogenase [ubiquinone] cytochrome b small subunit B, mitochondrial-like	LOC112139659	43.8259	13.8663	5.53058	down	down	down
804	112139660	sorbin and SH3 domain-containing protein 1	LOC112139660	4.21267	2.19341	6.37578	-	-	up
805	112139663	keratinocyte differentiation factor 1	kdf1b	17.7539	7.37387	15.6169	down	-	up
806	112139664	uncharacterized gene	LOC112139664	0.103268	0.227016	0.0001	-	-	down
807	112139665	palmitoyltransferase ZDHHC18 isoform X1	LOC112139665	2.03599	0.890186	2.34698	down	-	up
808	112139669	AT-rich interactive domain-containing protein 1A	LOC112139669	7.40784	2.98051	7.23014	down	-	up
809	112139673	dentin sialophosphoprotein	LOC112139673	67.1144	33.0112	50.5885	down	-	-
810	112139674	uncharacterized protein LOC112139674	LOC112139674	0.085522	0.761393	0.0947933	up	-	down
811	112139677	protein mono-ADP-ribosyltransferase PARP14-like	LOC112139677	3.68902	1.30374	1.75715	down	down	-
812	112139678	lysine-rich arabinogalactan protein 19-like	LOC112139678	7.16246	2.80273	1.72395	down	down	-
813	112139679	uncharacterized protein LOC112139679	LOC112139679	3.42863	0.64129	0.476476	down	down	-
814	112139681	sex hormone-binding globulin-like	LOC112139681	0.930381	2.35189	1.98784	up	-	-
815	112139699	sodium/potassium/calcium exchanger 4	LOC112139699	0.917808	0.198234	1.02711	down	-	up
816	112139700	AFG3-like protein 1	LOC112139700	1.30918	2.42479	0.956505	-	-	down
817	112139702	solute carrier family 12 member 4-like	LOC112139702	2.10696	1.09536	2.36346	-	-	up
818	112139705	deoxynucleoside triphosphate triphosphohydrolase SAMHD1	LOC112139705	5.14716	1.19057	4.42611	down	-	up
819	112139718	antigen WC1.1	LOC112139718	0.424789	0.105658	1.61947	down	up	up
820	112139722	interferon-induced transmembrane protein 5-like isoform X2	LOC112139722	2.18581	0.826328	0.984917	down	down	-
821	112139738	tryptophan 2,3-dioxygenase A	tdo2a	0.324559	1.15279	1.0013	up	up	-
822	112139779	E3 ubiquitin-protein ligase TRIM17-like	LOC112139779	1.1514	0.899416	2.40155	-	up	up
823	112139781	extracellular matrix protein FRAS1	LOC112139781	1.97871	0.973216	1.93622	down	-	-
824	112139782	uncharacterized LOC112139782	LOC112139782	0.285425	1.02874	0.0254877	up	down	down
825	112139783	ATP-dependent DNA helicase PIF1-like	LOC112139783	0.113784	0.274152	0.0001	up	down	down
826	112139792	phytanoyl-CoA dioxygenase, peroxisomal	phyh	46.481	44.9989	122.87	-	up	up
827	112139793	upper zone of growth plate and cartilage matrix associated a	ucmaa	9.80662	2.83624	7.38244	down	-	up
828	112139797	uncharacterized gene	LOC112139797	0.845695	3.07743	1.31502	up	-	down
829	112139807	uncharacterized protein LOC112139807	LOC112139807	2.7458	0.518881	0.36837	down	down	-
830	112139823	glycerol-3-phosphate acyltransferase 1, mitochondrial-like	LOC112139823	4.22618	1.64245	1.79346	down	down	-
831	112139826	E3 ubiquitin/ISG15 ligase TRIM25	LOC112139826	5.43178	3.8876	7.88245	-	-	up
832	112139828	ephrin-A1	LOC112139828	11.5599	4.04879	6.23801	down	-	-
833	112139844	uncharacterized protein LOC112139844	LOC112139844	1.5718	0.818973	1.98402	-	-	up
834	112139845	uncharacterized protein LOC112139845	LOC112139845	0.239003	0.0639537	0.169121	down	-	-
835	112139846	collectin-11	LOC112139846	0.867886	0.783529	0.033766	-	down	down
836	112139847	polypeptide N-acetylgalactosaminyltransferase 1	LOC112139847	6.6703	4.18946	9.10259	-	-	up
837	112139851	NACHT, LRR and PYD domains-containing protein 12	LOC112139851	6.89195	1.94395	4.49375	down	-	up
838	112139852	uncharacterized protein LOC112139852	LOC112139852	0.537197	0.0001	0.40186	down	-	up
839	112139853	uncharacterized LOC112139853	LOC112139853	7.16387	1.40026	3.91228	down	-	up
840	112139856	gastrula zinc finger protein xFG20-1-like	LOC112139856	1.06043	0.517511	1.42151	-	-	up
841	112139858	uncharacterized LOC112139858	LOC112139858	9.66089	13.0698	4.62771	-	down	down
842	112139863	uncharacterized LOC112139863, transcript variant X1	LOC112139863	0.039384	0.164027	0.0108807	up	-	down
843	112139865	calcium/calmodulin-dependent protein kinase type II subunit gamma	LOC112139865	19.6016	7.95246	13.7281	down	-	-
844	112139882	uncharacterized protein si:cabz01074946.1	si:cabz01074946.1	6.96317	3.23579	8.69917	down	-	up
845	112139886	uncharacterized protein LOC112139886	LOC112139886	0.25102	0.048849	0.274224	down	-	up
846	112139890	myeloid-associated differentiation marker homolog	LOC112139890	1.96714	1.17607	4.49596	-	up	up
847	112139891	uncharacterized protein LOC112139891	LOC112139891	1.87419	0.280049	1.8029	down	-	up
848	112139893	complement factor H-related protein 1 isoform X3	LOC112139893	6.9212	1.3808	8.01862	down	-	up
849	112139896	uncharacterized gene	LOC112139896	3.87797	2.13521	1.80914	-	down	-
850	112139897	NACHT, LRR and PYD domains-containing protein 3-like	LOC112139897	92.1408	15.0906	12.4857	down	down	-
851	112139898	NLR family CARD domain-containing protein 3-like	LOC112139898	4.37353	1.63675	2.42515	down	-	-
852	112139899	zinc finger and SCAN domain-containing protein 2	LOC112139899	1.11518	1.39831	2.30913	-	up	-
853	112139902	zinc finger protein OZF	LOC112139902	1.42155	0.546215	0.650101	down	down	-
854	112139905	uncharacterized LOC112139905	LOC112139905	0.272457	0.0947077	0.0001	-	down	-
855	112139906	NLR family CARD domain-containing protein 3-like	LOC112139906	3.59924	1.77872	3.98797	down	-	up
856	112139907	NLR family CARD domain-containing protein 3-like isoform X1	LOC112139907	15.8684	5.62929	8.58049	down	-	-
857	112139908	NACHT, LRR and PYD domains-containing protein 12-like	LOC112139908	8.00915	3.51582	2.765	down	down	-
858	112139909	uncharacterized gene	LOC112139909	4.4006	2.63854	1.98966	-	down	-
859	112139913	argininosuccinate synthase	ass1	14.9672	31.2378	27.0024	up	-	-
860	112139922	osteopontin isoform X1	spp1	97.5463	49.7433	34.0407	-	down	-
861	112139926	V-set domain-containing T-cell activation inhibitor 1 isoform X4	LOC112139926	52.8471	31.36	19.8625	-	down	-
862	112139929	myelin-oligodendrocyte glycoprotein	LOC112139929	3.6467	2.03483	6.01341	-	-	up
863	112139932	mucin-5AC	LOC112139932	0.0980777	0.125549	0.475113	-	up	up
864	112139934	uncharacterized protein LOC112139934	LOC112139934	2.68036	0.770924	1.51147	down	-	-
865	112139942	uncharacterized protein LOC112139942 isoform X2	LOC112139942	5.28603	1.66201	4.13482	down	-	up
866	112139943	uncharacterized protein LOC112139943	LOC112139943	4.94122	3.27286	1.50354	-	down	down
867	112139949	piggyBac transposable element-derived protein 3 isoform X1	LOC112139949	0.216933	0.0994573	0.371201	-	-	up
868	112139950	prostate androgen-regulated mucin-like protein 1 homolog	parm1	4.72081	1.46191	3.00646	down	-	up
869	112139951	uncharacterized LOC112139951	LOC112139951	6.73754	2.45385	5.54629	down	-	up
870	112139956	uncharacterized LOC112139956	LOC112139956	0.147319	0.584237	0.516929	up	-	-
871	112139958	neuronal vesicle trafficking-associated protein 1	LOC112139958	0.601562	1.25823	31.6216	-	up	up
872	112139968	lysyl oxidase homolog 2A	loxl2a	26.6157	48.2719	23.5951	-	-	down
873	112139970	pituitary homeobox 1 isoform X1	pitx1	96.5266	232.145	51.6311	up	-	down
874	112139977	matrilin-4	LOC112139977	0.450663	0.0116467	0.706043	down	-	up
875	112139980	transmembrane protease serine 9	LOC112139980	14.3488	18.8193	39.9882	-	up	up
876	112139981	trypsin-like	LOC112139981	190.256	68.3309	98.088	down	-	-
877	112139982	prostasin	LOC112139982	50.6683	76.2765	110.602	-	up	-
878	112139986	uncharacterized LOC112139986	LOC112139986	10.4848	4.01354	13.9558	down	-	up
879	112139989	GTP-binding protein REM 1	rem1	1.84007	0.928209	2.81189	-	-	up
880	112139990	uncharacterized protein LOC112139990	LOC112139990	0.0167713	0.0903413	0.118241	-	up	-
881	112139995	fer-1-like protein 4 isoform X1	fer1l4	1.33933	2.2891	0.425843	-	down	down
882	112140009	myelocytomatosis oncogene homolog	mych	36.7852	28.785	15.845	-	down	-
883	112140013	vasodilator-stimulated phosphoprotein	LOC112140013	61.7563	20.9648	44.097	down	-	up
884	112140014	tripartite motif-containing protein 16-like isoform X1	LOC112140014	9.8998	5.85563	14.4574	-	-	up
885	112140016	tumor necrosis factor receptor superfamily member 14	LOC112140016	2.16972	9.11396	8.51467	up	up	-
886	112140018	rho guanine nucleotide exchange factor 10-like protein isoform X1	LOC112140018	2.18528	1.23909	4.4021	-	up	up
887	112140021	putative beta-lactamase-like 1	LOC112140021	0.0479983	0.249344	0.155154	up	-	-
888	112140024	natriuretic peptide A-like	nppal	12.3784	19.1111	28.2472	-	up	-
889	112140029	troponin C, slow skeletal and cardiac muscles	LOC112140029	283.493	611.797	315.393	up	-	-
890	112140032	histone-lysine N-methyltransferase SUV39H1 isoform X1	LOC112140032	3.26221	1.60399	2.4026	down	-	-
891	112140035	paired box protein Pax-7 isoform X1	LOC112140035	0.0665723	0.047948	0.387234	-	up	up
892	112140039	pleckstrin homology domain-containing family A member 5 isoform X1	LOC112140039	8.47253	4.00117	5.70471	down	-	-
893	112140043	beta-2-microglobulin	b2m	5192.07	2614.54	6556.06	-	-	up
894	112140059	uncharacterized LOC112140059	LOC112140059	6.47621	2.48574	6.69569	down	-	up
895	112140060	uncharacterized protein LOC112140060	LOC112140060	0.146516	0.0001	0.0001	-	down	-
896	112140061	BOLA class I histocompatibility antigen, alpha chain BL3-7	LOC112140061	309.096	119.19	0.0001	down	down	down
897	112140065	scavenger receptor cysteine-rich type 1 protein M130	LOC112140065	1.27894	0.138806	1.40086	down	-	up
898	112140071	NEDD8	LOC112140071	8.6744	3.44985	7.41462	down	-	up
899	112140082	uncharacterized LOC112140082	LOC112140082	3.27235	1.92844	7.80009	-	up	up
900	112140083	tubulin beta-4A chain	LOC112140083	1.77514	1.94066	5.40282	-	up	up
901	112140086	uncharacterized protein LOC112140086	LOC112140086	0.0958247	0.144502	0.0463073	-	-	down
902	112140099	uncharacterized protein LOC112140099	LOC112140099	0.0270813	0.332213	0.0001	-	-	down
903	112140104	adipocyte enhancer-binding protein 1	LOC112140104	40.647	18.9949	36.9437	down	-	-
904	112140112	beta,beta-carotene 15,15'-dioxygenase	LOC112140112	1.13053	2.37554	1.49206	up	-	-
905	112140139	uncharacterized LOC112140139	LOC112140139	1.5198	1.04537	0.415519	-	down	down
906	112140142	vacuolar protein sorting-associated protein 13C-like	LOC112140142	5.80066	2.28504	3.31961	down	-	-
907	112140147	deoxynucleoside triphosphate triphosphohydrolase SAMHD1-like	LOC112140147	4.89984	0.443712	0.520053	down	down	-
908	112140148	major histocompatibility complex class I-related gene protein	LOC112140148	193.424	87.9038	6.21509	down	down	down
909	112140149	major histocompatibility complex class I-related gene protein	LOC112140149	331.296	128.302	38.4661	down	down	down
910	112140150	major histocompatibility complex class I-related gene protein isoform X1	LOC112140150	234.333	96.0914	105.043	down	down	-
911	112140151	uncharacterized LOC112140151	LOC112140151	19.8018	11.0924	8.98584	-	down	-
912	112140152	proteasome subunit beta type-7	LOC112140152	42.1017	17.9864	48.3826	down	-	up
913	112140154	proteasome subunit beta type-6-B like protein	LOC112140154	65.2047	44.8165	100.994	-	-	up
914	112140165	eosinophil peroxidase	LOC112140165	310.704	42.4599	6.52239	down	down	down
915	112140168	tripartite motif-containing protein 16-like	LOC112140168	3.55693	2.71591	5.51927	-	-	up
916	112140172	putative high mobility group protein B1-like 1	LOC112140172	0.516778	0.0001	0.0001	down	down	-
917	112140174	lipocalin	zgc:153704	276.664	369	823.319	-	up	up
918	112140180	troponin T, fast skeletal muscle isoforms isoform X1	LOC112140180	196.379	408.852	215.829	up	-	-
919	112140181	uncharacterized LOC112140181, transcript variant X2	LOC112140181	0.088318	0.025587	0.178365	-	-	up
920	112140182	MAP7 domain-containing protein 2	LOC112140182	0.37983	0.369115	0.780992	-	up	up
921	112140184	ERO1-like protein alpha isoform X1	ero1a	5.86496	8.00413	3.84379	-	-	down
922	112140188	otogelin isoform X1	otog	0.473839	0.096335	0.224212	down	down	up
923	112140196	uncharacterized protein LOC112140196	LOC112140196	0.728179	0.187476	0.420691	down	-	-
924	112140197	uncharacterized protein LOC112140197 isoform X2	LOC112140197	4.62762	2.26241	6.12884	down	-	up
925	112140198	HEPACAM family member 2	LOC112140198	1.28631	0.185261	1.47638	down	-	up
926	112140208	40S ribosomal protein S27-like	LOC112140208	19.1882	51.2384	40.8844	up	up	-
927	112140211	cytochrome P450 3A40	LOC112140211	18.4871	56.2784	20.8172	up	-	down
928	112140214	gastrula zinc finger protein XlCGF57.1	LOC112140214	7.79452	12.589	3.98859	-	-	down
929	112140217	glycogenin-2 isoform X2	gyg2	0.313349	0.902348	0.334183	up	-	down
930	112140228	matrix-remodeling-associated protein 5	mxra5a	0.315528	0.261777	1.46238	-	up	up
931	112140229	palmitoyltransferase ZDHHC1	LOC112140229	0.828886	0.362273	0.614669	down	-	-
932	112140231	uncharacterized LOC112140231	LOC112140231	0.474278	0.25927	0.673768	-	-	up
933	112140233	uncharacterized LOC112140233	LOC112140233	1.70459	3.96076	4.53367	up	up	-
934	112140235	choline-phosphate cytidylyltransferase B	LOC112140235	0.127366	0.438571	0.12929	up	-	down
935	112140238	galactose-specific lectin nattectin-like	LOC112140238	0.0250367	1.04949	0.036779	up	-	down
936	112140246	palmitoyltransferase ZDHHC20a isoform X3	zdhhc20a	1.04637	0.613796	1.44124	-	-	up
937	112140269	uncharacterized protein LOC112140269	LOC112140269	0.041612	0.0001	0.025328	down	-	up
938	112140276	uncharacterized LOC112140276	LOC112140276	0.403871	0.51953	0.0001	-	down	down
939	112140277	death-associated protein kinase 2a isoform X1	dapk2a	2.78621	5.12451	1.50553	-	-	down
940	112140279	SH2 domain-containing protein 7 isoform X2	LOC112140279	2.50563	1.079	1.3992	down	-	-
941	112140296	ras-related protein Rab-11A	LOC112140296	32.1045	20.4134	44.3412	-	-	up
942	112140298	CYTL1 domain-containing protein	zmp:0000001268	17.1243	5.05324	6.63419	down	down	-
943	112140308	uncharacterized LOC112140308	LOC112140308	0.239068	0.0001	0.17733	down	-	up
944	112140316	6-phosphofructo-2-kinase/fructose-2,6-bisphosphatase 2	LOC112140316	18.8044	8.75562	41.6554	down	up	up
945	112140319	putative HERC2-like protein 3	LOC112140319	0.185551	0.157429	1.58914	-	up	up
946	112140321	oocyte zinc finger protein XlCOF6-like	LOC112140321	1.18972	0.453865	1.34829	down	-	up
947	112140326	prolyl 4-hydroxylase subunit alpha-1-like	LOC112140326	1.59898	0.404032	1.33359	down	-	up
948	112140329	calpain-1 catalytic subunit-like	LOC112140329	18.6806	7.59138	3.86875	down	down	-
949	112140340	histone-lysine N-methyltransferase SMYD1a	smyd1a	15.0158	43.2598	12.6687	up	-	down
950	112140346	purine-rich element-binding protein gamma	purg	0.924604	0.564607	1.45064	-	-	up
951	112140351	threonine synthase-like 2 isoform X1	thnsl2	2.26797	3.81611	4.88134	-	up	-
952	112140353	carboxyl ester lipase, tandem duplicate 2	cel.2	1.07653	2.3968	0.867709	up	-	down
953	112140354	bile salt-activated lipase	LOC112140354	0.220024	0.725184	0.0530537	up	-	down
954	112140360	transmembrane protein 192-like	LOC112140360	2.72999	1.83433	4.09063	-	-	up
955	112140365	2-phosphoxylose phosphatase 1	LOC112140365	3.20934	0.859113	1.08454	down	down	-
956	112140366	uncharacterized LOC112140366	LOC112140366	0.48714	1.34027	0.597641	up	-	down
957	112140368	patatin-like phospholipase domain containing 3	pnpla3	20.4676	43.228	22.2587	up	-	-
958	112140369	sulfotransferase 4A1	sult4a1	0.482732	1.15278	0.656867	up	-	-
959	112140381	CST complex subunit CTC1	LOC112140381	1.21902	0.570119	1.03657	down	-	-
960	112140389	uncharacterized LOC112140389	LOC112140389	0.34471	0.253349	1.44554	-	-	up
961	112140392	uncharacterized LOC112140392	LOC112140392	1.1853	0.681564	0.116488	-	down	down
962	112140394	interferon-induced helicase C domain-containing protein 1-like	LOC112140394	1.72938	0.49509	6.56114	down	up	up
963	112140396	protein transport protein Sec61 subunit alpha-like	LOC112140396	3.19985	4.127	6.55868	-	up	-
964	112140397	tripartite motif-containing protein 55	LOC112140397	1.41005	2.65027	0.698344	-	-	down
965	112140400	uncharacterized LOC112140400	LOC112140400	0.359988	0.045224	0.745994	-	-	up
966	112140402	neural cell adhesion molecule 1a isoform X1	ncam1a	2.18281	0.902535	2.77253	down	-	up
967	112140403	immunoglobulin lambda-1 light chain-like	LOC112140403	4.24339	1.6873	4.57186	down	-	up
968	112140405	perforin-1	LOC112140405	0.560413	0.116088	0.515656	down	-	up
969	112140406	tryptophan 5-hydroxylase 1	LOC112140406	3.12383	3.43212	14.1976	-	up	up
970	112140407	retinal-specific phospholipid-transporting ATPase ABCA4	LOC112140407	1.87868	0.521806	1.09788	down	-	-
971	112140409	uncharacterized protein LOC112140409	LOC112140409	0.666527	0.455152	3.56373	-	up	up
972	112140422	uncharacterized protein LOC112140422	LOC112140422	0.214935	0.441178	0.111902	-	-	down
973	112140423	coagulation factor XIII A chain	LOC112140423	9.89589	4.7007	8.22408	down	-	-
974	112140424	trichohyalin	LOC112140424	0.83265	0.367697	0.936614	down	-	up
975	112140432	unconventional myosin-XV	myo15b	1.33283	5.10518	1.05122	up	-	down
976	112140435	transmembrane protein 26	LOC112140435	3.8355	1.44339	0.434992	down	down	down
977	112140438	uncharacterized protein LOC112140438	LOC112140438	1.33237	0.692125	1.55725	-	-	up
978	112140439	ryanodine receptor 2 isoform X1	ryr2a	0.16088	0.4071	0.480907	up	up	-
979	112140443	adhesion G protein-coupled receptor A1	adgra1a	0.153528	0.023731	0.069222	down	-	-
980	112140444	glucose-6-phosphatase	g6pca.2	0.269624	3.42653	1.74913	up	up	-
981	112140445	uncharacterized protein LOC112140445	LOC112140445	0.0001	0.240406	0.258759	up	up	-
982	112140446	glucose-6-phosphatase a, catalytic subunit, tandem duplicate 1	g6pca.1	0.045847	0.65939	0.058232	up	-	down
983	112140450	tyrosine-protein kinase SYK	LOC112140450	26.5602	16.0661	32.3089	-	-	up
984	112140458	condensin complex subunit 3-like	LOC112140458	0.0001	0.955248	0.382787	up	-	-
985	112140459	uncharacterized protein LOC112140459	LOC112140459	2.36381	1.08206	1.17153	down	down	-
986	112140460	microfibril-associated glycoprotein 4-like	LOC112140460	0.0001	0.805412	0.0001	up	-	down
987	112140466	ribonuclease inhibitor	LOC112140466	1.55987	4.29813	2.622	up	-	-
988	112140467	uncharacterized LOC112140467	LOC112140467	0.273255	0.550263	0.0001	-	-	down
989	112140472	uncharacterized gene	LOC112140472	12.3975	4.03116	1.32226	down	down	down
990	112140475	uncharacterized protein LOC112140475	LOC112140475	2.78145	1.36031	3.15638	down	-	up
991	112140481	nuclear factor of activated T-cells, cytoplasmic 1	LOC112140481	1.80936	0.464507	1.80252	down	-	up
992	112140488	endophilin-B1	LOC112140488	1.47729	0.90504	2.36213	-	-	up
993	112140499	trypsin-3	LOC112140499	0.631637	1.93269	0.240878	up	-	down
994	112140506	hyaluronan synthase 2	has2	1.27462	0.4347	0.872807	down	-	up
995	112140515	uncharacterized LOC112140515	LOC112140515	0.603024	1.47785	1.34247	up	up	-
996	112140520	chemokine-like receptor 1	LOC112140520	2.32865	0.736573	2.20419	down	-	up
997	112140521	discoidin, CUB and LCCL domain-containing protein 1 isoform X1	si:dkey-34d22.1	9.52066	5.60895	2.98888	-	down	-
998	112140522	uncharacterized LOC112140522, transcript variant X2	LOC112140522	6.2889	14.5781	8.13126	up	-	-
999	112140528	trypsin-3	LOC112140528	0.684732	1.98501	0.181782	up	down	down
1000	112140534	uncharacterized protein si:dkey-171c9.3	si:dkey-171c9.3	2.03429	0.817559	1.57036	down	-	-
1001	112140535	extracellular matrix protein FRAS1	LOC112140535	1.11152	0.423775	0.92189	down	-	-
1002	112140536	UDP-glucuronosyltransferase 2B31-like	LOC112140536	3.32942	6.78419	2.17729	up	-	down
1003	112140545	interleukin-8	LOC112140545	16.24	1.83574	11.0681	down	-	up
1004	112140547	uncharacterized LOC112140547	LOC112140547	2.22182	0.551722	0.475888	down	down	-
1005	112140549	uncharacterized protein LOC112140549	LOC112140549	1.447	1.48438	0.51132	-	down	down
1006	112140551	uncharacterized LOC112140551	LOC112140551	1.94615	0.466125	1.44833	down	-	-
1007	112140553	uncharacterized protein LOC112140553	LOC112140553	2.51646	0.920676	1.63671	down	-	-
1008	112140554	attractin-like protein 1	LOC112140554	2.23852	0.742473	1.748	down	-	up
1009	112140555	steroid hormone receptor ERR1 isoform X1	esrra	30.3083	14.3171	22.5744	down	-	-
1010	112140558	sphingosine-1-phosphate phosphatase 1	LOC112140558	5.57847	2.23214	4.35221	down	-	-
1011	112140559	synaptotagmin-16	LOC112140559	1.42505	1.53768	0.697613	-	-	down
1012	112140560	uncharacterized protein LOC112140560	LOC112140560	1.45233	5.06404	6.42555	up	up	-
1013	112140562	uncharacterized LOC112140562	LOC112140562	0.78156	0.572121	2.33557	-	up	up
1014	112140568	uncharacterized LOC112140568, transcript variant X1	LOC112140568	5.28302	4.06221	8.15481	-	-	up
1015	112140574	uncharacterized LOC112140574	LOC112140574	1.53029	4.37623	1.07786	up	-	down
1016	112140575	uncharacterized LOC112140575	LOC112140575	0.195056	0.134584	0.0316377	-	down	down
1017	112140584	uncharacterized protein LOC112140584 isoform X1	LOC112140584	0.0313547	0.118881	0.302814	-	up	-
1018	112140588	immunoglobulin superfamily member 5	LOC112140588	0.0146107	0.0473783	0.62622	-	up	up
1019	112140591	cartilage acidic protein 1a	crtac1a	9.061	7.15062	18.8657	-	up	up
1020	112140598	calmodulin regulator protein PCP4	pcp4b	8.02782	3.70053	7.55398	down	-	up
1021	112140599	tripartite motif-containing protein 16-like	LOC112140599	6.95537	6.35503	16.8939	-	up	up
1022	112140611	tripartite motif-containing protein 16-like	LOC112140611	2.61484	4.90014	5.2689	-	up	-
1023	112140627	uncharacterized protein LOC112140627	LOC112140627	0.718726	0.871797	0.0534983	-	down	down
1024	112140629	nuclear factor 7, ovary	LOC112140629	0.059603	0.278712	0.0001	up	-	down
1025	112140632	2-methoxy-6-polyprenyl-1,4-benzoquinol methylase, mitochondrial isoform X1	LOC112140632	2.95528	4.42688	6.51502	-	up	-
1026	112140633	nuclear factor 7, ovary-like	LOC112140633	1.48211	1.24961	2.99416	-	up	up
1027	112140634	keratin, type II cytoskeletal cochleal-like	LOC112140634	683.066	1610.76	565.608	up	-	down
1028	112140639	ras-GEF domain-containing family member 1B-B	LOC112140639	14.1098	30.1369	27.9019	up	-	-
1029	112140645	uncharacterized protein LOC112140645	LOC112140645	0.29966	0.0001	0.0001	down	down	-
1030	112140646	dynein heavy chain 12, axonemal isoform X1	LOC112140646	0.818779	3.01696	0.715883	up	-	down
1031	112140651	uncharacterized protein LOC112140651 isoform X1	LOC112140651	47.6076	11.4098	61.1188	down	-	up
1032	112140654	uncharacterized protein LOC112140654	LOC112140654	1.0833	0.17306	0.315789	down	down	-
1033	112140661	Fc receptor-like protein 5	LOC112140661	0.351192	0.103725	0.148315	down	down	-
1034	112140667	LOW QUALITY PROTEIN: complement receptor type 1-like	LOC112140667	0.451289	0.0559903	0.798014	-	-	up
1035	112140672	keratin, type II cytoskeletal 8 isoform X1	LOC112140672	1296.25	640.951	1280.03	down	-	-
1036	112140674	autophagy-related protein 2 homolog A-like	LOC112140674	2.98988	1.50109	3.0994	-	-	up
1037	112140678	gastrula zinc finger protein XlCGF8.2DB-like	LOC112140678	1.1304	0.430434	0.398681	down	down	-
1038	112140680	centrosomal protein of 170 kDa protein B	LOC112140680	0.0873017	0.190008	0.280257	-	up	-
1039	112140681	uncharacterized protein LOC112140681	LOC112140681	0.0001	0.233794	0.27103	-	up	-
1040	112140686	fetuin-B	si:ch211-284e20.8	0.0245283	0.121116	0.478342	-	up	up
1041	112140687	carbohydrate sulfotransferase 12-like	LOC112140687	0.260222	0.346123	0.0670947	-	down	down
1042	112140689	monoglyceride lipase	LOC112140689	15.5864	6.01547	10.258	down	-	-
1043	112140696	uncharacterized protein LOC112140696	LOC112140696	0.260545	0.67119	0.181817	up	-	down
1044	112140698	uncharacterized LOC112140698	LOC112140698	0.0109953	0.22881	0.0001	up	-	down
1045	112140705	uncharacterized LOC112140705	LOC112140705	0.881096	0.131097	1.27621	down	-	up
1046	112140710	peptidyl-prolyl cis-trans isomerase FKBP11	LOC112140710	14.3254	13.6531	7.08878	-	down	-
1047	112140716	uncharacterized LOC112140716	LOC112140716	4.15749	1.87574	4.03445	down	-	-
1048	112140721	uncharacterized protein LOC112140721 isoform X2	LOC112140721	4.21159	1.29633	1.57832	down	down	-
1049	112140722	elongation factor 1-alpha	LOC112140722	101.102	208.621	106.385	up	-	-
1050	112140728	uncharacterized LOC112140728	LOC112140728	17.6376	9.61514	26.1264	-	-	up
1051	112140730	interferon alpha-inducible protein 27-like protein 2B	LOC112140730	0.0001	14.1176	110.351	up	up	up
1052	112140732	SH3 domain-binding protein 5 isoform X1	LOC112140732	10.4639	5.46581	18.7831	-	-	up
1053	112140738	CYFIP-related Rac1 interactor A	fam49al	10.0703	5.2969	17.074	-	-	up
1054	112140741	protein L-Myc-1b	myclb	2.36146	0.650616	2.81214	down	-	up
1055	112140755	protein turtle	LOC112140755	0.499417	2.12286	0.205223	up	-	down
1056	112140762	drebrin	LOC112140762	15.1127	7.09195	15.8967	down	-	up
1057	112140763	GRB2-associated-binding protein 1	LOC112140763	1.06641	2.82348	2.58957	up	up	-
1058	112140764	semaphorin-7A	LOC112140764	3.65139	1.78465	7.49489	down	up	up
1059	112140765	uncharacterized protein LOC112140765	LOC112140765	1.51942	3.24104	1.13275	up	-	down
1060	112140780	coiled-coil domain-containing protein 3	ccdc3b	17.4139	5.9456	13.5846	down	-	up
1061	112140790	matrix remodeling-associated protein 8	LOC112140790	5.00791	2.05124	4.41934	down	-	up
1062	112140795	PR domain zinc finger protein 1	LOC112140795	1.44796	0.755497	1.54528	-	-	up
1063	112140805	natural resistance-associated macrophage protein 2-like	LOC112140805	3.04908	5.319	1.79675	-	-	down
1064	112140808	uncharacterized protein K02A2.6	LOC112140808	0.798267	0.83762	0.130598	-	down	down
1065	112140810	GTPase IMAP family member 8-like	LOC112140810	0.381525	0.258674	2.0635	-	up	up
1066	112140819	junctional adhesion molecule 3B	jam3b	17.1938	6.64868	12.2819	down	-	-
1067	112140824	uncharacterized protein LOC112140824	LOC112140824	25.4684	8.06161	15.9734	down	-	-
1068	112140825	gastrula zinc finger protein XlCGF57.1-like	LOC112140825	1.5044	0.742468	1.27111	down	-	-
1069	112140827	transmembrane gamma-carboxyglutamic acid protein 1	LOC112140827	9.19915	5.09024	21.9562	-	up	up
1070	112140831	multidrug resistance-associated protein 4	LOC112140831	22.1211	26.021	12.4742	-	-	down
1071	112140833	solute carrier family 2, facilitated glucose transporter member 1	LOC112140833	0.0395607	0.0001	0.281207	-	up	up
1072	112140834	proenkephalin-B	pdyn	1.05947	2.2305	2.25987	up	up	-
1073	112140839	mitochondrial carnitine/acylcarnitine carrier protein	si:dkey-150i13.2	0.232066	0.341545	0.811138	-	up	up
1074	112140840	serine/threonine-protein kinase pim-2	pim2	32.6876	50.5727	81.3812	-	up	-
1075	112140851	potassium voltage-gated channel subfamily D member 1	kcnd1	0.774374	0.167048	0.593478	down	-	up
1076	112140858	serine/threonine-protein kinase 35	stk35	35.7023	26.3306	7.18076	-	down	down
1077	112140882	talin-1-like	LOC112140882	5.32772	1.92472	5.53437	down	-	up
1078	112140883	pituitary tumor-transforming gene 1 protein-interacting protein	LOC112140883	10.4317	5.94343	15.9867	-	-	up
1079	112140892	ZAR1-like protein	zar1l	0.0001	0.111199	0.0001	-	-	down
1080	112140896	mitochondrial Rho GTPase 1-A-like	LOC112140896	1.47738	1.14843	3.02064	-	-	up
1081	112140901	polypeptide N-acetylgalactosaminyltransferase 14	LOC112140901	1.72358	1.50992	3.30403	-	-	up
1082	112140905	putative C-type lectin domain family 20 member A	LOC112140905	1.43295	4.07083	0.598535	up	down	down
1083	112140908	angiotensinogen	LOC112140908	0.293558	0.262278	0.70314	-	up	up
1084	112140910	lymphocyte antigen 75	LOC112140910	0.109634	0.406511	0.0884853	up	-	down
1085	112140911	uncharacterized gene	LOC112140911	2.30377	2.32866	0.977922	-	down	down
1086	112140913	gastrula zinc finger protein XlCGF57.1-like isoform X2	LOC112140913	1.79381	0.42642	1.38618	down	-	up
1087	112140920	natterin-4-like	LOC112140920	3.66245	6.81616	2.51314	-	-	down
1088	112140925	plasmalemma vesicle-associated protein-like	LOC112140925	4.15219	6.32458	2.40249	-	-	down
1089	112140927	uncharacterized LOC112140927	LOC112140927	1.27479	0.571058	2.57674	-	-	up
1090	112140929	uncharacterized LOC112140929	LOC112140929	1.83635	2.94452	1.34064	-	-	down
1091	112140930	NACHT, LRR and PYD domains-containing protein 12-like	LOC112140930	2.04104	0.361842	1.02389	down	-	up
1092	112140933	tumor necrosis factor-inducible gene 6 protein	tnfaip6	3.92763	1.58131	3.26584	down	-	up
1093	112140934	rho GTPase-activating protein 15	arhgap15	14.0417	5.55628	13.7174	down	-	up
1094	112140936	diacylglycerol kinase beta isoform X1	LOC112140936	0.187008	0.176615	0.465645	-	up	up
1095	112140937	ETS translocation variant 5a	etv5a	29.385	27.2708	107.083	-	up	up
1096	112140938	RNA-binding protein 44 isoform X1	rbm44	0.363926	1.49944	0.272782	up	-	down
1097	112140940	nuclear mitotic apparatus protein 1	LOC112140940	6.79484	2.9235	2.42005	down	down	-
1098	112140945	kunitz-type U19-barytoxin-Tl1a	LOC112140945	0.393425	1.28509	0.147375	up	-	down
1099	112140947	creatine kinase B-type isoform X2	LOC112140947	273.346	143.74	347.321	-	-	up
1100	112140953	nuclear factor 7, ovary-like	LOC112140953	3.82155	2.47202	6.09771	-	-	up
1101	112140957	zinc metalloproteinase nas-13 isoform X1	LOC112140957	0.228908	0.0001	0.0001	down	down	-
1102	112140959	mast cell protease 1A	LOC112140959	160.633	66.5569	114.534	down	-	-
1103	112140965	cyclic AMP-responsive element-binding protein 3-like protein 3-A	creb3l3a	0.260799	0.479356	1.01497	-	up	-
1104	112140994	uncharacterized protein LOC112140994	LOC112140994	492.285	96.9985	63.8221	down	down	-
1105	112140998	cadherin-3	LOC112140998	41.2921	19.3922	2.89206	down	down	down
1106	112140999	uncharacterized LOC112140999	LOC112140999	2.54497	0.536647	0.364676	down	down	-
1107	112141002	polypeptide N-acetylgalactosaminyltransferase 14	galnt14	1.44262	2.21046	3.12137	-	up	-
1108	112141006	plasminogen	plg	0.677922	1.59132	1.28481	up	-	-
1109	112141007	solute carrier family 22 member 2	LOC112141007	0.348883	0.952531	8.85736	up	up	up
1110	112141012	trypsin-2	LOC112141012	2.08262	7.41532	0.574806	up	down	down
1111	112141013	trypsin-2	LOC112141013	1.41907	5.09388	0.635278	up	down	down
1112	112141014	T-complex protein 1 subunit epsilon-like	LOC112141014	18.8398	57.4714	88.2752	up	up	-
1113	112141017	uncharacterized LOC112141017, transcript variant X3	LOC112141017	1.06501	2.29509	2.16872	up	up	-
1114	112141021	alpha-2-macroglobulin-P-like	LOC112141021	2.98078	18.9876	1.39033	up	down	down
1115	112141022	alpha-2-macroglobulin	LOC112141022	10.2264	79.6132	5.03871	up	down	down
1116	112141025	interleukin-8-like	LOC112141025	0.186474	0.616334	0.114222	up	-	down
1117	112141036	trichohyalin isoform X1	pof1b	61.1966	100.734	45.8021	-	-	down
1118	112141038	integrin alpha-D	LOC112141038	0.344579	0.171291	0.625186	-	-	up
1119	112141039	E3 ubiquitin/ISG15 ligase TRIM25	LOC112141039	2.61422	1.91395	4.00574	-	-	up
1120	112141045	UPF0691 protein C9orf116 homolog	lg7h9orf116	0.439322	0.195231	3.284	-	up	up
1121	112141048	adherens junction-associated protein 1 isoform X1	ajap1	0.91753	0.458707	0.855789	down	-	-
1122	112141065	uncharacterized protein LOC112141065	LOC112141065	1.51109	0.36599	0.398805	down	down	-
1123	112141067	uncharacterized gene	LOC112141067	7.05564	31.6141	19.6373	up	up	-
1124	112141071	uncharacterized LOC112141071	LOC112141071	1.69939	2.18442	0.274328	-	down	down
1125	112141074	uncharacterized LOC112141074	LOC112141074	4.10656	1.39527	5.99797	down	-	up
1126	112141076	leukotriene B4 receptor 1	ltb4r	22.9072	14.9865	6.69696	-	down	down
1127	112141078	GTPase IMAP family member 2 isoform X2	LOC112141078	122.101	16.934	404.762	down	up	up
1128	112141079	GTPase IMAP family member 7-like	LOC112141079	2.03559	3.50274	1.01546	-	-	down
1129	112141080	GTPase IMAP family member 7	LOC112141080	4.1512	2.627	1.36553	-	down	-
1130	112141083	C-type mannose receptor 2-like	LOC112141083	1.24958	1.44436	0.397984	-	down	down
1131	112141089	solute carrier family 12 member 10, tandem duplicate 1	slc12a10.1	5.90325	9.79922	20.745	-	up	up
1132	112141094	uncharacterized protein LOC112141094 isoform X1	LOC112141094	0.143857	0.157244	0.0386703	-	down	down
1133	112141095	asialoglycoprotein receptor 2-like	LOC112141095	0.0001	0.136937	0.352869	up	up	-
1134	112141096	hormone-sensitive lipase	LOC112141096	2.59643	1.5256	3.88955	-	-	up
1135	112141097	beta-galactoside alpha-2,6-sialyltransferase 1	st6gal1	0.94382	0.307522	0.851986	down	-	-
1136	112141100	hepcidin	LOC112141100	0.0001	6.57729	2.72875	up	up	down
1137	112141101	growth/differentiation factor 6-A	gdf6a	2.98412	1.15863	2.80616	down	-	up
1138	112141102	uncharacterized LOC112141102	LOC112141102	0.085193	0.14385	0.0001	-	-	down
1139	112141106	NLR family CARD domain-containing protein 3-like	LOC112141106	19.1292	5.86725	11.5667	down	-	-
1140	112141108	double C2-like domain-containing protein beta	doc2b	0.751629	0.261676	0.385913	down	-	-
1141	112141109	hepcidin	LOC112141109	0.0660927	7.88088	3.85705	up	up	down
1142	112141111	hepcidin	LOC112141111	0.457447	15.5063	4.04063	up	up	down
1143	112141113	thyrotropin-releasing hormone receptor	trhra	0.782077	0.190179	0.143761	down	down	-
1144	112141116	serine/threonine-protein kinase atr	LOC112141116	0.184076	0.0748233	0.692604	-	up	up
1145	112141118	integrin alpha-3	LOC112141118	1.11019	1.72215	8.33849	-	up	up
1146	112141124	complement C1q subcomponent subunit B	LOC112141124	2.7763	8.10613	4.25542	up	-	-
1147	112141125	kelch-like protein 33	LOC112141125	0.272392	0.438946	0.148113	-	-	down
1148	112141126	GTPase IMAP family member 9	LOC112141126	0.30004	0.721133	0.012521	up	down	down
1149	112141127	NADH-cytochrome b5 reductase 2	LOC112141127	0.507443	1.52749	2.29395	up	up	-
1150	112141129	anoctamin-1 isoform X1	LOC112141129	1.19014	0.807397	2.01447	-	-	up
1151	112141134	collagenase 3	LOC112141134	8.95785	84.8741	4.17169	up	down	down
1152	112141141	collagenase 3	LOC112141141	1.43584	2.4785	0.834611	-	-	down
1153	112141148	neutrophil cytosol factor 1	ncf1	19.9134	14.9042	34.072	-	-	up
1154	112141158	monocyte chemotactic protein 1B	LOC112141158	17.3004	7.6269	13.8569	down	-	-
1155	112141163	TBC1 domain family member 10A isoform X1	si:ch211-266k8.4	0.253883	0.274181	0.568294	-	up	-
1156	112141167	solute carrier family 12 member 3	slc12a3	0.06115	0.0322753	4.26138	-	up	up
1157	112141172	tryptophan 5-hydroxylase 2	LOC112141172	0.599613	0.301841	2.5585	-	up	up
1158	112141174	sorting nexin-20	snx20	5.41627	4.4311	17.9169	-	up	up
1159	112141179	mesothelin-like protein	LOC112141179	4.2921	1.62894	7.77049	down	-	up
1160	112141180	atypical kinase COQ8B, mitochondrial-like isoform X1	LOC112141180	0.756604	0.056225	7.24537	down	up	up
1161	112141181	uncharacterized LOC112141181	LOC112141181	15.8278	109.407	21.0071	up	-	down
1162	112141182	complement C3-like	LOC112141182	0.060839	0.0001	0.554079	-	up	up
1163	112141194	netrin receptor UNC5C	LOC112141194	2.85132	0.684501	1.64767	down	-	-
1164	112141195	magnesium transporter NIPA4 isoform X1	nipal4	16.6378	15.4554	37.2905	-	up	up
1165	112141198	uncharacterized protein LOC112141198	LOC112141198	0.0313663	0.0001	0.325494	-	up	up
1166	112141200	cell surface hyaluronidase-like	LOC112141200	0.558275	0.440901	2.41015	-	up	up
1167	112141202	plastin-2	lcp1	198.054	70.0512	167.048	down	-	up
1168	112141206	serine/threonine-protein kinase Nek5 isoform X1	LOC112141206	1.96897	0.786564	0.698569	down	down	-
1169	112141212	transmembrane protein 248 isoform X1	tmem248	22.3453	10.3383	32.8505	down	-	up
1170	112141225	long-chain fatty acid transport protein 6 isoform X2	LOC112141225	0.146524	0.175601	0.473771	-	up	-
1171	112141226	long-chain fatty acid transport protein 6	LOC112141226	0.49095	0.603293	1.44622	-	up	up
1172	112141227	3'-5' RNA helicase YTHDC2 isoform X1	LOC112141227	0.331244	0.748064	0.63648	up	-	-
1173	112141230	complement C1q-like protein 3	LOC112141230	2.07972	13.7543	4.53614	up	up	down
1174	112141236	uncharacterized protein LOC112141236	LOC112141236	0.0599663	0.0369307	0.151153	-	-	up
1175	112141241	immunoglobulin superfamily member 5 isoform X2	igsf5a	0.016888	0.297087	0.0949587	up	-	down
1176	112141243	carbohydrate sulfotransferase 1	LOC112141243	0.126309	0.214915	0.461985	-	up	-
1177	112141244	hyaluronidase PH-20	spam1	4.79237	1.37002	1.55645	down	down	-
1178	112141245	DNA polymerase III PolC-type	LOC112141245	0.934836	2.80045	4.55959	up	up	-
1179	112141251	solute carrier family 13 member 1	slc13a1	0.053655	0.310158	1.75151	up	up	up
1180	112141253	adrenocorticotropic hormone receptor	mc2r	0.0335373	0.037463	1.4465	-	up	up
1181	112141259	dispanin subfamily A member 2b isoform X1	LOC112141259	16.0574	4.50446	29.7245	down	-	up
1182	112141261	dispanin subfamily A member 2b-like	LOC112141261	5.59257	2.81893	2.44472	-	down	-
1183	112141262	uncharacterized LOC112141262	LOC112141262	0.0460557	0.109222	0.0001	-	-	down
1184	112141269	vacuolar protein sorting-associated protein 37D	vps37d	5.07918	1.8879	4.64718	down	-	up
1185	112141271	forkhead box protein G1c	foxg1c	0.567189	0.763099	0.13352	-	down	down
1186	112141272	peptidoglycan recognition protein 5	pglyrp5	7.14336	17.5828	18.2379	up	up	-
1187	112141278	uncharacterized protein LOC112141278	LOC112141278	4.35495	2.58786	6.36105	-	-	up
1188	112141281	solute carrier family 12 member 3-like	LOC112141281	0.842007	4.02691	13.026	up	up	up
1189	112141282	solute carrier family 12 member 3-like	LOC112141282	2.54148	10.4273	24.6844	up	up	up
1190	112141294	uncharacterized protein LOC112141294 isoform X1	LOC112141294	0.189186	0.0145867	0.0669033	down	-	-
1191	112141300	uncharacterized LOC112141300	LOC112141300	7.30133	0.456269	12.4205	down	-	up
1192	112141302	uncharacterized LOC112141302	LOC112141302	0.0928127	0.732439	0.0001	-	-	down
1193	112141303	uncharacterized protein LOC112141303	LOC112141303	0.075322	0.516686	0.359943	up	up	-
1194	112141304	uncharacterized protein LOC112141304	LOC112141304	0.208805	0.62202	0.172651	up	-	down
1195	112141309	A disintegrin and metalloproteinase with thrombospondin motifs 20	LOC112141309	1.64737	1.47762	0.544487	-	down	down
1196	112141311	nuclear receptor subfamily 6 group A member 1-A	LOC112141311	0.148538	0.0001	1.82566	down	up	up
1197	112141312	uncharacterized protein LOC112141312	LOC112141312	1.43524	0.65645	0.636277	down	down	-
1198	112141315	chorion-specific transcription factor GCMb isoform X2	gcm2	99.2659	59.2886	143.677	-	-	up
1199	112141317	uncharacterized protein LOC112141317	LOC112141317	0.196884	1.40808	1.76994	up	up	-
1200	112141318	receptor-type tyrosine-protein phosphatase mu	LOC112141318	4.4854	1.68531	4.00306	down	-	up
1201	112141319	leucine-rich repeat-containing protein 30-like	LOC112141319	0.0973037	0.792651	0.172988	up	-	down
1202	112141320	uncharacterized protein LOC112141320	LOC112141320	0.121479	1.24486	1.45721	up	up	-
1203	112141321	leucine-rich repeat-containing protein 30	LOC112141321	0.338623	0.685389	0.187308	-	-	down
1204	112141322	ski oncogene	LOC112141322	9.87102	4.53908	10.1664	down	-	up
1205	112141323	protein kinase C zeta type	prkcz	2.47386	3.42013	9.74556	-	up	up
1206	112141326	tumor necrosis factor receptor superfamily member 14	LOC112141326	26.14	10.4405	21.858	down	-	up
1207	112141334	insulin	ins	0.0001	0.313105	0.164513	up	-	-
1208	112141336	ATP-dependent 6-phosphofructokinase, muscle type-like	LOC112141336	8.70216	23.0128	9.34947	up	-	down
1209	112141341	glutamate receptor 1	LOC112141341	0.102334	0.0538	0.208541	-	-	up
1210	112141351	somatostatin receptor type 2	LOC112141351	0.00841933	0.0465137	0.166086	-	up	-
1211	112141365	uncharacterized protein LOC112141365	LOC112141365	0.999235	3.43857	2.06243	up	up	-
1212	112141367	uncharacterized LOC112141367	LOC112141367	0.133347	0.380889	0.427687	up	up	-
1213	112141373	transmembrane protein 273	LOC112141373	2.35677	0.693572	1.17575	down	-	-
1214	112141379	von Willebrand factor A domain-containing protein 7	LOC112141379	0.368212	0.181803	0.750518	-	up	up
1215	112141381	disabled homolog 2-interacting protein	LOC112141381	0.051068	0.150043	0.429831	-	up	up
1216	112141382	gelsolin isoform X2	LOC112141382	221.088	158.014	39.2353	-	down	down
1217	112141383	PHD finger protein 19 isoform X1	phf19	2.25763	0.866654	1.82294	down	-	up
1218	112141385	protein mono-ADP-ribosyltransferase PARP14 isoform X1	LOC112141385	18.1225	8.34682	16.0459	down	-	-
1219	112141388	L-rhamnose-binding lectin SML	LOC112141388	1.49761	1.71354	3.59079	-	up	up
1220	112141394	fibrinogen C domain-containing protein 1	LOC112141394	0.336435	0.388004	0.729195	-	up	-
1221	112141395	protein mono-ADP-ribosyltransferase PARP14	LOC112141395	7.89834	1.97139	5.82383	down	-	up
1222	112141397	uncharacterized LOC112141397	LOC112141397	0.0001	0.041269	0.106499	-	up	-
1223	112141398	polyunsaturated fatty acid lipoxygenase ALOX8	LOC112141398	0.293196	0.271101	0.019352	-	down	down
1224	112141401	arachidonate 12-lipoxygenase, 12R-type isoform X1	LOC112141401	0.248506	0.0584063	0.0001	down	down	down
1225	112141424	proline-rich protein 7	LOC112141424	0.98575	6.28388	4.3938	up	up	-
1226	112141425	zymogen granule membrane protein 16-like	LOC112141425	0.41635	7.4834	31.3421	up	up	up
1227	112141428	uncharacterized LOC112141428	LOC112141428	18.5732	5.40823	6.74634	down	down	-
1228	112141431	ornithine decarboxylase	odc1	15.4805	17.0352	49.972	-	up	up
1229	112141437	uncharacterized protein LOC112141437	LOC112141437	0.378743	0.0626973	0.406187	down	-	up
1230	112141446	microtubule cross-linking factor 1	LOC112141446	2.59487	0.995813	1.87181	down	-	-
1231	112141468	cilia- and flagella-associated protein 77	cfap77	0.138628	0.780064	0.535085	up	-	-
1232	112141472	leucine-rich repeat, immunoglobulin-like domain and transmembrane domain-containing protein 3a isoform X1	lrit3a	0.0001	0.054501	0.266955	up	up	up
1233	112141474	pituitary homeobox 2 isoform X1	pitx2	2.48319	5.76127	1.47244	up	-	down
1234	112141479	cyclic nucleotide-gated channel rod photoreceptor subunit alpha	cnga1b	0.0895033	0.169074	1.64972	-	up	up
1235	112141487	uncharacterized gene	LOC112141487	0.211832	0.202054	0.454248	-	up	up
1236	112141495	C-type lectin domain family 10 member A	LOC112141495	19.5024	13.184	29.0819	-	-	up
1237	112141498	uncharacterized gene	LOC112141498	2.82736	5.75568	4.64192	up	-	-
1238	112141512	sodium/hydrogen exchanger 9B2 isoform X1	LOC112141512	6.53539	18.22	2.80667	up	down	down
1239	112141515	uncharacterized protein LOC112141515	LOC112141515	4.4048	2.20076	3.89446	down	-	-
1240	112141516	uncharacterized LOC112141516	LOC112141516	0.663603	0.110783	0.056633	-	down	-
1241	112141517	sodium/hydrogen exchanger 9B2-like	LOC112141517	0.775823	1.87648	0.222075	up	-	down
1242	112141525	stimulated by retinoic acid gene 6 protein-like isoform X1	LOC112141525	2.86848	0.80661	1.91071	down	-	up
1243	112141528	N-acetylglutamate synthase, mitochondrial	nags	1.17135	2.19229	0.936938	-	-	down
1244	112141530	uncharacterized LOC112141530	LOC112141530	0.0746437	0.0313737	0.00508367	-	down	-
1245	112141540	uncharacterized LOC112141540	LOC112141540	0.07223	0.0001	0.014163	down	-	-
1246	112141542	serine protease 27-like	LOC112141542	177.841	565.615	515.119	up	up	-
1247	112141544	probable palmitoyltransferase ZDHHC12	LOC112141544	0.453256	0.278049	1.02668	-	-	up
1248	112141546	E3 ubiquitin-protein ligase ubr3 isoform X2	LOC112141546	4.48333	1.63774	3.50332	down	-	up
1249	112141556	probable phospholipid-transporting ATPase VA	LOC112141556	2.3332	0.555881	0.759632	down	down	-
1250	112141561	uncharacterized LOC112141561	LOC112141561	11.3273	25.4828	83.835	up	up	up
1251	112141562	calcium homeostasis modulator protein 6	LOC112141562	4.25027	0.616746	7.2202	down	-	up
1252	112141567	pleckstrin homology domain-containing family B member 1 isoform X1	plekhb1	0.110042	0.360174	1.20717	-	up	up
1253	112141568	uncharacterized protein LOC112141568	LOC112141568	0.449753	0.0001	0.0001	down	down	-
1254	112141571	ferroptosis suppressor protein 1-like	LOC112141571	4.21515	5.5455	2.05328	-	down	down
1255	112141574	lipase member H isoform X2	lipib	0.992661	0.453061	0.698035	down	-	-
1256	112141581	E3 ubiquitin-protein ligase DTX3L	LOC112141581	8.51015	2.21455	7.37888	down	-	up
1257	112141586	probable phospholipid-transporting ATPase VD	LOC112141586	7.29133	10.4396	18.5329	-	up	-
1258	112141587	uncharacterized LOC112141587	LOC112141587	2.37104	2.15652	5.77578	-	up	up
1259	112141592	ER degradation-enhancing alpha-mannosidase-like protein 3	LOC112141592	3.6836	1.49124	3.18862	down	-	up
1260	112141593	rab11 family-interacting protein 3-like	LOC112141593	3.77908	1.29529	3.64291	down	-	up
1261	112141600	uncharacterized LOC112141600	LOC112141600	0.0001	0.607653	0.493936	up	-	-
1262	112141602	GTPase IMAP family member 8-like	LOC112141602	0.882143	0.427638	0.652952	down	-	-
1263	112141603	uncharacterized LOC112141603	LOC112141603	0.2661	1.37058	0.015886	up	down	down
1264	112141605	uncharacterized protein LOC112141605	LOC112141605	24.0292	39.9663	5.52973	-	down	down
1265	112141618	endonuclease domain-containing 1 protein	LOC112141618	0.0724737	0.0001	0.654686	-	-	up
1266	112141639	reticulon-4 receptor-like 1	LOC112141639	1.02725	0.332915	0.579211	down	-	-
1267	112141643	ATP-binding cassette sub-family A member 5	LOC112141643	11.1529	4.41819	9.48448	down	-	up
1268	112141647	uncharacterized gene	LOC112141647	10.5073	7.87554	17.1696	-	-	up
1269	112141648	interferon-induced protein 44-like	LOC112141648	0.0001	0.0784907	0.143225	-	up	-
1270	112141649	wnt-activated inhibitory factor 2	waif2	0.117208	0.189146	0.406968	-	up	-
1271	112141651	uncharacterized protein LOC112141651	LOC112141651	1.04845	0.37284	0.64722	down	-	-
1272	112141656	protein crumbs homolog 2a	crb2a	0.0401443	0.211095	0.192141	up	up	-
1273	112141659	UDP-N-acetylhexosamine pyrophosphorylase-like protein 1	uap1l1	8.17075	5.14795	11.2275	-	-	up
1274	112141662	protein phosphatase 1 regulatory subunit 14B	zgc:162989	12.5503	9.41101	22.4389	-	-	up
1275	112141665	uncharacterized LOC112141665	LOC112141665	3.49775	1.00313	6.93342	down	-	up
1276	112141666	uncharacterized LOC112141666	LOC112141666	0.0001	0.228206	0.0001	-	-	down
1277	112141677	solute carrier family 22 member 6	oatx	0.217758	0.12369	4.62631	-	up	up
1278	112141679	uncharacterized LOC112141679, transcript variant X2	LOC112141679	4.18471	2.47631	5.53172	-	-	up
1279	112141681	calcium channel, voltage-dependent, P/Q type, alpha 1A subunit, b isoform X1	cacna1ab	0.165182	0.054136	0.146472	down	-	up
1280	112141683	protein Wnt-11 isoform X1	wnt11	34.7678	16.4253	24.6712	down	-	-
1281	112141688	lysosomal alpha-mannosidase	man2b1	41.5607	24.7258	56.8016	-	-	up
1282	112141690	nucleus accumbens-associated protein 1 isoform X1	nacc1b	1.66055	0.44253	1.10052	down	-	up
1283	112141692	beta-1,3-N-acetylglucosaminyltransferase manic fringe isoform X1	mfng	13.9224	9.54001	20.3898	-	-	up
1284	112141694	uncharacterized LOC112141694	LOC112141694	3.15466	1.10694	1.03256	down	down	-
1285	112141697	uncharacterized protein LOC112141697	LOC112141697	2.73638	1.04	1.14742	down	down	-
1286	112141707	uncharacterized LOC112141707	LOC112141707	0.496826	0.0902383	0.0001	down	down	-
1287	112141724	gastrula zinc finger protein XlCGF16.1	LOC112141724	1.34642	0.839911	0.40627	-	down	down
1288	112141725	gastrula zinc finger protein XlCGF17.1-like	LOC112141725	0.167697	0.0001	0.074445	down	-	-
1289	112141726	uncharacterized protein LOC112141726	LOC112141726	5.02813	1.06689	0.839262	down	down	-
1290	112141734	B-cell linker protein	LOC112141734	16.6343	7.37348	15.3035	down	-	up
1291	112141736	E3 ubiquitin/ISG15 ligase TRIM25	LOC112141736	7.52168	5.55266	12.4443	-	-	up
1292	112141744	histone-lysine N-methyltransferase EZH1	LOC112141744	14.7275	6.70411	13.1139	down	-	-
1293	112141748	GTPase IMAP family member 8-like	LOC112141748	1.40851	0.404344	1.75426	down	-	up
1294	112141749	GTPase IMAP family member 8	LOC112141749	1.31307	0.354601	3.0371	down	up	up
1295	112141750	GTPase IMAP family member 8	LOC112141750	1.45316	0.417969	6.1316	down	up	up
1296	112141753	uncharacterized protein LOC112141753	LOC112141753	0.471466	1.28616	0.440789	up	-	down
1297	112141755	uncharacterized LOC112141755	LOC112141755	0.235991	0.745852	0.329009	up	-	-
1298	112141762	matrix metalloproteinase-25	LOC112141762	2.33882	4.64667	6.49994	-	up	-
1299	112141763	erythroid membrane-associated protein	LOC112141763	12.9359	8.09889	6.37059	-	down	-
1300	112141767	uncharacterized protein LOC112141767	LOC112141767	0.0001	0.039772	0.042143	up	up	-
1301	112141769	uncharacterized protein LOC112141769	LOC112141769	10.6735	0.682494	25.3635	down	up	up
1302	112141772	uncharacterized protein LOC112141772	LOC112141772	0.765941	0.101176	0.558062	down	-	up
1303	112141775	interphotoreceptor matrix proteoglycan 1	LOC112141775	0.0001	0.027949	0.110668	-	up	-
1304	112141776	GTPase IMAP family member 8	LOC112141776	1.2508	0.560228	5.75736	-	up	up
1305	112141778	uncharacterized protein LOC112141778	LOC112141778	0.213056	0.02614	0.0758103	down	-	-
1306	112141779	uncharacterized LOC112141779	LOC112141779	230.764	38.3741	13.3561	down	down	down
1307	112141780	C-type lectin lectoxin-Thr1	LOC112141780	1.24052	0.0889	1.39076	down	-	up
1308	112141789	muscleblind-like protein 2a	LOC112141789	9.25315	5.56697	14.6277	-	-	up
1309	112141793	uncharacterized LOC112141793, transcript variant X2	LOC112141793	1.71509	2.07846	4.53439	-	up	up
1310	112141794	uncharacterized protein LOC112141794	LOC112141794	0.00882333	0.024918	0.187808	-	up	up
1311	112141796	uncharacterized protein LOC112141796	LOC112141796	0.142229	0.232625	0.610185	-	up	up
1312	112141798	MAM and LDL-receptor class A domain-containing protein 1	LOC112141798	4.62762	2.11582	2.99989	down	-	-
1313	112141800	interferon alpha-inducible protein 27-like protein 2A	LOC112141800	0.0001	0.818454	3.60504	up	up	up
1314	112141807	hsp70-binding protein 1-like	LOC112141807	0.722898	3.75743	5.33846	up	up	-
1315	112141810	microfibril-associated glycoprotein 4	LOC112141810	33.3913	9.8942	48.6042	down	-	up
1316	112141811	rab5 GDP/GTP exchange factor	rabgef1	12.7457	4.76437	7.07532	down	-	-
1317	112141812	uncharacterized protein LOC112141812	LOC112141812	0.374908	0.181914	0.0807907	-	down	-
1318	112141814	interferon-induced protein with tetratricopeptide repeats 5	LOC112141814	2.6498	5.1832	2.25793	-	-	down
1319	112141820	microfibril-associated glycoprotein 4-like	LOC112141820	1.04613	1.24685	0.035508	-	down	down
1320	112141833	uncharacterized LOC112141833, transcript variant X3	LOC112141833	0.0001	0.334068	0.08722	up	-	down
1321	112141839	uncharacterized protein LOC112141839	LOC112141839	0.225293	0.254608	0.0001	-	down	down
1322	112141840	uncharacterized LOC112141840, transcript variant X2	LOC112141840	0.279438	0.280745	0.0662173	-	-	down
1323	112141844	WAP, Kazal, immunoglobulin, Kunitz and NTR domain-containing protein 2-like	LOC112141844	0.737694	0.127835	0.813533	down	-	up
1324	112141848	microfibril-associated glycoprotein 4	LOC112141848	0.104243	0.170249	0.0332433	-	-	down
1325	112141849	microfibril-associated glycoprotein 4	LOC112141849	0.0230317	0.599973	0.0001	up	-	down
1326	112141851	microfibril-associated glycoprotein 4	LOC112141851	2.51103	1.4307	0.25332	-	down	down
1327	112141852	microfibril-associated glycoprotein 4 isoform X2	LOC112141852	48.0411	21.0192	65.0772	down	-	up
1328	112141853	protein phosphatase 1 regulatory subunit 3C-B	LOC112141853	13.4595	5.63983	14.4235	down	-	up
1329	112141856	dihydropyrimidinase-related protein 2 isoform X3	LOC112141856	0.196384	0.225541	0.538242	-	up	up
1330	112141872	inositol hexakisphosphate and diphosphoinositol-pentakisphosphate kinase 2 isoform X1	ppip5k1a	10.3056	6.96129	15.5426	-	-	up
1331	112141873	microtubule-associated protein 1A	map1aa	0.210461	0.261543	0.567664	-	up	up
1332	112141880	receptor-type tyrosine-protein phosphatase N2 isoform X1	LOC112141880	0.861328	0.231795	0.974462	down	-	up
1333	112141881	properdin	LOC112141881	3.40395	1.63721	11.3779	down	up	up
1334	112141883	gastrula zinc finger protein XlCGF57.1-like isoform X2	LOC112141883	2.40071	1.54608	3.18782	-	-	up
1335	112141885	uncharacterized LOC112141885	LOC112141885	2.91906	1.34513	2.65802	down	-	-
1336	112141888	natterin-4-like	LOC112141888	4.24868	2.87108	2.08874	-	down	-
1337	112141889	calpain-1 catalytic subunit	LOC112141889	4.26316	8.90763	6.63321	up	-	-
1338	112141893	uncharacterized protein LOC112141893	LOC112141893	0.893757	0.0321073	0.147357	down	down	-
1339	112141898	CD59 glycoprotein	ly97.3	0.398159	2.1224	2.47523	up	up	-
1340	112141899	protein tyrosine phosphatase receptor type Ma isoform X1	ptprma	0.242693	0.260751	0.093996	-	down	down
1341	112141901	interferon-induced protein with tetratricopeptide repeats 1B-like	LOC112141901	2.84717	1.06974	1.62638	down	-	-
1342	112141906	ankyrin repeat domain-containing protein 9	ankrd9	17.5401	80.3578	4.34317	up	down	down
1343	112141908	uncharacterized protein K02A2.6	LOC112141908	2.17067	1.07948	1.19178	down	-	-
1344	112141912	solute carrier family 51 subunit beta	si:cabz01068815.1	0.117742	0.201549	0.0128007	-	down	down
1345	112141914	coiled-coil domain-containing protein 42 like-2 isoform X1	cfap73	0.0001	0.0001	0.200684	-	up	up
1346	112141924	phosphatidylinositol 4,5-bisphosphate 3-kinase catalytic subunit gamma isoform	pik3cg	19.7444	10.5973	27.2453	-	-	up
1347	112141926	solute carrier family 13 member 4	slc13a4	0.109706	0.207871	0.0644367	-	-	down
1348	112141928	interleukin-1 receptor-like 2	LOC112141928	0.392306	0.427151	0.061144	-	-	down
1349	112141929	uncharacterized protein LOC112141929	LOC112141929	0.900823	2.53534	1.78551	up	-	-
1350	112141937	uncharacterized protein LOC112141937	LOC112141937	0.112293	0.479511	0.134442	up	-	down
1351	112141940	annexin A2-like	LOC112141940	28.192	14.8732	13.0361	-	down	-
1352	112141941	NLR family CARD domain-containing protein 3-like	LOC112141941	17.6765	25.5026	12.7215	-	-	down
1353	112141943	prostaglandin E2 receptor EP3 subtype	LOC112141943	0.746825	0.615512	2.37981	-	up	up
1354	112141944	angiopoietin-1	angpt4	4.40565	1.93995	4.00549	down	-	up
1355	112141946	cullin-associated NEDD8-dissociated protein 2	cand2	2.86106	6.03631	3.38285	up	-	-
1356	112141948	uncharacterized LOC112141948	LOC112141948	0.055878	0.305756	0.620691	up	up	-
1357	112141954	potassium voltage-gated channel subfamily S member 2	si:dkey-43k4.5	0.366161	0.275662	1.01574	-	up	up
1358	112141956	uncharacterized LOC112141956, transcript variant X2	LOC112141956	0.009071	0.0553687	0.0920797	-	up	-
1359	112141959	B-cell receptor CD22	LOC112141959	0.407745	0.0596037	0.251295	down	-	-
1360	112141964	uncharacterized LOC112141964	LOC112141964	0.192742	0.352666	0.158717	-	-	down
1361	112141968	chemokine XC receptor 1-like	LOC112141968	1.63642	0.478374	1.02661	down	-	up
1362	112141969	uncharacterized protein LOC112141969	LOC112141969	0.389286	0.624601	0.173412	-	-	down
1363	112141970	rab11 family-interacting protein 4A	LOC112141970	0.36785	0.719839	1.07339	-	up	-
1364	112141972	uncharacterized LOC112141972	LOC112141972	1.03932	0.143356	1.42771	-	-	up
1365	112141975	protein ERGIC-53-like	LOC112141975	0.936787	1.17757	2.66305	-	up	-
1366	112141978	DNA-binding protein RFX2-like	LOC112141978	3.13013	1.46061	1.76745	down	-	-
1367	112141979	transmembrane protein 45B	tmem45b	59.3399	31.0849	151.546	-	up	up
1368	112141987	beta-1,3-galactosyltransferase 2-like	LOC112141987	0.620048	1.28913	0.447702	up	-	down
1369	112141993	runt-related transcription factor 1	runx1	2.49019	0.91763	2.94833	down	-	up
1370	112142001	bromodomain-containing protein 8	LOC112142001	1.63569	1.58255	3.45564	-	up	up
1371	112142004	alpha-crystallin A chain	cryaa	1.58647	1.41777	5.18834	-	up	up
1372	112142010	cyclic nucleotide-gated channel cone photoreceptor subunit alpha	LOC112142010	0.049886	0.119759	0.403543	-	up	up
1373	112142012	probable ATP-dependent RNA helicase DDX4	ddx4	0.878237	0.678942	0.252856	-	down	down
1374	112142013	location of vulva defective 1	LOC112142013	1.49739	0.21777	0.454039	down	down	-
1375	112142014	sodium/potassium-transporting ATPase subunit beta-1b	atp1b1b	1324.83	861.696	3430.31	-	up	up
1376	112142016	calcipressin-1 isoform X1	rcan1b	111.299	28.3451	70.6199	down	-	up
1377	112142022	uncharacterized LOC112142022	LOC112142022	58.5476	138.381	57.5959	up	-	down
1378	112142030	type-1 angiotensin II receptor-associated protein-like	LOC112142030	8.48825	5.2735	18.6591	-	up	up
1379	112142034	prolow-density lipoprotein receptor-related protein 1	LOC112142034	0.346631	0.0654567	0.695574	-	-	up
1380	112142036	uncharacterized protein LOC112142036	LOC112142036	2.06806	0.427438	0.539545	down	down	-
1381	112142037	uncharacterized protein LOC112142037	LOC112142037	4.12031	11.4997	1.699	up	down	down
1382	112142047	cystatin-A	LOC112142047	0.123976	1.27404	0.130544	up	-	down
1383	112142053	uncharacterized LOC112142053	LOC112142053	0.0741127	0.321844	1.0766	-	up	-
1384	112142054	dehydrogenase/reductase SDR family member 13	LOC112142054	286.615	483.318	178.477	-	-	down
1385	112142064	dematin isoform X1	LOC112142064	12.5264	10.8344	23.4259	-	-	up
1386	112142066	uncharacterized protein LOC112142066	LOC112142066	4.5926	3.96195	15.7766	-	up	up
1387	112142071	dnaJ homolog subfamily B member 13	dnajb13	0.667748	2.68798	4.27541	up	up	-
1388	112142074	tenascin isoform X1	tnc	2.26573	0.902252	2.79795	down	-	up
1389	112142077	leucine-rich repeat-containing protein 2	lrrc2	4.03779	8.61505	3.30503	up	-	down
1390	112142081	peroxisomal sarcosine oxidase	pipox	0.356343	1.79117	8.36116	up	up	up
1391	112142084	uncharacterized protein LOC112142084	LOC112142084	16.7466	9.5967	67.5218	-	up	up
1392	112142085	uncharacterized protein LOC112142085	LOC112142085	10.1869	8.93233	18.7883	-	-	up
1393	112142092	mitochondrial uncoupling protein 2	LOC112142092	5.57909	16.2594	7.9262	up	-	down
1394	112142096	heme-binding protein 2	LOC112142096	77.8302	35.5329	14.3823	down	down	down
1395	112142098	myomesin-1-like	LOC112142098	5.42135	9.36379	3.50958	-	-	down
1396	112142122	gamma-aminobutyric acid receptor subunit gamma-2 isoform X1	gabrg2	0.11549	0.161984	0.474564	-	up	up
1397	112142123	laminin subunit gamma-1-like	LOC112142123	9.46628	3.98117	8.83805	down	-	up
1398	112142124	calpain-5	LOC112142124	0.144684	0.470223	0.2213	up	-	down
1399	112142126	mast cell protease 1A	si:dkey-21e2.13	0.266249	0.0305777	0.513302	-	-	up
1400	112142128	basigin isoform X1	bsg	422.618	443.449	977.274	-	up	up
1401	112142136	microtubule-associated protein 2	LOC112142136	0.218706	0.0001	0.464212	-	-	up
1402	112142137	nuclear receptor coactivator 3	LOC112142137	2.403	0.939231	3.51141	down	-	up
1403	112142149	integrin beta-2	LOC112142149	10.8243	6.32806	14.5786	-	-	up
1404	112142152	transcription factor SPT20 homolog	LOC112142152	0.830392	0.174471	2.15909	-	up	up
1405	112142157	netrin-4	LOC112142157	17.1164	7.67466	16.5505	down	-	up
1406	112142177	4-hydroxyphenylpyruvate dioxygenase	LOC112142177	0.911887	2.00833	3.26583	up	up	-
1407	112142180	uncharacterized LOC112142180	LOC112142180	2.21273	1.53556	3.55244	-	-	up
1408	112142183	solute carrier family 22 member 5	slc22a5	0.309271	0.27713	0.650387	-	up	up
1409	112142184	gastrula zinc finger protein XlCGF57.1-like	LOC112142184	0.432847	0.131174	0.228381	down	-	-
1410	112142190	protein turtle	LOC112142190	0.535842	0.0001	0.140921	down	-	-
1411	112142193	uncharacterized LOC112142193	LOC112142193	2.83556	1.33729	1.81607	down	-	-
1412	112142195	solute carrier family 22 member 4	LOC112142195	0.0221227	0.126097	5.26217	up	up	up
1413	112142199	dystrotelin	dytn	0.073181	0.220759	0.115821	up	-	-
1414	112142200	emopamil-binding protein-like	ebpl	2.50408	1.1886	2.17375	down	-	-
1415	112142205	cyclin-dependent kinase 5 activator 2 isoform X1	LOC112142205	0.097878	0.18747	0.400841	-	up	-
1416	112142212	uncharacterized protein LOC112142212	LOC112142212	7.83379	1.66009	6.85409	down	-	up
1417	112142213	solute carrier family 22 member 5 isoform X2	LOC112142213	0.149065	0.211389	2.52615	-	up	up
1418	112142220	melanophilin a isoform X1	mlpha	0.178861	0.301147	1.03526	-	up	up
1419	112142221	uncharacterized protein lrrfip1b isoform X1	lrrfip1b	0.341872	2.59202	1.5615	up	up	-
1420	112142224	titin isoform X1	LOC112142224	0.0267527	0.0300903	0.127776	-	up	up
1421	112142230	frizzled-7	LOC112142230	0.340196	1.03454	0.892881	up	up	-
1422	112142231	cyclin-dependent kinase 15 isoform X1	cdk15	1.68976	2.61961	6.44375	-	up	up
1423	112142244	zinc finger protein 501-like	LOC112142244	0.134391	0.286416	0.0924443	-	-	down
1424	112142247	uncharacterized LOC112142247	LOC112142247	0.44054	1.11837	0.832097	up	-	-
1425	112142252	uncharacterized LOC112142252	LOC112142252	4.63747	8.62803	11.448	-	up	-
1426	112142279	SH2 domain-containing protein 1B	si:ch73-264p11.1	8.30267	0.809537	2.9737	down	down	up
1427	112142289	uncharacterized LOC112142289	LOC112142289	1.01725	1.22082	3.01781	-	up	up
1428	112142295	nesprin-1 isoform X1	syne1b	5.70299	2.12568	5.78868	down	-	up
1429	112142304	uncharacterized LOC112142304	LOC112142304	5.35668	3.42304	2.40126	-	down	-
1430	112142310	transcription factor 7 isoform X1	tcf7	11.1591	3.90914	13.6686	down	-	up
1431	112142318	uromodulin-like 1	LOC112142318	0.0279963	0.0905717	0.609379	-	up	up
1432	112142320	dispanin subfamily A member 2b	LOC112142320	35.4641	24.1358	67.9378	-	-	up
1433	112142321	catalase-like	LOC112142321	3.7391	7.97941	0.0588377	up	down	down
1434	112142324	myosin heavy chain, fast skeletal muscle	LOC112142324	142.911	404.841	159.271	up	-	down
1435	112142326	uncharacterized LOC112142326	LOC112142326	0.0637257	0.114689	1.0992	-	up	up
1436	112142331	advillin-like	LOC112142331	3.45328	1.28168	1.54213	down	down	-
1437	112142334	thrombospondin type-1 domain-containing protein 7A-like	LOC112142334	1.49077	0.502372	1.66826	-	-	up
1438	112142335	RING finger protein 175	LOC112142335	4.20909	4.41364	9.81954	-	up	up
1439	112142339	phosphoinositide 3-kinase regulatory subunit 5	LOC112142339	2.02643	0.89976	1.38993	down	-	-
1440	112142340	uncharacterized LOC112142340	LOC112142340	1.11831	0.113832	1.98649	-	-	up
1441	112142341	uncharacterized LOC112142341	LOC112142341	3.24038	1.37414	4.4964	-	-	up
1442	112142347	uncharacterized LOC112142347	LOC112142347	5.54218	0.524685	2.81506	down	-	up
1443	112142349	von Willebrand factor A domain-containing protein 5A-like	LOC112142349	13.7711	5.90892	5.53607	down	down	-
1444	112142358	melatonin receptor type 1B-B	mtnr1bb	0.0101677	0.017538	0.075	-	up	up
1445	112142363	putative tyrosine-protein phosphatase TPTE isoform X2	tpte	11.4912	10.3569	28.096	-	up	up
1446	112142364	fibrinogen like 1B isoform X1	fgl1b	0.706182	1.17796	1.62592	-	up	-
1447	112142377	calcium/calmodulin-dependent protein kinase kinase 1 isoform X1	camkk1a	6.53191	2.53142	5.02464	down	-	-
1448	112142384	histone H1	LOC112142384	4.02437	10.5832	6.50622	up	-	-
1449	112142386	4-hydroxyphenylpyruvate dioxygenase	hpda	0.264173	0.28277	1.3484	-	up	up
1450	112142390	histone H2B 1/2	LOC112142390	0.294086	1.04203	0.889935	up	up	-
1451	112142400	P2X purinoceptor 5 isoform X2	p2rx5	3.31863	6.54938	2.98288	-	-	down
1452	112142402	TLC domain-containing protein 3A isoform X1	tlcd3a	2.69023	1.99048	5.37329	-	-	up
1453	112142403	serine dehydratase-like	sdsl	1.0474	1.98045	2.55567	-	up	-
1454	112142404	uncharacterized protein in LEU2 3'region	LOC112142404	0.961917	1.79712	0.658117	-	-	down
1455	112142410	interferon regulatory factor 1 isoform X1	LOC112142410	118.412	131.569	414.14	-	up	up
1456	112142411	long-chain-fatty-acid--CoA ligase 6 isoform X1	acsl6	10.75	6.02896	13.054	-	-	up
1457	112142415	inverted formin-2 isoform X1	inf2	7.66631	5.45301	12.3341	-	-	up
1458	112142417	uncharacterized LOC112142417	LOC112142417	0.0001	0.06488	0.0001	up	-	down
1459	112142418	gap junction protein, alpha 2	gja2	0.09844	0.113366	0.028343	-	-	down
1460	112142420	beta-1,4-galactosyltransferase 4	b4galt4	35.5672	14.6745	10.4499	down	down	-
1461	112142421	uncharacterized LOC112142421	LOC112142421	1.13016	0.455473	0.188051	-	down	-
1462	112142422	signal-induced proliferation-associated 1-like protein 2 isoform X1	zmp:0000001168	12.2409	3.49791	9.83849	down	-	up
1463	112142424	centromere protein V isoform X1	cenpv	4.53777	12.2737	6.08843	up	-	down
1464	112142428	coronin-6 isoform X1	coro6	10.9998	24.0923	10.4004	up	-	down
1465	112142431	adenylosuccinate synthetase isozyme 1	adss1	28.6722	97.9626	27.7127	up	-	down
1466	112142438	GRB2-associated-binding protein 3	gab3	8.0524	3.52882	6.39941	down	-	-
1467	112142445	uncharacterized protein LOC112142445 isoform X3	LOC112142445	15.3871	7.16624	8.20475	down	-	-
1468	112142446	calpain-5	LOC112142446	24.8869	26.9235	11.1032	-	down	down
1469	112142453	uncharacterized protein atf5a isoform X1	atf5a	2.96985	6.58257	5.24368	up	-	-
1470	112142459	multidrug and toxin extrusion protein 1	LOC112142459	0.005454	0.0459313	0.916319	-	up	up
1471	112142461	transmembrane and immunoglobulin domain-containing protein 1	tmigd1	0.0001	0.0295747	0.51534	-	up	up
1472	112142482	transmembrane protein 88	tmem88a	46.2964	27.1361	60.9943	-	-	up
1473	112142484	neuroligin-2b isoform X1	nlgn2b	0.113559	0.093543	0.245216	-	-	up
1474	112142489	uncharacterized LOC112142489	LOC112142489	1.98513	1.48593	0.646481	-	down	down
1475	112142496	enteropeptidase isoform X1	tmprss15	0.256665	0.100715	0.263049	-	-	up
1476	112142497	solute carrier family 23 member 1	slc23a1	0.0470997	1.10986	5.30371	up	up	up
1477	112142499	C-type lectin domain family 4 member C	LOC112142499	1.45084	0.402171	0.217569	down	down	-
1478	112142502	pleckstrin homology-like domain family B member 2 isoform X1	phldb2a	15.6717	4.18447	9.25254	down	-	-
1479	112142509	transmembrane 4 L6 family member 4	LOC112142509	8.07056	2.79529	1.46645	down	down	-
1480	112142511	calpain-5-like	LOC112142511	0.0001	0.0001	0.186288	-	up	up
1481	112142512	uncharacterized gene	LOC112142512	2.11368	0.682179	0.791149	down	down	-
1482	112142514	nectin-3-like protein isoform X1	nectin3b	0.906052	0.413814	0.468247	down	-	-
1483	112142515	reticulon-2b	rtn2b	1.14299	1.68568	0.474992	-	down	down
1484	112142516	vasodilator-stimulated phosphoprotein	LOC112142516	49.5672	8.25324	32.9824	down	-	up
1485	112142519	uncharacterized protein LOC112142519	LOC112142519	0.855049	0.586212	1.88919	-	up	up
1486	112142520	ras-related protein Rab-38	rab38b	0.598093	0.135699	0.376681	down	-	-
1487	112142534	peroxiredoxin-5, mitochondrial	prdx5	146.314	147.878	352.367	-	up	up
1488	112142537	guanine nucleotide-binding protein G(I)/G(S)/G(O) subunit gamma-3	gng3	0.849699	2.1042	3.28367	up	up	-
1489	112142545	gamma-aminobutyric acid receptor subunit alpha-1 isoform X1	gabra1	0.206016	0.524092	0.758456	up	up	-
1490	112142546	von Willebrand factor A domain-containing protein 7-like	LOC112142546	36.0112	0.574566	91.9522	down	up	up
1491	112142549	elastin b isoform X1	elnb	18.0839	5.96688	8.4586	down	down	-
1492	112142552	ankyrin repeat domain-containing protein SOWAHB	LOC112142552	3.19109	4.87742	11.7921	-	up	up
1493	112142553	serine/threonine-protein kinase 32A	stk32a	0.951739	0.100462	0.378833	down	down	-
1494	112142555	uncharacterized protein LOC112142555 isoform X1	LOC112142555	0.218286	0.0435617	0.642283	-	up	up
1495	112142556	sodium-dependent phosphate transport protein 2A-like	LOC112142556	0.0001	0.0269167	0.12186	-	up	-
1496	112142557	tripartite motif-containing protein 16-like	LOC112142557	1.86778	1.09772	2.43523	-	-	up
1497	112142558	tubulin alpha-1C chain	LOC112142558	47.6259	22.3131	27.3418	down	-	-
1498	112142559	5-hydroxytryptamine receptor 3B	htr3b	0.716005	1.18799	2.82631	-	up	up
1499	112142566	protein Shroom1	shroom1	10.4931	4.96481	43.4421	down	up	up
1500	112142567	interleukin-31 receptor subunit alpha isoform X1	LOC112142567	0.035097	0.113855	0.0323243	-	-	down
1501	112142571	high affinity cationic amino acid transporter 1 isoform X1	slc7a1a	14.4788	16.3574	37.115	-	up	up
1502	112142572	microtubule-associated tumor suppressor candidate 2 isoform X1	mtus2a	0.152013	0.132069	0.291765	-	-	up
1503	112142584	gamma-aminobutyric acid receptor subunit alpha-3	gabra3	0.116507	0.0309657	0.071704	down	-	-
1504	112142604	protein LBH isoform X2	LOC112142604	0.124688	0.528793	0.401003	up	up	-
1505	112142612	gamma-aminobutyric acid receptor subunit alpha-6	gabra6b	0.074639	0.141082	0.239138	-	up	-
1506	112142619	2-acylglycerol O-acyltransferase 2	mogat2	0.0152617	0.154343	0.0001	-	-	down
1507	112142621	cell adhesion molecule 1 isoform X1	LOC112142621	0.493621	0.176909	0.848997	-	-	up
1508	112142623	diacylglycerol O-acyltransferase 2	dgat2	6.51055	2.17674	3.60423	down	-	-
1509	112142626	uncharacterized protein dlgap2a isoform X3	dlgap2a	0.176381	0.0480427	0.095222	down	-	-
1510	112142628	arachidonate 5-lipoxygenase-activating protein	LOC112142628	6.03338	2.9614	3.86502	down	-	-
1511	112142631	dual specificity protein phosphatase 10	si:dkey-175m17.7	0.220606	0.169146	0.456476	-	up	up
1512	112142632	nuclear fragile X mental retardation-interacting protein 2	nufip2	4.71425	3.19462	7.85638	-	-	up
1513	112142637	arrestin 3b, retinal (X-arrestin)	arr3b	0.54538	0.430881	1.69857	-	up	up
1514	112142639	mitochondrial uncoupling protein 2	LOC112142639	5.57378	34.837	4.92201	up	-	down
1515	112142643	protein Jade-1 isoform X1	jade2	4.44555	1.9112	3.82337	down	-	up
1516	112142645	protocadherin alpha-C2 isoform X1	LOC112142645	0.0576543	0.040279	0.144108	-	-	up
1517	112142646	seizure protein 6 homolog isoform X2	LOC112142646	0.00818967	0.0108417	0.117541	-	up	up
1518	112142650	adenylate kinase 7 isoform X1	ak7b	0.0474683	0.156186	0.267689	-	up	-
1519	112142653	fibroblast growth factor receptor 4	fgfr4	18.1935	7.96885	13.4533	down	-	-
1520	112142666	ATP-sensitive inward rectifier potassium channel 15	kcnj15	33.1608	1.17049	65.1855	down	-	up
1521	112142669	claudin-15 isoform X1	LOC112142669	3.53844	15.6223	0.0811077	up	down	down
1522	112142672	lysophosphatidic acid receptor 6	LOC112142672	45.7378	49.8951	8.96617	-	down	down
1523	112142679	5-hydroxytryptamine receptor 3A	htr3a	0.437308	0.606805	1.30382	-	up	up
1524	112142687	klotho isoform X1	kl	0.142164	0.0943307	0.899152	-	up	up
1525	112142693	macrophage colony-stimulating factor 1 receptor 2	LOC112142693	10.1794	2.9434	12.3806	down	-	up
1526	112142696	adenosine deaminase domain-containing protein 2 isoform X1	adad2	0.958127	0.262357	0.238583	down	down	-
1527	112142700	roundabout homolog 2 isoform X1	LOC112142700	0.0309453	0.291714	0.636538	up	up	up
1528	112142703	uncharacterized LOC112142703	LOC112142703	0.205299	1.53689	0.19281	up	-	down
1529	112142709	T-cell surface protein tactile	si:ch1073-15f19.2	3.33528	1.1707	3.03861	down	-	up
1530	112142716	beta-1,3-glucosyltransferase	b3glctb	1.54736	1.86496	3.81735	-	up	up
1531	112142722	transmembrane protein 211	LOC112142722	5.2552	0.94775	3.5153	down	-	up
1532	112142731	melanoma-derived growth regulatory protein	mia	12.4633	3.95401	8.76718	down	-	up
1533	112142732	complement factor B	LOC112142732	0.137867	0.48888	0.49819	up	up	-
1534	112142734	cell surface glycoprotein MUC18	mcama	17.3886	9.60685	20.7044	-	-	up
1535	112142741	sodium/potassium-transporting ATPase subunit beta-2b	atp1b2b	0.066614	0.269457	0.71856	up	up	up
1536	112142748	alpha-crystallin B chain	LOC112142748	0.049503	0.0001	0.0675223	-	-	up
1537	112142749	uncharacterized LOC112142749, transcript variant X5	LOC112142749	0.710955	0.345447	0.0474157	-	down	down
1538	112142752	CUB and sushi domain-containing protein 1 isoform X1	si:ch211-117m20.4	0.106379	0.108785	0.0001	-	-	down
1539	112142757	hydroxysteroid (20-beta) dehydrogenase 2	hsd20b2	36.5093	16.1692	36.5506	down	-	up
1540	112142759	15-hydroxyprostaglandin dehydrogenase [NAD(+)]	LOC112142759	76.5523	24.3755	9.27821	down	down	down
1541	112142760	4-galactosyl-N-acetylglucosaminide 3-alpha-L-fucosyltransferase 9	fut9a	0.811856	0.433468	5.37399	-	up	up
1542	112142761	15-hydroxyprostaglandin dehydrogenase [NAD(+)]	LOC112142761	2.92459	3.76539	1.32424	-	down	down
1543	112142775	cyclic nucleotide-gated cation channel	cnga2b	0.299253	0.529506	0.0918897	-	down	down
1544	112142778	ATP-binding cassette sub-family G member 4	abcg4a	0.169552	0.287805	0.523004	-	up	-
1545	112142782	histamine receptor H2b	hrh2b	0.084404	0.173434	0.441378	-	up	-
1546	112142785	solute carrier family 35 member G2	LOC112142785	0.20758	0.220881	0.632169	-	up	up
1547	112142789	alpha-tectorin isoform X1	tecta	0.0945003	0.111962	0.036301	-	-	down
1548	112142791	sodium/hydrogen exchanger 6	LOC112142791	4.36554	4.45134	15.809	-	up	up
1549	112142792	ubiquitin-associated and SH3 domain-containing protein B	ubash3ba	25.2914	9.97856	20.2344	down	-	up
1550	112142794	uncharacterized LOC112142794, transcript variant X1	LOC112142794	1.1074	0.949088	0.34232	-	down	down
1551	112142799	neuronal tyrosine-phosphorylated phosphoinositide-3-kinase adapter 1	LOC112142799	0.058196	0.148391	0.152017	up	-	-
1552	112142801	transmembrane protein 164	LOC112142801	14.1194	8.90905	28.9741	-	up	up
1553	112142804	E3 ubiquitin/ISG15 ligase TRIM25-like	LOC112142804	4.46746	2.97391	6.35787	-	-	up
1554	112142807	forkhead box protein O1-A	LOC112142807	4.28339	1.36097	3.60664	down	-	up
1555	112142808	apolipoprotein B-100 isoform X1	apoba	0.339256	0.0869373	0.102301	down	down	-
1556	112142816	leucine-rich repeat transmembrane protein FLRT1	flrt1a	0.372898	0.08602	0.843218	down	up	up
1557	112142830	homeobox protein SIX4a	six4a	7.48516	4.79577	10.6084	-	-	up
1558	112142832	chordin-like protein 2 isoform X1	chrdl2	7.10562	2.86354	5.77382	down	-	up
1559	112142839	insulin receptor substrate 1-B	si:ch211-284e13.4	0.179204	0.115388	1.49701	-	up	up
1560	112142843	solute carrier family 13 member 5 isoform X1	LOC112142843	0.0937863	0.500462	1.37402	up	up	up
1561	112142849	SLIT and NTRK-like protein 3	LOC112142849	0.052508	0.100028	0.189771	-	up	-
1562	112142850	P2Y purinoceptor 3	LOC112142850	0.0176287	0.027964	0.392455	-	up	up
1563	112142858	homeobox protein CDX-1b	cdx1b	0.165484	0.292389	0.0422527	-	-	down
1564	112142862	uncharacterized protein LOC112142862 isoform X1	LOC112142862	1.49929	0.430822	1.13898	down	-	up
1565	112142875	leucine-rich repeat and WD repeat-containing protein 1 isoform X1	lrwd1	2.68476	1.26579	1.99863	down	-	-
1566	112142877	3-methyl-2-oxobutanoate dehydrogenase [lipoamide] kinase, mitochondrial isoform X1	bckdk	15.0701	8.86263	6.86055	-	down	-
1567	112142886	gap junction delta-2 protein isoform X1	LOC112142886	2.83522	0.861855	1.69097	down	-	-
1568	112142888	spartin	LOC112142888	13.5967	7.46251	4.49906	-	down	-
1569	112142893	neuronal vesicle trafficking-associated protein 2	nsg2	1.58658	0.560871	1.44258	down	-	up
1570	112142901	ras-related protein Rab-34 isoform X2	rab34b	0.00653033	0.141157	0.0371697	up	-	-
1571	112142904	calcium-binding protein 8	caln2	0.0424023	0.0001	0.0210477	down	-	-
1572	112142907	claudin-4	LOC112142907	50.7039	20.1379	17.419	down	down	-
1573	112142908	claudin-4	LOC112142908	66.2326	228.691	149.585	up	up	-
1574	112142913	claudin-4	LOC112142913	358.072	432.44	155.257	-	down	down
1575	112142915	claudin-3-like	LOC112142915	24.2166	14.9605	5.62098	-	down	down
1576	112142916	claudin-3	LOC112142916	32.7628	18.5359	7.54771	-	down	down
1577	112142917	claudin-3-like	LOC112142917	15.9789	9.54532	7.4815	-	down	-
1578	112142929	septin 4a	sept4a	0.611803	1.29695	0.560275	up	-	down
1579	112142931	clustered mitochondria protein homolog	LOC112142931	0.603254	0.418551	0.859229	-	-	up
1580	112142935	F-box protein 40.1	fbxo40.1	1.34327	2.49682	1.13818	-	-	down
1581	112142939	trafficking regulator of GLUT4 1	LOC112142939	1.48586	2.98579	4.05145	up	up	-
1582	112142940	beta-crystallin A1 isoform X2	LOC112142940	0.539608	0.129757	0.521843	down	-	up
1583	112142941	protein unc-119 homolog A	unc119b	4.22572	1.19891	3.23959	down	-	up
1584	112142942	solute carrier family 13 member 2	slc13a2	0.0207957	0.686858	0.0001	up	-	down
1585	112142945	metabotropic glutamate receptor 1b isoform X1	grm1b	0.0205593	0.030453	0.0743807	-	up	-
1586	112142946	carbonic anhydrase 4 isoform X2	LOC112142946	0.379807	0.611651	0.259253	-	-	down
1587	112142958	transcription factor COE1	LOC112142958	2.78113	1.1274	2.27772	down	-	up
1588	112142963	beta-2 adrenergic receptor	LOC112142963	2.5369	1.21161	1.68444	down	-	-
1589	112142966	fibroblast growth factor 13 isoform X1	fgf13b	0.564871	1.1038	2.06392	-	up	-
1590	112142967	coagulation factor IXb	f9b	0.179198	0.537032	0.385999	up	-	-
1591	112142970	arrestin 3a, retinal (X-arrestin)	arr3a	0.0486543	0.745436	4.19101	up	up	up
1592	112142975	endosialin	LOC112142975	16.0294	6.12344	14.4728	down	-	up
1593	112142986	erythrocyte band 7 integral membrane protein-like	LOC112142986	28.2903	8.39296	18.1602	down	-	up
1594	112142987	glycogen phosphorylase, muscle form	pygma	49.4649	98.1805	45.7978	-	-	down
1595	112142989	tripartite motif-containing protein 16	LOC112142989	2.44568	1.66659	4.14593	-	-	up
1596	112142993	alpha-tectorin isoform X1	si:dkeyp-110a12.4	2.45077	5.69785	3.42086	up	-	-
1597	112143000	vesicle-associated membrane protein 2	vamp2	0.693869	1.37835	1.65596	-	up	-
1598	112143001	procollagen C-endopeptidase enhancer a	pcolcea	80.233	33.8376	83.9781	down	-	up
1599	112143013	uncharacterized LOC112143013	LOC112143013	0.314675	0.0580917	0.555643	-	-	up
1600	112143017	syntaxin-11a	stx11a	4.96605	2.3416	7.14232	down	-	up
1601	112143018	sodium- and chloride-dependent GABA transporter 2	LOC112143018	0.0480097	0.0119663	0.107669	-	-	up
1602	112143020	ubiquitin carboxyl-terminal hydrolase 2	LOC112143020	90.9833	41.257	70.0706	down	-	-
1603	112143025	protein phosphatase 1E	ppm1e	5.50533	2.57924	2.99106	down	-	-
1604	112143026	uncharacterized protein LOC112143026	LOC112143026	0.429356	0.116724	0.0232803	down	down	-
1605	112143030	PLAC8-like protein 1	plac8l1	1.11709	1.59302	2.48673	-	up	-
1606	112143032	calpain-5	LOC112143032	0.365052	1.9971	1.94821	up	up	-
1607	112143033	calpain-5	LOC112143033	3.91291	10.106	9.27089	up	up	-
1608	112143034	calpain-5	LOC112143034	0.511952	3.80978	3.69867	up	up	-
1609	112143036	uncharacterized LOC112143036, transcript variant X2	LOC112143036	0.268401	0.73953	0.961167	-	up	-
1610	112143041	dapper 1-A	LOC112143041	1.04789	0.345904	0.743123	down	-	up
1611	112143052	relaxin receptor 2a	rxfp2a	1.32358	4.18309	1.46955	up	-	down
1612	112143059	uncharacterized protein C11orf87 homolog	LOC112143059	1.13269	1.81786	3.63192	-	up	-
1613	112143061	solute carrier family 22 member 6 isoform X1	slc22a6l	0.0001	0.63673	34.2807	up	up	up
1614	112143065	wiskott-Aldrich syndrome protein family member 3 isoform X1	wasf3a	0.005921	0.0204877	0.284525	-	up	up
1615	112143066	retinal guanylyl cyclase 1 isoform X2	gucy2d	0.615831	0.211187	0.872472	down	-	up
1616	112143071	synapse differentiation-inducing gene protein 1-like	syndig1l	4.26064	0.620315	1.74868	down	down	up
1617	112143072	glucocorticoid receptor isoform X1	LOC112143072	29.0396	14.3774	24.6626	down	-	-
1618	112143073	rho GTPase-activating protein 26 isoform X1	LOC112143073	16.1471	6.22597	7.29312	down	down	-
1619	112143077	RAS guanyl-releasing protein 1	LOC112143077	39.3096	16.2228	39.6568	down	-	up
1620	112143078	protein ABHD15 isoform X1	LOC112143078	0.0164097	0.0353603	1.54688	-	up	up
1621	112143104	uncharacterized gene	LOC112143104	2.2183	1.39795	0.322867	-	down	down
1622	112143106	mutS protein homolog 5	msh5	0.0665503	3.35122	0.0101467	up	-	down
1623	112143114	eomesodermin	LOC112143114	0.548926	0.598239	2.03423	-	up	up
1624	112143120	uncharacterized protein si:ch211-79k12.1	si:ch211-79k12.1	372.411	186.159	335.695	down	-	-
1625	112143125	acetylcholinesterase collagenic tail peptide	colq	1.11796	2.20927	0.534852	-	down	down
1626	112143132	iroquois-class homeodomain protein IRX-1a	irx1a	5.20626	9.12442	3.54599	-	-	down
1627	112143133	WD repeat-containing protein 26	LOC112143133	8.39079	8.96681	19.706	-	up	up
1628	112143144	uridine phosphorylase 1 isoform X1	upp1	1.58125	0.338406	0.684959	down	down	-
1629	112143145	uncharacterized protein si:dkey-238d18.4 isoform X1	si:dkey-238d18.4	0.489027	1.1586	0.661301	up	-	-
1630	112143147	uncharacterized protein LOC112143147	LOC112143147	2.59279	4.54532	7.77581	-	up	-
1631	112143149	src kinase-associated phosphoprotein 2	skap2	25.4588	11.2482	20.4791	down	-	-
1632	112143152	otolith matrix protein 1	otomp	0.115831	0.223368	0.0952447	-	-	down
1633	112143153	C-C chemokine receptor type 5-like	LOC112143153	1.89647	0.45027	0.976576	down	-	up
1634	112143155	protein S100-A16	si:ch211-105c13.3	154.83	383.636	171.774	up	-	down
1635	112143156	protein S100-A11	LOC112143156	1.22737	1.83433	8.15918	-	up	up
1636	112143159	intermediate conductance calcium-activated potassium channel protein 4	kcnn4	2.47797	1.89999	3.84628	-	-	up
1637	112143167	GDNF family receptor alpha-4a	gfra4a	1.3203	0.575785	1.27047	down	-	up
1638	112143175	cellular retinoic acid-binding protein 2a	crabp2a	65.2599	23.7224	37.1727	down	-	-
1639	112143176	neuronal acetylcholine receptor subunit alpha-7 isoform X1	LOC112143176	0.0269283	0.056761	0.142062	-	up	-
1640	112143177	B-cell receptor CD22 isoform X1	LOC112143177	1.59548	0.658371	1.77775	down	-	up
1641	112143191	GTP-binding protein GEM	gem	0.079917	0.579408	0.0925877	up	-	down
1642	112143192	cholecystokinin	LOC112143192	1.88668	27.5123	1.88111	up	-	down
1643	112143196	NK2 transcription factor related, locus 9	nkx2.9	1.01333	0.63308	2.29996	-	up	up
1644	112143213	tetranectin	clec3ba	33.7447	8.79342	25.5391	down	-	up
1645	112143218	uncharacterized protein LOC112143218	LOC112143218	0.0267167	0.187862	0.0324307	up	-	down
1646	112143221	recoverin 2	rcvrn2	0.029645	0.0146847	0.471333	-	up	up
1647	112143227	G-protein coupled receptor 20	gpr20	0.0878643	0.256108	0.0267747	-	-	down
1648	112143229	neurofilament light polypeptide	zgc:172323	0.008693	0.007523	0.194417	-	up	up
1649	112143230	uncharacterized protein LOC112143230 isoform X1	LOC112143230	6.55969	2.06612	3.06665	down	down	-
1650	112143233	tumor protein p53-inducible nuclear protein 1 isoform X1	tp53inp1	33.2788	12.4285	24.5808	down	-	-
1651	112143235	neural-cadherin	si:dkey-22o22.2	0.0510903	0.0350647	0.0909523	-	-	up
1652	112143253	integrin beta-1 isoform X3	LOC112143253	1.23247	0.33194	0.932378	down	-	up
1653	112143265	protein S100-A6	LOC112143265	1439.06	1578.29	51.8936	-	down	down
1654	112143269	endochitinase A	LOC112143269	6.40368	2.60225	12.8633	down	up	up
1655	112143272	potassium/sodium hyperpolarization-activated cyclic nucleotide-gated channel 1	LOC112143272	0.614146	0.276112	1.01652	down	-	up
1656	112143273	pyruvate kinase PKLR isoform X1	pklr	2.49267	2.15795	4.66292	-	-	up
1657	112143274	cytochrome P450 11B, mitochondrial isoform X2	LOC112143274	0.191529	0.848567	3.55689	up	up	up
1658	112143285	zinc finger and BTB domain-containing protein 16-A	zbtb32	4.69985	1.01538	1.2701	down	down	-
1659	112143286	suppressor of tumorigenicity 14 protein homolog	LOC112143286	49.7293	107.494	51.4504	up	-	down
1660	112143288	solute carrier family 35 member F4 isoform X1	slc35f4	0.172793	0.19323	0.462655	-	up	-
1661	112143290	heat shock protein beta-6	hspb6	40.9212	155.203	39.774	up	-	down
1662	112143295	dynein heavy chain 11, axonemal	LOC112143295	0.012321	0.006289	0.102885	-	up	up
1663	112143297	rap guanine nucleotide exchange factor 5	LOC112143297	5.16438	5.70578	2.39333	-	down	down
1664	112143304	protein lifeguard 1	zgc:110410	0.0001	0.126813	0.0420227	up	-	-
1665	112143316	F-actin-uncapping protein LRRC16A	LOC112143316	1.95561	1.34668	3.47383	-	-	up
1666	112143320	GTPase IMAP family member 4-like	LOC112143320	56.7907	32.6146	12.4288	-	down	down
1667	112143326	solute carrier family 1 member 8b	slc1a8b	0.0001	0.051369	0.124345	-	up	-
1668	112143328	four and a half LIM domains protein 3	fhl3a	18.3096	23.1919	11.2661	-	-	down
1669	112143334	ataxin-1	LOC112143334	3.60235	1.38232	3.19865	down	-	up
1670	112143337	NIPA-like protein 2	LOC112143337	12.2458	4.24423	1.53776	down	down	down
1671	112143338	2-iminobutanoate/2-iminopropanoate deaminase	LOC112143338	1.50872	3.02545	3.49213	up	up	-
1672	112143341	lysosomal acid glucosylceramidase	gba	22.4618	13.4959	33.7305	-	-	up
1673	112143350	nuclear receptor subfamily 4 group A member 3 isoform X1	nr4a3	21.0644	2.15013	1.48958	down	down	-
1674	112143361	band 4.1-like protein 4B isoform X1	epb41l4b	6.44185	7.59051	14.9277	-	up	-
1675	112143364	arginase-2, mitochondrial	arg2	117.084	190.123	900.252	-	up	up
1676	112143366	protein tweety homolog 1 isoform X1	ttyh1	0.340142	0.832719	1.07843	up	up	-
1677	112143371	RNA binding protein fox-1 homolog 1-like isoform X1	rbfox1l	14.6933	11.0322	23.2081	-	-	up
1678	112143380	uncharacterized protein LOC112143380	LOC112143380	0.154256	0.099411	0.0001	-	down	down
1679	112143386	complement C4-B isoform X1	c4b	16.9949	12.1702	48.1326	-	up	up
1680	112143387	tenascin isoform X1	tnxba	6.52451	1.65317	5.91621	down	-	up
1681	112143388	steroid 21-hydroxylase isoform X1	LOC112143388	0.189456	0.200467	5.62023	-	up	up
1682	112143395	zinc finger protein 260	LOC112143395	1.11638	2.39512	1.82491	up	-	-
1683	112143406	zinc finger protein ZFPM2a isoform X1	zfpm2a	0.628561	0.510847	0.221982	-	down	down
1684	112143414	palmitoyltransferase ZDHHC11 isoform X1	zdhhc11	1.58278	0.910978	3.13754	-	-	up
1685	112143417	B2 bradykinin receptor-like	LOC112143417	8.18944	6.34932	3.59561	-	down	-
1686	112143423	transmembrane protein 178A	tmem178	0.64428	1.16373	1.40471	-	up	-
1687	112143424	G-protein coupled receptor 4	LOC112143424	1.43985	0.392434	0.368555	down	down	-
1688	112143426	mannosyl-oligosaccharide 1,2-alpha-mannosidase IA isoform X1	LOC112143426	11.3871	6.62711	13.6548	-	-	up
1689	112143428	basal cell adhesion molecule isoform X1	bcam	139.418	53.4678	73.4902	down	-	-
1690	112143440	ATP-sensitive inward rectifier potassium channel 14	kcnj14	0.541751	0.20255	0.873098	down	-	up
1691	112143441	growth arrest and DNA damage-inducible protein GADD45 beta	LOC112143441	2.05881	2.71657	0.637588	-	down	down
1692	112143448	uncharacterized protein si:dkey-40m6.8 isoform X1	si:dkey-40m6.8	0.0297193	0.0391207	0.089688	-	up	-
1693	112143451	mitochondrial antiviral-signaling protein	mavs	41.3967	16.1866	41.3561	down	-	up
1694	112143457	pantothenate kinase 2, mitochondrial isoform X1	pank2	32.4715	27.9264	14.73	-	down	-
1695	112143464	3-oxo-5-alpha-steroid 4-dehydrogenase 2	LOC112143464	3.19746	1.67155	3.43248	-	-	up
1696	112143467	titin	ttn.1	4.91264	9.564	4.37826	-	-	down
1697	112143468	CSC1-like protein 2 isoform X3	LOC112143468	2.50298	2.00837	4.75533	-	-	up
1698	112143471	uncharacterized protein LOC112143471	LOC112143471	0.00854833	0.039627	0.0001	-	-	down
1699	112143475	G-protein coupled receptor family C group 6 member A	gprc6a	3.54693	3.32935	29.668	-	up	up
1700	112143481	V-set domain-containing T-cell activation inhibitor 1	LOC112143481	0.0001	0.303721	0.0001	up	-	down
1701	112143491	ALK tyrosine kinase receptor isoform X1	alk	0.63772	0.227029	0.425288	down	-	-
1702	112143495	sodium/hydrogen exchanger 1	slc9a1a	12.6836	12.7675	5.92134	-	down	down
1703	112143510	uncharacterized protein LOC112143510	LOC112143510	2.86184	2.6771	1.29446	-	down	down
1704	112143511	adenylate cyclase type 2	adcy2a	0.347768	0.06489	0.153453	down	down	-
1705	112143512	uncharacterized protein LOC112143512 isoform X1	LOC112143512	3.59293	0.756444	1.08836	down	down	-
1706	112143513	uncharacterized protein LOC112143513 isoform X1	LOC112143513	1.48843	0.499589	0.259838	down	down	-
1707	112143519	uncharacterized protein LOC112143519	LOC112143519	2.55971	5.16885	1.42459	up	-	down
1708	112143527	thyroid peroxidase	tpo	31.0658	23.1647	14.7455	-	down	-
1709	112143529	microtubule-associated proteins 1A/1B light chain 3C isoform X2	map1lc3c	4.03289	3.28557	7.47702	-	-	up
1710	112143531	lysophosphatidylcholine acyltransferase 1	LOC112143531	11.5112	5.68645	11.2783	down	-	-
1711	112143538	uncharacterized protein LOC112143538 isoform X1	LOC112143538	0.492778	0.443743	0.073907	-	down	down
1712	112143540	protein THEMIS2	themis2	5.2375	1.47877	3.66956	down	-	up
1713	112143543	b(0,+)-type amino acid transporter 1	LOC112143543	0.092899	0.405291	0.684748	up	up	-
1714	112143556	glutamate receptor ionotropic, kainate 2 isoform X1	grik2	0.440868	0.307432	0.717778	-	-	up
1715	112143562	C-reactive protein	LOC112143562	25.3707	7.04655	27.9681	down	-	up
1716	112143568	kirre like nephrin family adhesion molecule 3, like isoform X1	kirrel3l	15.2992	7.37322	14.7961	down	-	up
1717	112143573	nuclear receptor subfamily 0 group B member 2a	nr0b2a	25.9371	18.1809	3.41943	-	down	down
1718	112143580	tumor necrosis factor receptor superfamily member 6B	LOC112143580	50.5441	20.0733	16.1935	down	down	-
1719	112143581	tumor necrosis factor receptor superfamily member 6B	LOC112143581	3.81529	1.07901	1.67976	down	down	-
1720	112143584	clathrin coat assembly protein AP180 isoform X1	snap91a	0.216382	0.407332	0.726821	-	up	-
1721	112143589	fatty acid-binding protein 10-A, liver basic	fabp10a	6.83959	24.1559	11.2332	up	-	down
1722	112143593	meprin A subunit beta	LOC112143593	1.27036	0.235826	0.444408	down	down	-
1723	112143597	trypsinogen-like protein 3	LOC112143597	0.375353	1.4283	0.0429517	up	down	down
1724	112143598	apolipoprotein A-I	LOC112143598	3.54612	15.0595	0.348845	up	down	down
1725	112143599	apolipoprotein A-I	LOC112143599	1.53686	3.69028	0.924762	up	-	down
1726	112143601	apolipoprotein C-II	apoc2	0.386505	2.76243	0.213745	up	-	down
1727	112143602	apolipoprotein C-I	apoc1	14.7011	33.1362	23.6471	up	-	-
1728	112143608	tumor necrosis factor receptor superfamily member 11B	LOC112143608	7.34588	3.06568	5.46722	down	-	-
1729	112143610	spindle assembly checkpoint kinase	zmp:0000000881	24.8601	33.1258	11.8894	-	down	down
1730	112143611	uncharacterized protein LOC112143611 isoform X2	LOC112143611	1.40412	0.398659	0.616239	down	down	-
1731	112143616	kelch-like protein 32 isoform X1	klhl32	0.104855	0.376503	0.410617	up	up	-
1732	112143617	collectin-10 isoform X1	colec10	0.213426	0.168015	0.57248	-	up	up
1733	112143621	chromodomain-helicase-DNA-binding protein 4 isoform X1	chd4b	12.5975	6.143	12.4415	down	-	up
1734	112143623	atrophin-1 isoform X1	atn1	4.2562	1.65219	3.70305	down	-	up
1735	112143638	toll-like receptor 21	tlr21	3.0473	4.65944	2.01753	-	-	down
1736	112143642	calsyntenin-3	clstn3	0.313601	0.575212	1.262	-	up	up
1737	112143649	transient receptor potential cation channel subfamily V member 6 isoform X1	trpv6	24.3203	30.1929	81.6186	-	up	up
1738	112143651	complement C1s subcomponent	LOC112143651	26.3898	5.40553	37.4689	down	-	up
1739	112143652	hemicentin-2	LOC112143652	1.18595	0.436916	1.03154	down	-	up
1740	112143662	rap1 GTPase-activating protein 2 isoform X2	si:ch1073-90m23.1	5.52331	3.06511	2.24575	-	down	-
1741	112143666	solute carrier family 2, facilitated glucose transporter member 3	slc2a3b	21.1217	14.249	8.70516	-	down	-
1742	112143670	protein FAM131B isoform X2	fam131bb	0.423085	0.679132	0.884161	-	up	-
1743	112143680	gamma-enolase	LOC112143680	1.63847	4.15711	3.05911	up	-	-
1744	112143681	tapasin-related protein isoform X1	tapbpl	9.42128	3.25039	9.8116	down	-	up
1745	112143683	C-X-C chemokine receptor type 3.1 isoform X1	cxcr3.1	3.75508	1.55501	11.2641	down	up	up
1746	112143685	tumor necrosis factor receptor superfamily member 1A	tnfrsf1a	44.9026	16.654	29.82	down	-	-
1747	112143687	C-X-C chemokine receptor type 3-2	cxcr3.2	16.5279	4.21215	19.2957	down	-	up
1748	112143690	zinc-binding protein A33	si:ch73-54f23.4	4.5896	9.61606	4.89431	up	-	-
1749	112143691	wingless-type MMTV integration site family, member 4b	wnt4b	0.408955	0.0330447	0.146965	down	down	-
1750	112143694	uncharacterized protein si:dkey-260g12.1 isoform X1	si:dkey-260g12.1	10.7107	5.48898	11.7189	-	-	up
1751	112143695	glyceraldehyde-3-phosphate dehydrogenase	gapdh	858.018	1762.26	888.324	up	-	-
1752	112143697	CD4-2 molecule, tandem duplicate 2	cd4-2.2	3.06305	1.48379	2.66234	down	-	-
1753	112143700	tumor necrosis factor receptor superfamily member 5 isoform X1	LOC112143700	18.9439	5.75361	7.68153	down	down	-
1754	112143701	carcinoembryonic antigen-related cell adhesion molecule 20	LOC112143701	0.935484	12.1563	1.70933	up	-	down
1755	112143713	C-type lectin domain family 4 member E isoform X1	si:dkey-26c10.5	50.1641	34.7641	74.196	-	-	up
1756	112143717	histone H1	LOC112143717	0.469869	1.15384	0.783423	up	-	-
1757	112143732	cornifelin homolog isoform X1	cnfn	7.36559	81.9909	1.16431	up	down	down
1758	112143741	uncharacterized LOC112143741, transcript variant X1	LOC112143741	2.34854	1.91095	1.02785	-	down	-
1759	112143746	transmembrane channel-like protein 4	tmc4	0.491213	0.800616	1.04642	-	up	-
1760	112143750	basic helix-loop-helix transcription factor scleraxis	LOC112143750	2.03506	0.886971	1.78946	down	-	up
1761	112143752	homeobox protein Hox-A2b	hoxa2b	0.0749043	0.34396	0.0357467	up	-	down
1762	112143754	inositol-3-phosphate synthase 1-A	LOC112143754	39.1281	8.16932	19.5794	down	-	up
1763	112143755	protein tyrosine phosphatase type IVA 3 isoform X1	LOC112143755	53.6473	123.206	38.224	up	-	down
1764	112143758	V-set and immunoglobulin domain-containing protein 10-like	vsig10l	14.0345	15.1937	69.672	-	up	up
1765	112143761	free fatty acid receptor 2	LOC112143761	4.42374	2.04476	6.19012	down	-	up
1766	112143763	protein spire homolog 1	LOC112143763	1.03363	0.444893	0.945177	down	-	up
1767	112143768	uncharacterized LOC112143768	LOC112143768	0.0001	0.00663467	0.189026	-	up	up
1768	112143769	NACHT, LRR and PYD domains-containing protein 3	LOC112143769	16.163	6.2976	10.3463	down	-	-
1769	112143772	uncharacterized protein LOC112143772	LOC112143772	4.40912	3.36334	0.758593	-	down	down
1770	112143774	mitochondrial 2-oxodicarboxylate carrier isoform X1	slc25a21	22.2191	20.4145	43.8946	-	-	up
1771	112143775	B-cell receptor CD22	LOC112143775	0.416371	0.082643	0.564099	down	-	up
1772	112143777	B-cell receptor CD22	LOC112143777	0.693461	0.673693	0.140221	-	down	down
1773	112143778	hemicentin-1 isoform X1	LOC112143778	0.72795	1.26807	1.95901	-	up	-
1774	112143779	CD209 antigen	LOC112143779	2.3822	1.08373	1.95145	down	-	-
1775	112143780	uncharacterized protein LOC112143780	LOC112143780	1.06747	0.179065	0.402526	down	down	-
1776	112143782	free fatty acid receptor 2-like	LOC112143782	0.0959547	0.0001	0.300429	-	-	up
1777	112143788	gap junction protein alpha 9a	gja9a	0.284483	0.219944	0.0513493	-	down	down
1778	112143791	uncharacterized protein LOC112143791 isoform X1	LOC112143791	10.4829	3.79936	3.7747	down	down	-
1779	112143793	meprin A subunit beta	LOC112143793	17.7376	5.59001	0.5989	down	down	down
1780	112143794	ephrin-A3b	efna3b	1.55619	0.666586	1.07571	down	-	-
1781	112143796	meprin A subunit beta	LOC112143796	124.818	47.2225	35.6671	down	down	-
1782	112143797	meprin A subunit beta-like	LOC112143797	3.50011	2.33426	0.587091	-	down	down
1783	112143799	integumentary mucin C.1	LOC112143799	5.27904	8.89334	0.702723	-	down	down
1784	112143803	hemicentin-1	LOC112143803	25.2802	48.0115	269.275	-	up	up
1785	112143807	lymphocyte activation gene 3 protein	LOC112143807	10.8639	3.13206	13.7677	down	-	up
1786	112143810	aquaporin-10a	aqp10a	0.044209	0.282189	0.0959283	up	-	down
1787	112143813	C-reactive protein-like	LOC112143813	0.01939	0.0001	2.89028	-	up	up
1788	112143819	IgGFc-binding protein	LOC112143819	20.8827	35.4168	15.5354	-	-	down
1789	112143823	homeobox protein Nkx-2.1	nkx2.1	0.0254317	0.474644	0.0001	up	-	down
1790	112143824	uncharacterized protein LOC112143824	LOC112143824	0.468126	0.0001	0.0001	down	down	-
1791	112143825	C-C chemokine receptor type 4-like	LOC112143825	2.09547	0.576349	1.33838	down	-	up
1792	112143826	probable C-C chemokine receptor type 3	LOC112143826	2.46236	0.201696	0.469218	down	down	-
1793	112143835	transmembrane protease serine 3	LOC112143835	0.0760403	0.141551	0.0204607	-	-	down
1794	112143844	prostate-associated microseminoprotein	si:ch1073-70f20.1	0.707621	0.0001	0.0001	down	down	-
1795	112143848	F-box only protein 32	fbxo32	6.65101	64.4736	9.05266	up	-	down
1796	112143850	sialic acid-binding Ig-like lectin 13 isoform X2	LOC112143850	1.78832	0.686663	3.00591	down	-	up
1797	112143856	proline-rich transmembrane protein 1 isoform X1	LOC112143856	268.062	114.687	121.153	down	down	-
1798	112143859	centrosome-associated protein 350	LOC112143859	0.0890937	0.213377	0.490624	-	up	-
1799	112143860	sperm acrosome membrane-associated protein 6 isoform X1	LOC112143860	0.442045	0.748992	0.321653	-	-	down
1800	112143863	heat shock cognate 71 kDa protein	hsc70	52.0046	105.347	38.5287	up	-	down
1801	112143864	beta-1,4-galactosyltransferase galt-1	LOC112143864	0.295732	0.077512	0.628683	down	up	up
1802	112143866	uncharacterized LOC112143866	LOC112143866	3.32849	0.950943	4.26639	down	-	up
1803	112143868	NF-kappa-B inhibitor delta	LOC112143868	3.51071	2.39567	0.87516	-	down	down
1804	112143872	interleukin-6 receptor subunit alpha	il6r	11.3315	4.77103	10.1807	down	-	up
1805	112143874	beta-1,4-galactosyltransferase galt-1	LOC112143874	0.826213	0.496806	0.210398	-	down	down
1806	112143877	uncharacterized LOC112143877	LOC112143877	0.547297	0.0001	0.934343	down	-	up
1807	112143878	hemicentin-2	LOC112143878	3.9908	2.80866	1.80985	-	down	-
1808	112143879	serine protease hepsin	hpn	1.3083	3.09584	2.01339	up	-	-
1809	112143880	uncharacterized protein LOC112143880	LOC112143880	6.98635	3.91692	3.0489	-	down	-
1810	112143882	beta-1,4-galactosyltransferase galt-1-like isoform X1	LOC112143882	14.0792	3.34827	0.343494	down	down	down
1811	112143885	allograft inflammatory factor 1 isoform X1	LOC112143885	28.7518	13.4973	15.0362	down	-	-
1812	112143888	beta-1,4-galactosyltransferase galt-1-like	LOC112143888	40.2644	1.46469	2.38398	down	down	-
1813	112143890	uncharacterized LOC112143890	LOC112143890	0.986257	0.0001	0.591838	down	-	up
1814	112143893	elongation of very long chain fatty acids protein 4a	elovl4a	0.0942337	0.256847	0.395743	up	up	-
1815	112143896	class I histocompatibility antigen, F10 alpha chain	LOC112143896	1.03767	0.24882	9.56116	down	up	up
1816	112143898	lens epithelial cell protein LEP503	LOC112143898	1.63312	2.486	1.21284	-	-	down
1817	112143902	uncharacterized protein LOC112143902	LOC112143902	7.33604	9.10597	0.0001	-	down	down
1818	112143904	uncharacterized protein LOC112143904	LOC112143904	0.82586	0.160579	0.841235	down	-	up
1819	112143909	kelch-like protein 38	klhl38b	0.812654	7.12545	0.888542	up	-	down
1820	112143911	interferon lambda receptor 1 isoform X2	ifnlr1	31.5283	20.1753	11.2741	-	down	-
1821	112143912	uncharacterized LOC112143912	LOC112143912	0.0434027	0.177958	0.0001	-	-	down
1822	112143915	hematopoietic cell signal transducer	hcst	15.1732	4.86447	19.8115	down	-	up
1823	112143922	dual 3',5'-cyclic-AMP and -GMP phosphodiesterase 11A isoform X1	pde11al	0.0101187	0.0624263	0.00862633	up	-	down
1824	112143927	circadian-associated transcriptional repressor	LOC112143927	3.73169	1.98684	4.47803	-	-	up
1825	112143931	neuronal acetylcholine receptor subunit beta-2	chrnb2	0.314773	0.558651	0.924326	-	up	-
1826	112143932	S100 calcium binding protein T	s100t	0.706616	1.79251	1.05284	up	-	-
1827	112143938	lens intrinsic membrane protein 2.5	lim2.5	1.82761	0.534594	0.931015	down	-	-
1828	112143940	hyaluronan synthase 1	has1	0.372871	0.276443	0.12803	-	down	down
1829	112143943	sorting nexin-10B isoform X1	snx10b	4.53095	4.22962	9.92849	-	up	up
1830	112143947	pyruvate dehyrogenase phosphatase catalytic subunit 1	pdp1	13.6702	14.1254	28.2303	-	up	-
1831	112143958	ATP-binding cassette, sub-family B (MDR/TAP), member 4	abcb4	2.62505	2.52669	17.8019	-	up	up
1832	112143961	RUN domain-containing protein 3B	rundc3b	1.04741	0.458961	0.700505	down	-	-
1833	112143966	dihydropyrimidinase	dpys	0.0733993	0.253404	2.81872	up	up	up
1834	112143972	nuclear receptor ROR-alpha B isoform X3	rorc	7.83573	3.88117	5.76111	down	-	-
1835	112143979	nuclear receptor coactivator 7 isoform X1	LOC112143979	5.70338	3.00691	2.32633	-	down	-
1836	112143980	nuclear receptor coactivator 7 isoform X2	LOC112143980	6.79812	2.89801	4.30508	down	-	-
1837	112143983	myelin-associated glycoprotein-like isoform X1	LOC112143983	1.78365	0.0411327	0.0457877	down	down	-
1838	112143984	myelin-associated glycoprotein	LOC112143984	0.604791	0.0224497	0.035799	down	down	-
1839	112143985	myelin-associated glycoprotein isoform X2	LOC112143985	1.84455	0.512309	3.23267	down	-	up
1840	112143986	myelin-associated glycoprotein isoform X1	LOC112143986	1.32769	0.121218	2.64634	down	-	up
1841	112143990	leucine-rich repeat-containing protein 9	lrrc9	0.157916	0.164022	0.374322	-	up	up
1842	112143993	serine/threonine-protein kinase Sgk2b	sgk2b	3.642	8.88716	7.39647	up	up	-
1843	112143994	transmembrane protein 244 isoform X1	LOC112143994	0.313789	0.251315	0.777028	-	-	up
1844	112143997	E3 ubiquitin-protein ligase NHLRC1	LOC112143997	0.739586	1.24036	0.461515	-	-	down
1845	112144000	RNA-binding protein 24b	rbm24b	6.14025	12.174	5.28268	-	-	down
1846	112144002	serum amyloid P-component	LOC112144002	0.235589	1.48558	0.59296	up	-	down
1847	112144007	transmembrane protein 65	LOC112144007	5.61417	8.13894	19.0827	-	up	up
1848	112144011	stathmin-2a	stmn2a	1.43344	2.88074	5.43629	up	up	-
1849	112144017	uncharacterized protein LOC112144017	LOC112144017	0.806261	0.25889	1.09845	down	-	up
1850	112144018	urokinase plasminogen activator surface receptor	LOC112144018	3.48956	5.08014	37.6102	-	up	up
1851	112144024	uncharacterized protein LOC112144024	LOC112144024	2.71492	2.05446	4.20656	-	-	up
1852	112144030	transcriptional repressor scratch 1	LOC112144030	0.0001	0.0290447	0.0513393	-	up	-
1853	112144031	ephrin-A1	LOC112144031	104.95	71.4282	51.6289	-	down	-
1854	112144033	cytochrome P450 4B1	LOC112144033	3.31889	1.9024	1.4404	-	down	-
1855	112144035	serine/threonine-protein kinase 40	stk40	16.7175	7.50463	12.6334	down	-	-
1856	112144040	granulocyte colony-stimulating factor receptor isoform X2	csf3r	8.37003	3.13259	7.63228	down	-	up
1857	112144043	phospholipid-transporting ATPase ID isoform X2	atp8b2	2.67143	1.11365	2.10863	down	-	-
1858	112144050	trophoblast glycoprotein-like	tpbgl	0.124845	0.0001	0.0001	down	down	-
1859	112144052	metalloreductase STEAP4	steap4	27.4011	64.2897	36.0375	up	-	-
1860	112144053	C-reactive protein	LOC112144053	16.8971	9.80166	36.102	-	up	up
1861	112144070	uncharacterized protein si:dkeyp-97a10.2	si:dkeyp-97a10.2	0.956373	0.551064	2.60692	-	up	up
1862	112144076	A disintegrin and metalloproteinase with thrombospondin motifs 16	LOC112144076	8.8314	3.3533	6.79091	down	-	up
1863	112144087	aromatic-L-amino-acid decarboxylase	ddc	0.264167	0.393327	1.16031	-	up	up
1864	112144090	cadherin-17	cdh17	0.517778	1.27203	22.2726	up	up	up
1865	112144100	protein lin-28 homolog A isoform X1	si:ch1073-284b18.2	0.184714	0.219205	0.080399	-	-	down
1866	112144112	B-cell receptor CD22 isoform X1	si:dkey-24p1.1	6.1225	2.00857	7.67888	down	-	up
1867	112144116	uncharacterized protein LOC112144116 isoform X1	LOC112144116	4.12909	1.25836	7.0489	down	-	up
1868	112144118	B-cell receptor CD22	LOC112144118	0.344758	0.188698	0.0720897	-	down	-
1869	112144121	protein BTG3	si:dkey-79d12.5	86.4619	57.8238	31.0043	-	down	-
1870	112144141	uncharacterized protein LOC112144141	LOC112144141	4.94529	17.1365	0.948812	up	down	down
1871	112144142	protein FAM102A isoform X1	LOC112144142	5.12181	1.56652	2.90536	down	-	-
1872	112144151	netrin receptor DCC isoform X1	dcc	1.4388	0.299452	1.05701	down	-	up
1873	112144156	solute carrier family 12 member 2 isoform X1	slc12a2	393.93	23.2469	69.5133	down	down	up
1874	112144159	uncharacterized LOC112144159, transcript variant X3	LOC112144159	11.2641	5.32882	3.27668	down	down	-
1875	112144160	lysozyme C	lyz	0.370809	1.08819	1.47707	up	up	-
1876	112144166	sia-alpha-2,3-Gal-beta-1,4-GlcNAc-R:alpha 2,8-sialyltransferase	st8sia3	0.047022	0.038711	0.119332	-	up	up
1877	112144181	rab9 effector protein with kelch motifs isoform X1	zmp:0000001301	0.054099	0.0922977	0.297667	-	up	-
1878	112144184	histone H3-like centromeric protein A	LOC112144184	19.3193	9.61561	12.526	down	-	-
1879	112144199	trichohyalin isoform X1	LOC112144199	2.22975	4.9073	2.93851	up	-	-
1880	112144202	rhodopsin kinase grk7a	LOC112144202	0.02583	0.131998	0.881031	-	up	up
1881	112144205	laminin subunit gamma-2	lamc2	4.94136	7.8731	2.32462	-	down	down
1882	112144211	immunoglobulin lambda-1 light chain-like	LOC112144211	3.67419	3.99692	7.4853	-	up	-
1883	112144215	receptor-type tyrosine-protein phosphatase N2	LOC112144215	2.46319	1.21795	3.12658	down	-	up
1884	112144217	claudin-1	cldn1	28.1868	11.8299	30.3103	down	-	up
1885	112144225	nuclear receptor coactivator 2	LOC112144225	13.3916	8.98618	22.8308	-	-	up
1886	112144228	growth factor independent 1A transcription repressor a isoform X2	gfi1aa	2.39206	0.770454	0.583167	down	down	-
1887	112144238	uncharacterized LOC112144238, transcript variant X1	LOC112144238	0.670619	1.51809	0.939084	up	-	-
1888	112144251	interaptin isoform X1	LOC112144251	0.776242	0.318323	0.565991	down	-	-
1889	112144254	anion exchange protein 2a isoform X2	slc4a2a	10.7386	33.8856	6.29331	up	-	down
1890	112144266	zinc finger protein 260-like	LOC112144266	19.5748	0.305067	0.0610217	down	down	down
1891	112144269	LOW QUALITY PROTEIN: mitofusin-1	mfn1a	0.204149	0.357636	0.166887	-	-	down
1892	112144274	xenotropic and polytropic retrovirus receptor 1 homolog	LOC112144274	14.5651	9.99667	22.9749	-	-	up
1893	112144275	tripartite motif-containing protein 16	LOC112144275	4.41038	10.796	10.9226	up	up	-
1894	112144277	otoconin-90	oc90	0.0575507	0.527562	0.226279	up	-	down
1895	112144284	PEX5-related protein isoform X1	pex5lb	4.33959	0.830132	2.72707	down	-	up
1896	112144292	tripartite motif-containing protein 16-like	LOC112144292	1.81123	1.10807	2.55334	-	-	up
1897	112144295	tripartite motif-containing protein 16-like	LOC112144295	3.83347	2.2781	5.95713	-	-	up
1898	112144296	tripartite motif-containing protein 16-like	LOC112144296	0.656646	0.529863	1.12226	-	-	up
1899	112144303	tripartite motif-containing protein 16-like	LOC112144303	0.652302	0.231314	0.613197	down	-	up
1900	112144308	transcriptional activator Myb isoform X1	LOC112144308	1.05692	0.583412	1.24798	-	-	up
1901	112144314	collagen alpha-1(X) chain	LOC112144314	0.0441693	0.278628	0.159534	up	up	-
1902	112144321	uncharacterized protein LOC112144321	LOC112144321	0.028857	0.0903337	0.400217	-	up	up
1903	112144324	reticulophagy regulator 1 isoform X1	retreg1	4.76468	13.9716	6.73847	up	-	down
1904	112144325	vitamin K-dependent protein C	proca	0.174144	0.526817	0.339715	up	-	-
1905	112144328	protein tilB homolog	lrrc6	0.133381	0.353773	0.204699	up	-	-
1906	112144331	phakinin	bfsp2	0.0502707	0.372868	0.228399	up	-	-
1907	112144332	tripartite motif-containing protein 55a	trim55a	2.45349	9.29791	2.53296	up	-	down
1908	112144343	S-antigen; retina and pineal gland (arrestin) a	saga	0.0180567	0.252631	6.12136	-	up	up
1909	112144346	C-C chemokine receptor type 9a	ccr9a	106.366	39.5973	39.3384	down	down	-
1910	112144364	immunoglobulin lambda-like polypeptide 5	LOC112144364	7.59039	3.32256	7.38756	down	-	up
1911	112144366	nicotinamide/nicotinic acid mononucleotide adenylyltransferase 2	nmnat2	0.838684	1.46495	2.24015	-	up	-
1912	112144378	dual specificity protein phosphatase 18	si:ch1073-184j22.2	0.344902	0.884941	0.566304	up	-	-
1913	112144384	claudin 15-like a	cldn15la	0.378583	1.69863	0.0001	up	down	down
1914	112144385	brain acid soluble protein 1 homolog	basp1	6.03141	2.33908	3.80407	down	-	-
1915	112144388	uncharacterized protein si:dkey-97a13.12	si:dkey-97a13.12	0.0001	0.069175	0.344121	up	up	up
1916	112144389	dnaJ homolog subfamily C member 5	LOC112144389	0.306412	0.955956	0.160074	up	-	down
1917	112144391	dual specificity phosphatase 28	dusp28	0.284062	1.0306	1.30234	up	up	-
1918	112144393	corticoliberin-1	LOC112144393	0.57943	1.87754	0.850481	up	-	down
1919	112144397	immunoglobulin lambda-1 light chain	LOC112144397	3.34404	1.48642	3.5879	down	-	up
1920	112144400	uncharacterized LOC112144400, transcript variant X2	LOC112144400	0.133049	0.27669	0.398737	-	up	-
1921	112144418	protein FAM78B	fam78ba	0.362565	0.691073	0.903593	-	up	-
1922	112144420	BCL6A transcription repressor b	bcl6ab	99.9523	14.0448	38.9941	down	down	up
1923	112144424	growth arrest and DNA-damage-inducible, alpha, a	gadd45aa	15.7879	32.6285	19.8341	up	-	-
1924	112144431	sodium/potassium-transporting ATPase subunit beta-3	LOC112144431	3.0622	3.81981	7.21343	-	up	-
1925	112144435	tripartite motif-containing protein 16-like	LOC112144435	0.874201	0.402592	1.46066	-	-	up
1926	112144441	ezrin a	ezra	0.725598	1.86179	6.6897	up	up	up
1927	112144443	uncharacterized LOC112144443	LOC112144443	1.7804	3.19702	11.1552	-	up	up
1928	112144448	cAMP-specific 3',5'-cyclic phosphodiesterase 4C isoform X1	LOC112144448	19.116	7.42464	12.3628	down	-	-
1929	112144449	potassium channel subfamily K member 3	kcnk3b	0.0659963	0.170978	0.114773	up	-	-
1930	112144450	uncharacterized LOC112144450	LOC112144450	0.026547	0.780231	0.497974	up	up	-
1931	112144456	ADAMTS-like protein 2 isoform X1	si:ch211-267e7.3	0.342186	0.54607	0.180222	-	-	down
1932	112144457	uncharacterized LOC112144457	LOC112144457	0.892309	0.260149	0.0001	-	down	down
1933	112144460	palmdelphin	LOC112144460	0.00677967	0.014821	0.12904	-	up	up
1934	112144481	solute carrier family 26 member 6, like isoform X2	slc26a6l	0.0384973	0.144897	3.2725	-	up	up
1935	112144483	complement C1q subcomponent subunit B	LOC112144483	73.0154	15.7341	115.318	down	-	up
1936	112144485	low-density lipoprotein receptor class A domain-containing protein 2 isoform X1	ldlrad2	0.0634607	0.309231	0.213249	up	-	-
1937	112144503	prostacyclin synthase	LOC112144503	11.3201	12.0141	5.10208	-	down	down
1938	112144504	uncharacterized LOC112144504	LOC112144504	0.41002	0.48045	0.110644	-	-	down
1939	112144507	rab GDP dissociation inhibitor beta	zgc:112334	0.0119947	0.0528783	0.392744	-	up	up
1940	112144521	short-chain dehydrogenase/reductase 3b	dhrs3b	11.1557	5.27339	15.7012	down	-	up
1941	112144526	pyruvate dehydrogenase [acetyl-transferring]-phosphatase 1, mitochondrial	LOC112144526	0.15279	0.175095	0.826421	-	up	up
1942	112144539	interactor of HORMAD1 protein 1	iho1	0.246984	0.611236	0.130458	up	-	down
1943	112144542	zinc finger BED domain-containing protein 1	LOC112144542	14.4607	11.5369	6.80618	-	down	-
1944	112144544	GATA binding protein 1a	gata1a	20.5555	22.2788	44.2459	-	up	-
1945	112144548	pre-miRNA 5'-monophosphate methyltransferase	LOC112144548	2.50644	3.95138	5.40184	-	up	-
1946	112144549	NACHT, LRR and PYD domains-containing protein 14 isoform X2	LOC112144549	11.4444	4.7807	7.84414	down	-	-
1947	112144554	sodium-coupled neutral amino acid transporter 3 isoform X1	LOC112144554	0.265752	0.847333	0.32753	up	-	down
1948	112144565	zinc finger E-box-binding homeobox 2	LOC112144565	1.78328	0.57571	0.775642	down	down	-
1949	112144566	uncharacterized LOC112144566	LOC112144566	0.131089	0.301369	0.0001	-	-	down
1950	112144568	uncharacterized LOC112144568	LOC112144568	8.27406	2.97219	9.21884	down	-	up
1951	112144572	glycerol-3-phosphate dehydrogenase 1b	gpd1b	10.373	21.0338	8.80511	up	-	down
1952	112144575	proton channel OTOP1	otop1	1.23596	2.00768	0.641787	-	-	down
1953	112144576	protein FAM83E	fam83e	3.65149	5.16059	58.6607	-	up	up
1954	112144578	glutathione hydrolase 7	LOC112144578	0.772749	1.53312	0.616545	-	-	down
1955	112144579	laminin subunit beta-3	LOC112144579	3.27713	4.94725	2.08632	-	-	down
1956	112144580	calcium/calmodulin-dependent protein kinase type 1D	LOC112144580	0.134834	0.410142	0.188645	up	-	down
1957	112144583	chromodomain-helicase-DNA-binding protein 6 isoform X1	chd6	2.75392	1.71236	4.22839	-	-	up
1958	112144585	S-adenosylhomocysteine hydrolase-like protein 1	LOC112144585	19.8489	13.9152	28.7518	-	-	up
1959	112144589	rano class II histocompatibility antigen, A beta chain	LOC112144589	3.45574	0.847798	2.15831	down	-	up
1960	112144591	paired like homeobox 2Bb	phox2bb	0.428903	1.00402	1.61253	up	up	-
1961	112144593	nerve growth factor	ngfb	0.898708	0.213484	0.92017	down	-	up
1962	112144594	transcription factor Sp7 isoform X1	sp7	2.54054	1.1701	1.14137	down	down	-
1963	112144596	nuclear factor of activated T-cells, cytoplasmic 2	LOC112144596	5.84168	2.73046	5.26572	down	-	-
1964	112144601	NUAK family SNF1-like kinase 2	nuak2	53.7465	50.1458	21.9441	-	down	down
1965	112144604	G1/S-specific cyclin-D3	ccnd3	1.66675	2.68098	0.86759	-	-	down
1966	112144607	CD48 antigen	LOC112144607	12.9426	12.2712	5.83679	-	down	down
1967	112144609	uncharacterized protein LOC112144609	LOC112144609	1.9823	3.24609	0.797477	-	down	down
1968	112144610	CD48 antigen	LOC112144610	4.415	1.99505	0.954375	down	down	down
1969	112144612	actin-binding Rho-activating protein	abraa	4.14209	14.908	2.10546	up	-	down
1970	112144613	sodium channel, voltage gated, type VIII, alpha subunit b isoform X1	scn8ab	0.187048	0.412394	0.644137	up	up	-
1971	112144621	uncharacterized protein apof	apof	0.266269	0.340344	0.533682	-	up	-
1972	112144631	red-sensitive opsin	opn1lw1	0.0001	0.0001	0.14986	-	up	up
1973	112144632	red-sensitive opsin	LOC112144632	0.0001	0.0139373	0.321471	-	up	up
1974	112144635	CD209 antigen-like protein B	LOC112144635	10.8904	2.342	11.1068	down	-	up
1975	112144639	twinfilin-2 isoform X1	LOC112144639	3.36857	15.2467	3.00161	up	-	down
1976	112144640	MTRF1L release factor glutamine methyltransferase	hemk1	10.8047	29.6083	17.9408	up	-	-
1977	112144642	cytokine-inducible SH2-containing protein	LOC112144642	24.4031	149.651	122.869	up	up	-
1978	112144643	uncharacterized LOC112144643	LOC112144643	0.362316	1.5214	0.664721	up	-	down
1979	112144644	glycerate kinase isoform X2	glyctk	3.3642	3.29988	7.95998	-	up	up
1980	112144652	uncharacterized LOC112144652	LOC112144652	0.982564	2.03794	0.645326	up	-	down
1981	112144653	C-type lectin domain family 4 member M isoform X1	LOC112144653	12.7983	4.85494	11.3927	down	-	up
1982	112144656	1-phosphatidylinositol 4,5-bisphosphate phosphodiesterase eta-2	plch2b	1.128	0.468265	0.705236	down	-	-
1983	112144658	probable glutamate receptor	si:dkey-183j2.10	0.717757	2.00852	0.650382	up	-	down
1984	112144660	CD209 antigen-like protein C	LOC112144660	1.19892	0.984558	3.67314	-	up	up
1985	112144661	extracellular sulfatase Sulf-2a isoform X1	sulf2a	0.927268	0.757857	1.57822	-	-	up
1986	112144663	synapsin-2b	syn2b	0.302213	0.565817	0.823263	-	up	-
1987	112144672	ethanolamine kinase 2	etnk2	17.9691	12.21	29.379	-	-	up
1988	112144674	uncharacterized LOC112144674, transcript variant X1	LOC112144674	0.160931	0.152521	0.0001	-	-	down
1989	112144675	poly(U)-specific endoribonuclease-A	endou	0.73809	1.30483	6.26533	-	up	up
1990	112144677	myosin light polypeptide 6	myl6	46.6144	20.4558	26.9573	down	-	-
1991	112144680	6-phosphofructo-2-kinase/fructose-2,6-bisphosphatase 4 isoform X2	pfkfb4b	36.3299	114.795	43.824	up	-	down
1992	112144691	myosin heavy chain, fast skeletal muscle	LOC112144691	225.145	682.352	283.334	up	-	down
1993	112144692	myosin heavy chain, fast skeletal muscle	LOC112144692	232.439	580.041	245.312	up	-	down
1994	112144693	voltage-dependent calcium channel subunit alpha-2/delta-2 isoform X1	LOC112144693	0.141254	0.311956	0.20044	up	-	-
1995	112144695	major facilitator superfamily domain-containing protein 4A	LOC112144695	7.60663	16.43	49.7094	up	up	up
1996	112144705	uncharacterized LOC112144705	LOC112144705	0.751023	1.21012	3.16748	-	up	up
1997	112144712	alkaline phosphatase, tissue-nonspecific isozyme	alpl	3.54367	9.41972	16.1727	up	up	-
1998	112144719	band 4.1-like protein 1 isoform X1	LOC112144719	3.08547	6.29583	2.94544	up	-	down
1999	112144722	contactin-4	LOC112144722	0.101929	0.0217737	0.231611	-	-	up
[truncated: 4,851 more rows]
