# Supplementary material for: Screening and Identification of Hnf1ba-slc12a1 Signal Pathway in Response to Low-Salinity Stress in Marine Medaka (Oryzias melastigma)
Source: Int J Mol Sci. 2025 Nov 25;26(23):11402. doi: 10.3390/ijms262311402 (PMC12691728; doi:10.3390/ijms262311402)
Supplement: Supplementary file 1 [file ijms-26-11402-s001.zip › Supplementary Table S2 Clustering and analysis of DEGs.xlsx]

## Sheet: Cluster 1
No.	Cluster	Gene ID	Gene Symbol	Gene Name
1	1	112136117	map1b	microtubule-associated protein 1B
2	1	112136122	LOC112136122	heat shock protein 30-like
3	1	112136123	LOC112136123	heat shock protein 30-like
4	1	112136137	grn2	granulin 2
5	1	112136150	tmem203	transmembrane protein 203
6	1	112136156	capslb	calcyphosine-like b
7	1	112136158	loxhd1a	LOW QUALITY PROTEIN: lipoxygenase homology domain-containing protein 1
8	1	112136160	pde6b	rod cGMP-specific 3',5'-cyclic phosphodiesterase subunit beta
9	1	112136164	LOC112136164	kinesin-like protein KIF2A
10	1	112136171	adra1ab	alpha-1A adrenergic receptor
11	1	112136246	LOC112136246	sodium-dependent neutral amino acid transporter B(0)AT1
12	1	112136266	LOC112136266	peptidyl-prolyl cis-trans isomerase FKBP14
13	1	112136285	slc6a18	inactive sodium-dependent neutral amino acid transporter B(0)AT3 isoform X2
14	1	112136292	fam135b	protein FAM135B isoform X1
15	1	112136298	mpp6b	MAGUK p55 subfamily member 6b isoform X1
16	1	112136302	LOC112136302	cholecystokinin
17	1	112136303	LOC112136303	sodium-dependent neutral amino acid transporter B(0)AT1
18	1	112136357	ftcd	formimidoyltransferase-cyclodeaminase
19	1	112136386	LOC112136386	arf-GAP with dual PH domain-containing protein 1
20	1	112136397	LOC112136397	POU domain class 2-associating factor 1
21	1	112136400	LOC112136400	duodenase-1 isoform X1
22	1	112136405	LOC112136405	inverted formin-2-like isoform X1
23	1	112136423	LOC112136423	nuclear factor 7, brain-like
24	1	112136424	LOC112136424	duodenase-1-like
25	1	112136426	LOC112136426	NLR family CARD domain-containing protein 3
26	1	112136429	cbln18	cerebellin 18
27	1	112136441	LOC112136441	PR domain zinc finger protein 1 isoform X1
28	1	112136445	LOC112136445	calsyntenin-2
29	1	112136450	si:ch1073-280e3.1	complement C2
30	1	112136464	apoa1b	apolipoprotein A-Ib
31	1	112136466	kiaa0319l	dyslexia-associated protein KIAA0319-like protein
32	1	112136491	sv2a	synaptic vesicle glycoprotein 2A
33	1	112136498	LOC112136498	biotinidase
34	1	112136520	ntrk1	high affinity nerve growth factor receptor isoform X1
35	1	112136547	efhb	EF-hand domain-containing family member B
36	1	112136566	adam15	disintegrin and metalloproteinase domain-containing protein 15 isoform X1
37	1	112136581	LOC112136581	cytochrome c oxidase subunit 6B1
38	1	112136610	cmtm7	CKLF-like MARVEL transmembrane domain-containing protein 7
39	1	112136623	cspg5a	chondroitin sulfate proteoglycan 5 isoform X1
40	1	112136628	ccdc105	coiled-coil domain-containing protein 105 isoform X1
41	1	112136640	rnf183	E3 ubiquitin-protein ligase RNF183
42	1	112136665	ica1	islet cell autoantigen 1
43	1	112136694	LOC112136694	interleukin-21 receptor
44	1	112136701	LOC112136701	macrophage mannose receptor 1 isoform X2
45	1	112136723	agmo	alkylglycerol monooxygenase
46	1	112136741	tmem116	transmembrane protein 116 isoform X1
47	1	112136745	onecutl	one cut domain, family member, like
48	1	112136764	LOC112136764	rho GTPase-activating protein 28
49	1	112136806	LOC112136806	voltage-dependent L-type calcium channel subunit beta-4 isoform X1
50	1	112136826	pde6d	retinal rod rhodopsin-sensitive cGMP 3',5'-cyclic phosphodiesterase subunit delta
51	1	112136839	LOC112136839	olfactomedin-4
52	1	112136861	pdzk1ip1	PDZK1-interacting protein 1 isoform X1
53	1	112136871	chka	choline kinase alpha isoform X1
54	1	112136874	ldhd	probable D-lactate dehydrogenase, mitochondrial
55	1	112136942	kif1aa	kinesin-like protein KIF1A isoform X1
56	1	112136949	tmem59l	transmembrane protein 59-like
57	1	112136975	tmem165	transmembrane protein 165
58	1	112136998	im:7152348	tripartite motif-containing protein 3
59	1	112137002	rab6ba	RAB6B, member RAS oncogene family a isoform X1
60	1	112137008	crocc2	rootletin isoform X1
61	1	112137011	yjefn3	yjeF N-terminal domain-containing protein 3
62	1	112137036	LOC112137036	GTP-binding protein REM 2
63	1	112137037	nrl	neural retina-specific leucine zipper protein
64	1	112137039	zgc:103559	zgc:103559
65	1	112137062	agxta	alanine--glyoxylate and serine--pyruvate aminotransferase a
66	1	112137071	slc5a9	sodium/glucose cotransporter 4 isoform X1
67	1	112137075	LOC112137075	thyroxine 5-deiodinase-like
68	1	112137088	LOC112137088	calmodulin-regulated spectrin-associated protein 3 isoform X1
69	1	112137102	nptxrb	neuronal pentraxin receptor b
70	1	112137105	LOC112137105	extracellular serine/threonine protein kinase FAM20C
71	1	112137135	LOC112137135	platelet-derived growth factor subunit A
72	1	112137146	LOC112137146	mucin-5AC
73	1	112137185	slc24a2	sodium/potassium/calcium exchanger 2
74	1	112137220	lrba	lipopolysaccharide-responsive and beige-like anchor protein isoform X1
75	1	112137228	hsp90aa1.2	heat shock protein 90, alpha (cytosolic), class A member 1, tandem duplicate 2
76	1	112137229	hsp90aa1.1	heat shock protein HSP 90-alpha 1
77	1	112137257	LOC112137257	zinc finger protein 516
78	1	112137298	LOC112137298	calcium homeostasis modulator protein 1
79	1	112137299	fgf8b	fibroblast growth factor 8b
80	1	112137303	thsd7aa	thrombospondin type-1 domain-containing protein 7A
81	1	112137305	LOC112137305	Kv channel-interacting protein 2
82	1	112137327	hoxa11a	homeobox protein Hox-A11a
83	1	112137354	LOC112137354	suppressor of cytokine signaling 1
84	1	112137389	ucp1	mitochondrial brown fat uncoupling protein 1
85	1	112137410	LOC112137410	protein ELFN1
86	1	112137415	LOC112137415	retinol dehydrogenase 8
87	1	112137453	LOC112137453	complement C3 isoform X1
88	1	112137455	LOC112137455	complement C3
89	1	112137456	LOC112137456	complement C3 isoform X1
90	1	112137460	LOC112137460	complement C3
91	1	112137475	adra2a	alpha-2A adrenergic receptor
92	1	112137482	nanos3	nanos homolog 3
93	1	112137487	LOC112137487	transmembrane protein 196
94	1	112137527	npy2r	neuropeptide Y receptor type 2
95	1	112137547	LOC112137547	cathepsin S isoform X1
96	1	112137555	LOC112137555	mpv17-like protein
97	1	112137556	bmerb1	bMERB domain-containing protein 1
98	1	112137571	LOC112137571	tubulin polymerization-promoting protein family member 3 isoform X1
99	1	112137581	nfyc	nuclear transcription factor Y subunit gamma isoform X1
100	1	112137587	lg1h22orf23	UPF0193 protein EVG1
101	1	112137607	tusc3	tumor suppressor candidate 3
102	1	112137609	rbm20	RNA-binding protein 20
103	1	112137624	elovl4b	elongation of very long chain fatty acids protein 4b
104	1	112137629	panx1b	pannexin-1b
105	1	112137652	LOC112137652	voltage-dependent T-type calcium channel subunit alpha-1I
106	1	112137703	cacna1ba	calcium channel, voltage-dependent, N type, alpha 1B subunit, a isoform X2
107	1	112137721	enox1	ecto-NOX disulfide-thiol exchanger 1 isoform X1
108	1	112137726	LOC112137726	zinc finger protein OZF isoform X1
109	1	112137765	oclnb	occludin b isoform X1
110	1	112137792	slc25a25a	calcium-binding mitochondrial carrier protein SCaMC-2-A
111	1	112137797	apba1a	amyloid-beta A4 precursor protein-binding family A member 1
112	1	112137833	LOC112137833	complexin-2
113	1	112137836	pde6a	rod cGMP-specific 3',5'-cyclic phosphodiesterase subunit alpha isoform X1
114	1	112137862	mmp17b	matrix metalloproteinase-17b
115	1	112137868	calcr	calcitonin gene-related peptide type 1 receptor
116	1	112137893	LOC112137893	diacylglycerol kinase theta
117	1	112137938	hao2	hydroxyacid oxidase 2 isoform X1
118	1	112138009	pla1a	phospholipase A1 member A isoform X2
119	1	112138010	hsd3b1	hydroxy-delta-5-steroid dehydrogenase, 3 beta- and steroid delta-isomerase 1
120	1	112138021	LOC112138021	glycerol kinase
121	1	112138038	ppp1r14aa	protein phosphatase 1, regulatory (inhibitor) subunit 14Aa
122	1	112138058	crx	cone-rod homeobox protein
123	1	112138069	wscd1b	WSC domain-containing protein 1
124	1	112138081	LOC112138081	transmembrane protein 184A
125	1	112138097	wipf3	WAS/WASL-interacting protein family member 3
126	1	112138123	LOC112138123	histone H4
127	1	112138133	LOC112138133	neural cell adhesion molecule 1-like
128	1	112138167	LOC112138167	malate dehydrogenase, cytoplasmic-like
129	1	112138206	LOC112138206	PRKCA-binding protein-like
130	1	112138219	LOC112138219	complement C3-like
131	1	112138228	LOC112138228	nuclear factor 7, ovary-like
132	1	112138270	LOC112138270	mitochondrial inner membrane protein OXA1L
133	1	112138271	LOC112138271	Y+L amino acid transporter 2
134	1	112138274	LOC112138274	dentin sialophosphoprotein
135	1	112138282	LOC112138282	cytochrome P450 2A10
136	1	112138329	LOC112138329	2-oxoglutarate receptor 1-like
137	1	112138349	LOC112138349	glutathione S-transferase A
138	1	112138353	LOC112138353	breast cancer anti-estrogen resistance protein 3 homolog
139	1	112138407	hepacam2	HEPACAM family member 2
140	1	112138423	LOC112138423	coiled-coil domain-containing protein 186-like
141	1	112138476	LOC112138476	claudin-4
142	1	112138499	LOC112138499	dihydropyrimidinase-related protein 3-like
143	1	112138500	LOC112138500	potassium/sodium hyperpolarization-activated cyclic nucleotide-gated channel 3
144	1	112138502	LOC112138502	xanthine dehydrogenase/oxidase-like
145	1	112138554	LOC112138554	ferritin, middle subunit-like
146	1	112138555	syt5a	synaptotagmin Va isoform X1
147	1	112138558	LOC112138558	ferritin, middle subunit-like
148	1	112138574	LOC112138574	glutamine synthetase
149	1	112138576	LOC112138576	ryanodine receptor 2-like
150	1	112138589	LOC112138589	UDP-glucuronosyltransferase 2C1
151	1	112138602	si:ch211-202f5.2	RING finger protein 224
152	1	112138608	LOC112138608	class I histocompatibility antigen, F10 alpha chain
153	1	112138626	LOC112138626	myelin transcription factor 1-like protein
154	1	112138634	LOC112138634	cell surface glycoprotein 1 isoform X1
155	1	112138656	ccdc65	dynein regulatory complex subunit 2
156	1	112138741	napba	N-ethylmaleimide-sensitive factor attachment protein, beta a
157	1	112138754	LOC112138754	solute carrier family 2, facilitated glucose transporter member 9
158	1	112138795	LOC112138795	flavin-containing monooxygenase 5
159	1	112138800	LOC112138800	diacylglycerol kinase delta
160	1	112138854	LOC112138854	tripartite motif-containing protein 16-like
161	1	112138863	LOC112138863	zinc finger BED domain-containing protein 1
162	1	112138864	a1cf	APOBEC1 complementation factor isoform X1
163	1	112138865	LOC112138865	glutamate receptor 3 isoform X1
164	1	112138872	arg1	arginase-1
165	1	112138899	LOC112138899	neuroblast differentiation-associated protein AHNAK-like isoform X5
166	1	112138914	LOC112138914	vitellogenin-1-like
167	1	112138951	LOC112138951	peptidyl-prolyl cis-trans isomerase FKBP2
168	1	112138992	LOC112138992	unconventional myosin-XIX
169	1	112138995	fez1	fasciculation and elongation protein zeta-1
170	1	112139005	si:ch211-283g2.1	sodium- and chloride-dependent GABA transporter ine
171	1	112139031	chodl	chondrolectin
172	1	112139053	cubn	cubilin isoform X1
173	1	112139086	adamts17	A disintegrin and metalloproteinase with thrombospondin motifs 17 isoform X2
174	1	112139087	LOC112139087	protein Lines homolog 1 isoform X1
175	1	112139133	LOC112139133	short/branched chain specific acyl-CoA dehydrogenase, mitochondrial-like
176	1	112139143	nlgn3b	neuroligin-3b isoform X1
177	1	112139150	LOC112139150	stabilin-2-like
178	1	112139171	si:dkey-106n21.1	solute carrier family 23 member 2 isoform X1
179	1	112139231	LOC112139231	von Willebrand factor A domain-containing protein 7
180	1	112139237	LOC112139237	collagen alpha-1(XI) chain-like
181	1	112139245	nbeaa	neurobeachin a isoform X1
182	1	112139247	adgrg4a	adhesion G-protein coupled receptor G4
183	1	112139255	lrrc8db	leucine rich repeat containing 8 VRAC subunit Db
184	1	112139301	LOC112139301	endophilin-A1 isoform X1
185	1	112139302	LOC112139302	E3 ubiquitin/ISG15 ligase TRIM25-like
186	1	112139338	sybu	syntabulin isoform X1
187	1	112139341	LOC112139341	solute carrier family 22 member 2
188	1	112139381	rom1a	rod outer segment membrane protein 1a
189	1	112139403	LOC112139403	serine/threonine-protein kinase WNK4
190	1	112139428	LOC112139428	keratin, type I cytoskeletal 13
191	1	112139429	LOC112139429	UDP-glucuronosyltransferase 1A5
192	1	112139445	LOC112139445	heat shock 70 kDa protein 1
193	1	112139447	LOC112139447	heat shock 70 kDa protein 1
194	1	112139452	abca4b	retinal-specific phospholipid-transporting ATPase ABCA4
195	1	112139497	LOC112139497	unconventional myosin-Vb
196	1	112139500	LOC112139500	protocadherin Fat 3
197	1	112139545	nat16	histidine N-acetyltransferase isoform X2
198	1	112139560	LOC112139560	gastrula zinc finger protein XlCGF57.1-like
199	1	112139588	LOC112139588	gastrula zinc finger protein XlCGF28.1
200	1	112139594	LOC112139594	nebulette
201	1	112139610	tal1	T-cell acute lymphocytic leukemia protein 1 homolog isoform X1
202	1	112139616	zgc:153615	schwannomin-interacting protein 1
203	1	112139629	LOC112139629	dyslexia-associated protein KIAA0319-like protein
204	1	112139660	LOC112139660	sorbin and SH3 domain-containing protein 1
205	1	112139718	LOC112139718	antigen WC1.1
206	1	112139779	LOC112139779	E3 ubiquitin-protein ligase TRIM17-like
207	1	112139792	phyh	phytanoyl-CoA dioxygenase, peroxisomal
208	1	112139826	LOC112139826	E3 ubiquitin/ISG15 ligase TRIM25
209	1	112139890	LOC112139890	myeloid-associated differentiation marker homolog
210	1	112139899	LOC112139899	zinc finger and SCAN domain-containing protein 2
211	1	112139929	LOC112139929	myelin-oligodendrocyte glycoprotein
212	1	112139932	LOC112139932	mucin-5AC
213	1	112139949	LOC112139949	piggyBac transposable element-derived protein 3 isoform X1
214	1	112139958	LOC112139958	neuronal vesicle trafficking-associated protein 1
215	1	112139980	LOC112139980	transmembrane protease serine 9
216	1	112139982	LOC112139982	prostasin
217	1	112139989	rem1	GTP-binding protein REM 1
218	1	112140014	LOC112140014	tripartite motif-containing protein 16-like isoform X1
219	1	112140018	LOC112140018	rho guanine nucleotide exchange factor 10-like protein isoform X1
220	1	112140024	nppal	natriuretic peptide A-like
221	1	112140035	LOC112140035	paired box protein Pax-7 isoform X1
222	1	112140083	LOC112140083	tubulin beta-4A chain
223	1	112140154	LOC112140154	proteasome subunit beta type-6-B like protein
224	1	112140168	LOC112140168	tripartite motif-containing protein 16-like
225	1	112140174	zgc:153704	lipocalin
226	1	112140182	LOC112140182	MAP7 domain-containing protein 2
227	1	112140228	mxra5a	matrix-remodeling-associated protein 5
228	1	112140296	LOC112140296	ras-related protein Rab-11A
229	1	112140316	LOC112140316	6-phosphofructo-2-kinase/fructose-2,6-bisphosphatase 2
230	1	112140319	LOC112140319	putative HERC2-like protein 3
231	1	112140346	purg	purine-rich element-binding protein gamma
232	1	112140351	thnsl2	threonine synthase-like 2 isoform X1
233	1	112140360	LOC112140360	transmembrane protein 192-like
234	1	112140394	LOC112140394	interferon-induced helicase C domain-containing protein 1-like
235	1	112140396	LOC112140396	protein transport protein Sec61 subunit alpha-like
236	1	112140406	LOC112140406	tryptophan 5-hydroxylase 1
237	1	112140439	ryr2a	ryanodine receptor 2 isoform X1
238	1	112140488	LOC112140488	endophilin-B1
239	1	112140588	LOC112140588	immunoglobulin superfamily member 5
240	1	112140591	crtac1a	cartilage acidic protein 1a
241	1	112140599	LOC112140599	tripartite motif-containing protein 16-like
242	1	112140611	LOC112140611	tripartite motif-containing protein 16-like
243	1	112140632	LOC112140632	2-methoxy-6-polyprenyl-1,4-benzoquinol methylase, mitochondrial isoform X1
244	1	112140633	LOC112140633	nuclear factor 7, ovary-like
245	1	112140680	LOC112140680	centrosomal protein of 170 kDa protein B
246	1	112140686	si:ch211-284e20.8	fetuin-B
247	1	112140730	LOC112140730	interferon alpha-inducible protein 27-like protein 2B
248	1	112140732	LOC112140732	SH3 domain-binding protein 5 isoform X1
249	1	112140738	fam49al	CYFIP-related Rac1 interactor A
250	1	112140764	LOC112140764	semaphorin-7A
251	1	112140810	LOC112140810	GTPase IMAP family member 8-like
252	1	112140827	LOC112140827	transmembrane gamma-carboxyglutamic acid protein 1
253	1	112140833	LOC112140833	solute carrier family 2, facilitated glucose transporter member 1
254	1	112140834	pdyn	proenkephalin-B
255	1	112140839	si:dkey-150i13.2	mitochondrial carnitine/acylcarnitine carrier protein
256	1	112140840	pim2	serine/threonine-protein kinase pim-2
257	1	112140883	LOC112140883	pituitary tumor-transforming gene 1 protein-interacting protein
258	1	112140896	LOC112140896	mitochondrial Rho GTPase 1-A-like
259	1	112140901	LOC112140901	polypeptide N-acetylgalactosaminyltransferase 14
260	1	112140908	LOC112140908	angiotensinogen
261	1	112140936	LOC112140936	diacylglycerol kinase beta isoform X1
262	1	112140937	etv5a	ETS translocation variant 5a
263	1	112140953	LOC112140953	nuclear factor 7, ovary-like
264	1	112140965	creb3l3a	cyclic AMP-responsive element-binding protein 3-like protein 3-A
265	1	112141002	galnt14	polypeptide N-acetylgalactosaminyltransferase 14
266	1	112141007	LOC112141007	solute carrier family 22 member 2
267	1	112141014	LOC112141014	T-complex protein 1 subunit epsilon-like
268	1	112141038	LOC112141038	integrin alpha-D
269	1	112141039	LOC112141039	E3 ubiquitin/ISG15 ligase TRIM25
270	1	112141045	lg7h9orf116	UPF0691 protein C9orf116 homolog
271	1	112141078	LOC112141078	GTPase IMAP family member 2 isoform X2
272	1	112141089	slc12a10.1	solute carrier family 12 member 10, tandem duplicate 1
273	1	112141095	LOC112141095	asialoglycoprotein receptor 2-like
274	1	112141096	LOC112141096	hormone-sensitive lipase
275	1	112141116	LOC112141116	serine/threonine-protein kinase atr
276	1	112141118	LOC112141118	integrin alpha-3
277	1	112141127	LOC112141127	NADH-cytochrome b5 reductase 2
278	1	112141129	LOC112141129	anoctamin-1 isoform X1
279	1	112141148	ncf1	neutrophil cytosol factor 1
280	1	112141163	si:ch211-266k8.4	TBC1 domain family member 10A isoform X1
281	1	112141167	slc12a3	solute carrier family 12 member 3
282	1	112141172	LOC112141172	tryptophan 5-hydroxylase 2
283	1	112141174	snx20	sorting nexin-20
284	1	112141179	LOC112141179	mesothelin-like protein
285	1	112141180	LOC112141180	atypical kinase COQ8B, mitochondrial-like isoform X1
286	1	112141182	LOC112141182	complement C3-like
287	1	112141195	nipal4	magnesium transporter NIPA4 isoform X1
288	1	112141200	LOC112141200	cell surface hyaluronidase-like
289	1	112141225	LOC112141225	long-chain fatty acid transport protein 6 isoform X2
290	1	112141226	LOC112141226	long-chain fatty acid transport protein 6
291	1	112141243	LOC112141243	carbohydrate sulfotransferase 1
292	1	112141245	LOC112141245	DNA polymerase III PolC-type
293	1	112141251	slc13a1	solute carrier family 13 member 1
294	1	112141253	mc2r	adrenocorticotropic hormone receptor
295	1	112141259	LOC112141259	dispanin subfamily A member 2b isoform X1
296	1	112141272	pglyrp5	peptidoglycan recognition protein 5
297	1	112141281	LOC112141281	solute carrier family 12 member 3-like
298	1	112141282	LOC112141282	solute carrier family 12 member 3-like
299	1	112141311	LOC112141311	nuclear receptor subfamily 6 group A member 1-A
300	1	112141315	gcm2	chorion-specific transcription factor GCMb isoform X2
301	1	112141323	prkcz	protein kinase C zeta type
302	1	112141341	LOC112141341	glutamate receptor 1
303	1	112141351	LOC112141351	somatostatin receptor type 2
304	1	112141379	LOC112141379	von Willebrand factor A domain-containing protein 7
305	1	112141381	LOC112141381	disabled homolog 2-interacting protein
306	1	112141388	LOC112141388	L-rhamnose-binding lectin SML
307	1	112141394	LOC112141394	fibrinogen C domain-containing protein 1
308	1	112141425	LOC112141425	zymogen granule membrane protein 16-like
309	1	112141431	odc1	ornithine decarboxylase
310	1	112141472	lrit3a	leucine-rich repeat, immunoglobulin-like domain and transmembrane domain-containing protein 3a isoform X1
311	1	112141479	cnga1b	cyclic nucleotide-gated channel rod photoreceptor subunit alpha
312	1	112141495	LOC112141495	C-type lectin domain family 10 member A
313	1	112141544	LOC112141544	probable palmitoyltransferase ZDHHC12
314	1	112141567	plekhb1	pleckstrin homology domain-containing family B member 1 isoform X1
315	1	112141586	LOC112141586	probable phospholipid-transporting ATPase VD
316	1	112141618	LOC112141618	endonuclease domain-containing 1 protein
317	1	112141648	LOC112141648	interferon-induced protein 44-like
318	1	112141649	waif2	wnt-activated inhibitory factor 2
319	1	112141662	zgc:162989	protein phosphatase 1 regulatory subunit 14B
320	1	112141677	oatx	solute carrier family 22 member 6
321	1	112141692	mfng	beta-1,3-N-acetylglucosaminyltransferase manic fringe isoform X1
322	1	112141736	LOC112141736	E3 ubiquitin/ISG15 ligase TRIM25
323	1	112141749	LOC112141749	GTPase IMAP family member 8
324	1	112141750	LOC112141750	GTPase IMAP family member 8
325	1	112141762	LOC112141762	matrix metalloproteinase-25
326	1	112141775	LOC112141775	interphotoreceptor matrix proteoglycan 1
327	1	112141776	LOC112141776	GTPase IMAP family member 8
328	1	112141789	LOC112141789	muscleblind-like protein 2a
329	1	112141800	LOC112141800	interferon alpha-inducible protein 27-like protein 2A
330	1	112141807	LOC112141807	hsp70-binding protein 1-like
331	1	112141856	LOC112141856	dihydropyrimidinase-related protein 2 isoform X3
332	1	112141872	ppip5k1a	inositol hexakisphosphate and diphosphoinositol-pentakisphosphate kinase 2 isoform X1
333	1	112141873	map1aa	microtubule-associated protein 1A
334	1	112141881	LOC112141881	properdin
335	1	112141898	ly97.3	CD59 glycoprotein
336	1	112141914	cfap73	coiled-coil domain-containing protein 42 like-2 isoform X1
337	1	112141943	LOC112141943	prostaglandin E2 receptor EP3 subtype
338	1	112141954	si:dkey-43k4.5	potassium voltage-gated channel subfamily S member 2
339	1	112141970	LOC112141970	rab11 family-interacting protein 4A
340	1	112141975	LOC112141975	protein ERGIC-53-like
341	1	112141979	tmem45b	transmembrane protein 45B
342	1	112142001	LOC112142001	bromodomain-containing protein 8
343	1	112142004	cryaa	alpha-crystallin A chain
344	1	112142010	LOC112142010	cyclic nucleotide-gated channel cone photoreceptor subunit alpha
345	1	112142014	atp1b1b	sodium/potassium-transporting ATPase subunit beta-1b
346	1	112142030	LOC112142030	type-1 angiotensin II receptor-associated protein-like
347	1	112142034	LOC112142034	prolow-density lipoprotein receptor-related protein 1
348	1	112142064	LOC112142064	dematin isoform X1
349	1	112142071	dnajb13	dnaJ homolog subfamily B member 13
350	1	112142081	pipox	peroxisomal sarcosine oxidase
351	1	112142122	gabrg2	gamma-aminobutyric acid receptor subunit gamma-2 isoform X1
352	1	112142126	si:dkey-21e2.13	mast cell protease 1A
353	1	112142128	bsg	basigin isoform X1
354	1	112142136	LOC112142136	microtubule-associated protein 2
355	1	112142152	LOC112142152	transcription factor SPT20 homolog
356	1	112142177	LOC112142177	4-hydroxyphenylpyruvate dioxygenase
357	1	112142183	slc22a5	solute carrier family 22 member 5
358	1	112142195	LOC112142195	solute carrier family 22 member 4
359	1	112142205	LOC112142205	cyclin-dependent kinase 5 activator 2 isoform X1
360	1	112142213	LOC112142213	solute carrier family 22 member 5 isoform X2
361	1	112142220	mlpha	melanophilin a isoform X1
362	1	112142224	LOC112142224	titin isoform X1
363	1	112142231	cdk15	cyclin-dependent kinase 15 isoform X1
364	1	112142318	LOC112142318	uromodulin-like 1
365	1	112142320	LOC112142320	dispanin subfamily A member 2b
366	1	112142335	LOC112142335	RING finger protein 175
367	1	112142358	mtnr1bb	melatonin receptor type 1B-B
368	1	112142363	tpte	putative tyrosine-protein phosphatase TPTE isoform X2
369	1	112142364	fgl1b	fibrinogen like 1B isoform X1
370	1	112142386	hpda	4-hydroxyphenylpyruvate dioxygenase
371	1	112142402	tlcd3a	TLC domain-containing protein 3A isoform X1
372	1	112142403	sdsl	serine dehydratase-like
373	1	112142410	LOC112142410	interferon regulatory factor 1 isoform X1
374	1	112142415	inf2	inverted formin-2 isoform X1
375	1	112142459	LOC112142459	multidrug and toxin extrusion protein 1
376	1	112142461	tmigd1	transmembrane and immunoglobulin domain-containing protein 1
377	1	112142484	nlgn2b	neuroligin-2b isoform X1
378	1	112142497	slc23a1	solute carrier family 23 member 1
379	1	112142511	LOC112142511	calpain-5-like
380	1	112142534	prdx5	peroxiredoxin-5, mitochondrial
381	1	112142537	gng3	guanine nucleotide-binding protein G(I)/G(S)/G(O) subunit gamma-3
382	1	112142545	gabra1	gamma-aminobutyric acid receptor subunit alpha-1 isoform X1
383	1	112142546	LOC112142546	von Willebrand factor A domain-containing protein 7-like
384	1	112142552	LOC112142552	ankyrin repeat domain-containing protein SOWAHB
385	1	112142556	LOC112142556	sodium-dependent phosphate transport protein 2A-like
386	1	112142559	htr3b	5-hydroxytryptamine receptor 3B
387	1	112142566	shroom1	protein Shroom1
388	1	112142571	slc7a1a	high affinity cationic amino acid transporter 1 isoform X1
389	1	112142572	mtus2a	microtubule-associated tumor suppressor candidate 2 isoform X1
390	1	112142612	gabra6b	gamma-aminobutyric acid receptor subunit alpha-6
391	1	112142621	LOC112142621	cell adhesion molecule 1 isoform X1
392	1	112142631	si:dkey-175m17.7	dual specificity protein phosphatase 10
393	1	112142632	nufip2	nuclear fragile X mental retardation-interacting protein 2
394	1	112142637	arr3b	arrestin 3b, retinal (X-arrestin)
395	1	112142645	LOC112142645	protocadherin alpha-C2 isoform X1
396	1	112142646	LOC112142646	seizure protein 6 homolog isoform X2
397	1	112142650	ak7b	adenylate kinase 7 isoform X1
398	1	112142679	htr3a	5-hydroxytryptamine receptor 3A
399	1	112142687	kl	klotho isoform X1
400	1	112142700	LOC112142700	roundabout homolog 2 isoform X1
401	1	112142716	b3glctb	beta-1,3-glucosyltransferase
402	1	112142732	LOC112142732	complement factor B
403	1	112142741	atp1b2b	sodium/potassium-transporting ATPase subunit beta-2b
404	1	112142760	fut9a	4-galactosyl-N-acetylglucosaminide 3-alpha-L-fucosyltransferase 9
405	1	112142778	abcg4a	ATP-binding cassette sub-family G member 4
406	1	112142782	hrh2b	histamine receptor H2b
407	1	112142785	LOC112142785	solute carrier family 35 member G2
408	1	112142791	LOC112142791	sodium/hydrogen exchanger 6
409	1	112142799	LOC112142799	neuronal tyrosine-phosphorylated phosphoinositide-3-kinase adapter 1
410	1	112142801	LOC112142801	transmembrane protein 164
411	1	112142804	LOC112142804	E3 ubiquitin/ISG15 ligase TRIM25-like
412	1	112142816	flrt1a	leucine-rich repeat transmembrane protein FLRT1
413	1	112142830	six4a	homeobox protein SIX4a
414	1	112142839	si:ch211-284e13.4	insulin receptor substrate 1-B
415	1	112142843	LOC112142843	solute carrier family 13 member 5 isoform X1
416	1	112142849	LOC112142849	SLIT and NTRK-like protein 3
417	1	112142850	LOC112142850	P2Y purinoceptor 3
418	1	112142931	LOC112142931	clustered mitochondria protein homolog
419	1	112142939	LOC112142939	trafficking regulator of GLUT4 1
420	1	112142945	grm1b	metabotropic glutamate receptor 1b isoform X1
421	1	112142966	fgf13b	fibroblast growth factor 13 isoform X1
422	1	112142970	arr3a	arrestin 3a, retinal (X-arrestin)
423	1	112142989	LOC112142989	tripartite motif-containing protein 16
424	1	112143000	vamp2	vesicle-associated membrane protein 2
425	1	112143018	LOC112143018	sodium- and chloride-dependent GABA transporter 2
426	1	112143030	plac8l1	PLAC8-like protein 1
427	1	112143032	LOC112143032	calpain-5
428	1	112143034	LOC112143034	calpain-5
429	1	112143061	slc22a6l	solute carrier family 22 member 6 isoform X1
430	1	112143065	wasf3a	wiskott-Aldrich syndrome protein family member 3 isoform X1
431	1	112143078	LOC112143078	protein ABHD15 isoform X1
432	1	112143114	LOC112143114	eomesodermin
433	1	112143133	LOC112143133	WD repeat-containing protein 26
434	1	112143156	LOC112143156	protein S100-A11
435	1	112143159	kcnn4	intermediate conductance calcium-activated potassium channel protein 4
436	1	112143176	LOC112143176	neuronal acetylcholine receptor subunit alpha-7 isoform X1
437	1	112143196	nkx2.9	NK2 transcription factor related, locus 9
438	1	112143221	rcvrn2	recoverin 2
439	1	112143229	zgc:172323	neurofilament light polypeptide
440	1	112143235	si:dkey-22o22.2	neural-cadherin
441	1	112143269	LOC112143269	endochitinase A
442	1	112143272	LOC112143272	potassium/sodium hyperpolarization-activated cyclic nucleotide-gated channel 1
443	1	112143273	pklr	pyruvate kinase PKLR isoform X1
444	1	112143274	LOC112143274	cytochrome P450 11B, mitochondrial isoform X2
445	1	112143288	slc35f4	solute carrier family 35 member F4 isoform X1
446	1	112143295	LOC112143295	dynein heavy chain 11, axonemal
447	1	112143316	LOC112143316	F-actin-uncapping protein LRRC16A
448	1	112143326	slc1a8b	solute carrier family 1 member 8b
449	1	112143338	LOC112143338	2-iminobutanoate/2-iminopropanoate deaminase
450	1	112143341	gba	lysosomal acid glucosylceramidase
451	1	112143361	epb41l4b	band 4.1-like protein 4B isoform X1
452	1	112143364	arg2	arginase-2, mitochondrial
453	1	112143366	ttyh1	protein tweety homolog 1 isoform X1
454	1	112143371	rbfox1l	RNA binding protein fox-1 homolog 1-like isoform X1
455	1	112143386	c4b	complement C4-B isoform X1
456	1	112143388	LOC112143388	steroid 21-hydroxylase isoform X1
457	1	112143414	zdhhc11	palmitoyltransferase ZDHHC11 isoform X1
458	1	112143423	tmem178	transmembrane protein 178A
459	1	112143468	LOC112143468	CSC1-like protein 2 isoform X3
460	1	112143475	gprc6a	G-protein coupled receptor family C group 6 member A
461	1	112143529	map1lc3c	microtubule-associated proteins 1A/1B light chain 3C isoform X2
462	1	112143543	LOC112143543	b(0,+)-type amino acid transporter 1
463	1	112143556	grik2	glutamate receptor ionotropic, kainate 2 isoform X1
464	1	112143584	snap91a	clathrin coat assembly protein AP180 isoform X1
465	1	112143616	klhl32	kelch-like protein 32 isoform X1
466	1	112143617	colec10	collectin-10 isoform X1
467	1	112143642	clstn3	calsyntenin-3
468	1	112143649	trpv6	transient receptor potential cation channel subfamily V member 6 isoform X1
469	1	112143670	fam131bb	protein FAM131B isoform X2
470	1	112143683	cxcr3.1	C-X-C chemokine receptor type 3.1 isoform X1
471	1	112143713	si:dkey-26c10.5	C-type lectin domain family 4 member E isoform X1
472	1	112143746	tmc4	transmembrane channel-like protein 4
473	1	112143758	vsig10l	V-set and immunoglobulin domain-containing protein 10-like
474	1	112143774	slc25a21	mitochondrial 2-oxodicarboxylate carrier isoform X1
475	1	112143778	LOC112143778	hemicentin-1 isoform X1
476	1	112143782	LOC112143782	free fatty acid receptor 2-like
477	1	112143803	LOC112143803	hemicentin-1
478	1	112143813	LOC112143813	C-reactive protein-like
479	1	112143850	LOC112143850	sialic acid-binding Ig-like lectin 13 isoform X2
480	1	112143859	LOC112143859	centrosome-associated protein 350
481	1	112143864	LOC112143864	beta-1,4-galactosyltransferase galt-1
482	1	112143893	elovl4a	elongation of very long chain fatty acids protein 4a
483	1	112143896	LOC112143896	class I histocompatibility antigen, F10 alpha chain
484	1	112143931	chrnb2	neuronal acetylcholine receptor subunit beta-2
485	1	112143943	snx10b	sorting nexin-10B isoform X1
486	1	112143947	pdp1	pyruvate dehyrogenase phosphatase catalytic subunit 1
487	1	112143958	abcb4	ATP-binding cassette, sub-family B (MDR/TAP), member 4
488	1	112143966	dpys	dihydropyrimidinase
489	1	112143985	LOC112143985	myelin-associated glycoprotein isoform X2
490	1	112143986	LOC112143986	myelin-associated glycoprotein isoform X1
491	1	112143990	lrrc9	leucine-rich repeat-containing protein 9
492	1	112143994	LOC112143994	transmembrane protein 244 isoform X1
493	1	112144007	LOC112144007	transmembrane protein 65
494	1	112144011	stmn2a	stathmin-2a
495	1	112144018	LOC112144018	urokinase plasminogen activator surface receptor
496	1	112144030	LOC112144030	transcriptional repressor scratch 1
497	1	112144053	LOC112144053	C-reactive protein
498	1	112144087	ddc	aromatic-L-amino-acid decarboxylase
499	1	112144090	cdh17	cadherin-17
500	1	112144160	lyz	lysozyme C
501	1	112144166	st8sia3	sia-alpha-2,3-Gal-beta-1,4-GlcNAc-R:alpha 2,8-sialyltransferase
502	1	112144181	zmp:0000001301	rab9 effector protein with kelch motifs isoform X1
503	1	112144202	LOC112144202	rhodopsin kinase grk7a
504	1	112144211	LOC112144211	immunoglobulin lambda-1 light chain-like
505	1	112144225	LOC112144225	nuclear receptor coactivator 2
506	1	112144274	LOC112144274	xenotropic and polytropic retrovirus receptor 1 homolog
507	1	112144275	LOC112144275	tripartite motif-containing protein 16
508	1	112144292	LOC112144292	tripartite motif-containing protein 16-like
509	1	112144295	LOC112144295	tripartite motif-containing protein 16-like
510	1	112144296	LOC112144296	tripartite motif-containing protein 16-like
511	1	112144343	saga	S-antigen; retina and pineal gland (arrestin) a
512	1	112144366	nmnat2	nicotinamide/nicotinic acid mononucleotide adenylyltransferase 2
513	1	112144391	dusp28	dual specificity phosphatase 28
514	1	112144418	fam78ba	protein FAM78B
515	1	112144431	LOC112144431	sodium/potassium-transporting ATPase subunit beta-3
516	1	112144435	LOC112144435	tripartite motif-containing protein 16-like
517	1	112144441	ezra	ezrin a
518	1	112144460	LOC112144460	palmdelphin
519	1	112144481	slc26a6l	solute carrier family 26 member 6, like isoform X2
520	1	112144507	zgc:112334	rab GDP dissociation inhibitor beta
521	1	112144526	LOC112144526	pyruvate dehydrogenase [acetyl-transferring]-phosphatase 1, mitochondrial
522	1	112144544	gata1a	GATA binding protein 1a
523	1	112144548	LOC112144548	pre-miRNA 5'-monophosphate methyltransferase
524	1	112144576	fam83e	protein FAM83E
525	1	112144583	chd6	chromodomain-helicase-DNA-binding protein 6 isoform X1
526	1	112144585	LOC112144585	S-adenosylhomocysteine hydrolase-like protein 1
527	1	112144591	phox2bb	paired like homeobox 2Bb
528	1	112144613	scn8ab	sodium channel, voltage gated, type VIII, alpha subunit b isoform X1
529	1	112144631	opn1lw1	red-sensitive opsin
530	1	112144632	LOC112144632	red-sensitive opsin
531	1	112144644	glyctk	glycerate kinase isoform X2
532	1	112144660	LOC112144660	CD209 antigen-like protein C
533	1	112144661	sulf2a	extracellular sulfatase Sulf-2a isoform X1
534	1	112144663	syn2b	synapsin-2b
535	1	112144672	etnk2	ethanolamine kinase 2
536	1	112144675	endou	poly(U)-specific endoribonuclease-A
537	1	112144695	LOC112144695	major facilitator superfamily domain-containing protein 4A
538	1	112144712	alpl	alkaline phosphatase, tissue-nonspecific isozyme
539	1	112144722	LOC112144722	contactin-4
540	1	112144728	tkta	transketolase
541	1	112144740	kif5ab	kinesin heavy chain isoform X1
542	1	112144744	LOC112144744	cell division cycle-associated protein 7
543	1	112144746	dyrk3	dual specificity tyrosine-phosphorylation-regulated kinase 3
544	1	112144747	rassf5	ras association domain-containing protein 5 isoform X1
545	1	112144753	LOC112144753	major histocompatibility complex class I-related gene protein
546	1	112144760	LOC112144760	prostacyclin synthase
547	1	112144772	si:dkey-166d12.2	rap1 GTPase-activating protein 1 isoform X1
548	1	112144791	slc41a1	solute carrier family 41 member 1
549	1	112144798	LOC112144798	calmodulin-binding transcription activator 1 isoform X1
550	1	112144800	zmynd10	zinc finger MYND domain-containing protein 10
551	1	112144816	LOC112144816	potassium voltage-gated channel subfamily B member 1
552	1	112144818	LOC112144818	retinol dehydrogenase 10-A
553	1	112144846	gpr61l	probable G-protein coupled receptor
554	1	112144851	ndrg3a	protein NDRG3a isoform X4
555	1	112144860	LOC112144860	cytokine-inducible SH2-containing protein
556	1	112144878	LOC112144878	retinal cone rhodopsin-sensitive cGMP 3',5'-cyclic phosphodiesterase subunit gamma
557	1	112144898	ctsz	cathepsin Z
558	1	112144900	LOC112144900	testis-expressed protein 264
559	1	112144906	slc2a11a	solute carrier family 2, facilitated glucose transporter member 11
560	1	112144947	LOC112144947	green-sensitive opsin
561	1	112144948	LOC112144948	tubby-related protein 1
562	1	112144962	stab1	stabilin-1 isoform X1
563	1	112144982	faim2b	fas apoptotic inhibitory molecule 2b isoform X2
564	1	112144985	LOC112144985	nucleolar protein 4-like isoform X1
565	1	112145014	LOC112145014	MICOS complex subunit Mic10
566	1	112145032	prph	peripherin
567	1	112145064	LOC112145064	potassium voltage-gated channel subfamily A member 10
568	1	112145082	LOC112145082	calcium/calmodulin-dependent 3',5'-cyclic nucleotide phosphodiesterase 1B
569	1	112145095	LOC112145095	complement C1q subcomponent subunit A isoform X1
570	1	112145117	LOC112145117	E3 ubiquitin-protein ligase RNF182
571	1	112145160	fstl5	follistatin-related protein 5
572	1	112145174	slc5a8l	sodium-coupled monocarboxylate transporter 1
573	1	112145181	agtrap	type-1 angiotensin II receptor-associated protein isoform X1
574	1	112145185	ghrh	somatoliberin
575	1	112145199	LOC112145199	heme transporter hrg1-A
576	1	112145217	LOC112145217	N-acetyltransferase 8 isoform X1
577	1	112145241	cdk18	cyclin-dependent kinase 18
578	1	112145254	LOC112145254	RING finger protein 208
579	1	112145295	LOC112145295	boLa class II histocompatibility antigen, DQB*0101 beta chain
580	1	112145324	LOC112145324	insulin-degrading enzyme isoform X1
581	1	112145326	LOC112145326	kynurenine 3-monooxygenase isoform X1
582	1	112145372	hao1	hydroxyacid oxidase 1
583	1	112145378	LOC112145378	mitogen-activated protein kinase kinase kinase 12
584	1	112145387	zgc:109965	nicalin-1
585	1	112145388	syt14a	synaptotagmin-14 isoform X1
586	1	112145391	LOC112145391	MKRN2 opposite strand protein
587	1	112145401	ankrd33ab	photoreceptor ankyrin repeat protein isoform X2
588	1	112145402	tpp1	tripeptidyl-peptidase 1
589	1	112145406	LOC112145406	metabotropic glutamate receptor 4
590	1	112145418	LOC112145418	class E basic helix-loop-helix protein 40
591	1	112145432	LOC112145432	potassium voltage-gated channel subfamily A member 2
592	1	112145440	slc2a9l1	solute carrier family 2 member 9, like 1
593	1	112145459	sypl2a	synaptophysin-like protein 2a isoform X1
594	1	112145471	cadpsb	calcium-dependent secretion activator 1 isoform X1
595	1	112145498	wdr20a	WD repeat-containing protein 20
596	1	112145502	slc2a9l2	solute carrier family 2, facilitated glucose transporter member 9 isoform X1
597	1	112145537	LOC112145537	plastin-1
598	1	112145546	gnat1	guanine nucleotide-binding protein G(t) subunit alpha-1
599	1	112145550	bhlhe40	class E basic helix-loop-helix protein 40
600	1	112145552	sdc4	syndecan-4 isoform X1
601	1	112145571	uroc1	urocanate hydratase
602	1	112145584	LOC112145584	poly(rC)-binding protein 4 isoform X1
603	1	112145589	si:dkey-28n18.9	sorting nexin-6
604	1	112145598	LOC112145598	lysosomal protective protein
605	1	112145644	LOC112145644	solute carrier family 41 member 1 isoform X1
606	1	112145692	tnni1b	troponin I type 1b (skeletal, slow) isoform X1
607	1	112145694	wnt4	protein Wnt-4a
608	1	112145716	lrrn2	leucine-rich repeat neuronal protein 2
609	1	112145732	zgc:109913	regulator of G-protein signaling 9-binding protein
610	1	112145739	LOC112145739	tubulin beta chain
611	1	112145744	LOC112145744	RNA-binding protein 38
612	1	112145760	dapp1	dual adapter for phosphotyrosine and 3-phosphotyrosine and 3-phosphoinositide
613	1	112145785	LOC112145785	NADH dehydrogenase [ubiquinone] 1 alpha subcomplex subunit 4-like 2
614	1	112145786	misp	mitotic interactor and substrate of PLK1
615	1	112145842	mreg	melanoregulin
616	1	112145872	nme4	nucleoside diphosphate kinase, mitochondrial
617	1	112145890	LOC112145890	dexamethasone-induced Ras-related protein 1
618	1	112145900	rcvrna	recoverin a isoform X2
619	1	112145901	LOC112145901	somatostatin receptor type 5 isoform X1
620	1	112145902	pde6hb	retinal cone rhodopsin-sensitive cGMP 3',5'-cyclic phosphodiesterase subunit gamma
621	1	112145937	tspan35	tetraspanin 35
622	1	112145939	si:ch211-195b15.7	synembryn-A isoform X1
623	1	112145944	vsx2	visual system homeobox 2 isoform X1
624	1	112145960	shank1	SH3 and multiple ankyrin repeat domains protein 1
625	1	112145973	prkd1	serine/threonine-protein kinase D1 isoform X1
626	1	112146005	iqck	IQ domain-containing protein K isoform X1
627	1	112146037	plekhd1	pleckstrin homology domain-containing family D member 1
628	1	112146071	rbbp6	E3 ubiquitin-protein ligase RBBP6 isoform X1
629	1	112146083	slc2a6	solute carrier family 2, facilitated glucose transporter member 6 isoform X1
630	1	112146098	foxj1a	forkhead box protein J1-A
631	1	112146101	atp6v0ca	V-type proton ATPase 16 kDa proteolipid subunit
632	1	112146102	ypel3	protein yippee-like 3
633	1	112146144	olfm2a	noelin-2a isoform X1
634	1	112146151	LOC112146151	extracellular serine/threonine protein kinase FAM20C
635	1	112146153	LOC112146153	interferon alpha-inducible protein 27-like protein 2A
636	1	112146160	engl	transforming growth factor beta receptor type 3
637	1	112146175	si:ch211-120g10.1	E3 ubiquitin-protein ligase TRIM69 isoform X1
638	1	112146182	abat	4-aminobutyrate aminotransferase, mitochondrial
639	1	112146207	LOC112146207	inward rectifier potassium channel 16
640	1	112146209	LOC112146209	hemicentin-1
641	1	112146231	si:dkey-110c1.10	unconventional myosin-Vb
642	1	112146238	LOC112146238	transmembrane protein 238
643	1	112146256	LOC112146256	lipopolysaccharide-induced tumor necrosis factor-alpha factor homolog
644	1	112146284	trim35-12	tripartite motif-containing protein 35 isoform X1
645	1	112146328	LOC112146328	parvalbumin beta
646	1	112146340	foxi2	forkhead box protein I2
647	1	112146370	ttc25	tetratricopeptide repeat protein 25 isoform X1
648	1	112146385	atp10d	probable phospholipid-transporting ATPase VD isoform X1
649	1	112146402	LOC112146402	tyrosine-protein kinase fyna
650	1	112146403	sez6l2	seizure protein 6 homolog
651	1	112146404	asphd1	aspartate beta-hydroxylase domain-containing protein 2
652	1	112146414	asic2	acid-sensing ion channel 2 isoform X1
653	1	112146420	btbd17b	BTB/POZ domain-containing protein 17 isoform X1
654	1	112146468	LOC112146468	hemoglobin embryonic subunit alpha
655	1	112146473	LOC112146473	tubulin beta-4B chain
656	1	112146481	LOC112146481	retinoic acid-induced protein 1 isoform X1
657	1	112146489	nrde2	nuclear exosome regulator NRDE2 isoform X1
658	1	112146490	slc5a11	sodium/myo-inositol cotransporter 2
659	1	112146493	drc3	dynein regulatory complex subunit 3
660	1	112146514	tubb4bl	tubulin beta-4B chain
661	1	112146518	crb3a	protein crumbs homolog 3a
662	1	112146529	LOC112146529	beta-galactoside-binding lectin isoform X1
663	1	112146542	csf2rb	cytokine receptor common subunit beta isoform X1
664	1	112146552	tmem184a	transmembrane protein 184A
665	1	112146561	LOC112146561	lipid droplet assembly factor 1 isoform X2
666	1	112146581	LOC112146581	transmembrane protein 179
667	1	112146584	LOC112146584	cytochrome c oxidase subunit 6A, mitochondrial
668	1	112146617	pkn1b	serine/threonine-protein kinase N1b isoform X1
669	1	112146627	ndufa4l	cytochrome c oxidase subunit NDUFA4L
670	1	112146639	st13	hsc70-interacting protein
671	1	112146644	LOC112146644	trichohyalin isoform X1
672	1	112146645	acp7	acid phosphatase type 7
673	1	112146646	natd1	protein NATD1
674	1	112146658	amn	protein amnionless
675	1	112146664	elavl3	ELAV-like protein 3 isoform X1
676	1	112146668	fam177a1	protein FAM177A1
677	1	112146685	LOC112146685	serine/threonine-protein kinase BRSK1
678	1	112146708	LOC112146708	chymotrypsin-like protease CTRL-1
679	1	112146713	LOC112146713	perforin-1
680	1	112146755	LOC112146755	pleckstrin homology domain-containing family F member 1
681	1	112146792	kcnh6a	potassium voltage-gated channel subfamily H member 6a isoform X1
682	1	112146796	plcd3a	1-phosphatidylinositol 4,5-bisphosphate phosphodiesterase delta-3-A
683	1	112146809	LOC112146809	adenylate cyclase type 9
684	1	112146813	LOC112146813	hemoglobin subunit alpha-1
685	1	112146827	LOC112146827	ATP-sensitive inward rectifier potassium channel 12
686	1	112146873	otop2	proton channel OTOP2
687	1	112146891	arhgdig	rho GDP-dissociation inhibitor 3
688	1	112146905	LOC112146905	transmembrane protein 235-like
689	1	112146932	LOC112146932	phosphoinositide-interacting protein
690	1	112146942	stat5a	signal transducer and activator of transcription 5A isoform X1
691	1	112146950	si:ch73-141c7.1	coenzyme Q-binding protein COQ10 homolog, mitochondrial
692	1	112146951	LOC112146951	complement C1q-like protein 2
693	1	112146963	kcnj19a	G protein-activated inward rectifier potassium channel 1
694	1	112146967	rtbdn	retbindin
695	1	112146983	LOC112146983	ethanolamine-phosphate cytidylyltransferase
696	1	112147009	fam234b	protein FAM234B
697	1	112147015	nptx1l	neuronal pentraxin 1 like
698	1	112147049	klhl14	kelch-like protein 14 isoform X1
699	1	112147073	anxa13l	annexin A13, like
700	1	112147074	tmem125b	transmembrane protein 125
701	1	112147076	LOC112147076	leucine-rich repeat-containing protein 19
702	1	112147097	clcn2a	chloride channel protein 2a isoform X4
703	1	112147148	fndc7a	fibronectin type III domain-containing protein 7
704	1	112147162	si:ch211-14a17.10	myosin-J heavy chain
705	1	112147165	trim110	tripartite motif-containing protein 16
706	1	112147168	map4l	microtubule-associated protein 4 isoform X1
707	1	112147189	pdca	phosducin a
708	1	112147194	insm1b	insulinoma-associated protein 1b
709	1	112147232	dhrs1	dehydrogenase/reductase SDR family member 1
710	1	112147234	LOC112147234	RING finger protein 212B isoform X2
711	1	112147237	ccdc13	coiled-coil domain-containing protein 13
712	1	112147259	aldh9a1b	4-trimethylaminobutyraldehyde dehydrogenase B
713	1	112147279	efcab14	EF-hand calcium-binding domain-containing protein 14
714	1	112147284	LOC112147284	1-phosphatidylinositol 4,5-bisphosphate phosphodiesterase delta-1 isoform X1
715	1	112147296	atcayb	caytaxin
716	1	112147297	rx2	retinal homeobox protein Rx2
717	1	112147299	cplx4c	complexin-4c
718	1	112147336	dnai2b	dynein intermediate chain 2, axonemal
719	1	112147366	LOC112147366	phosphatase and actin regulator 1 isoform X1
720	1	112147384	rab6bb	RAB6B, member RAS oncogene family b
721	1	112147388	LOC112147388	protein FAM102B
722	1	112147427	LOC112147427	ciliogenesis-associated TTC17-interacting protein isoform X1
723	1	112147429	adcy1a	adenylate cyclase type 1 isoform X1
724	1	112147438	LOC112147438	zonadhesin
725	1	112147457	dtna	dystrobrevin alpha
726	1	112147473	asic1c	acid-sensing ion channel 1C isoform X1
727	1	112147492	rgs5b	regulator of G-protein signaling 5b
728	1	112147523	LOC112147523	alanine aminotransferase 2
729	1	112147542	myl12.2	myosin, light chain 12, genome duplicate 2
730	1	112147551	thpo	thrombopoietin
731	1	112147588	adcyap1b	adenylate cyclase activating polypeptide 1b isoform X1
732	1	112147590	dpydb	dihydropyrimidine dehydrogenase [NADP(+)]
733	1	112147620	LOC112147620	lactosylceramide 1,3-N-acetyl-beta-D-glucosaminyltransferase A isoform X2
734	1	112147622	clstn2	calsyntenin-2
735	1	112147653	LOC112147653	SH2 domain-containing protein 1A isoform X2
736	1	112147655	dhx30	ATP-dependent RNA helicase DHX30
737	1	112147661	LOC112147661	myosin-9
738	1	112147666	LOC112147666	tubulin beta-2A chain
739	1	112147673	cacnb2b	voltage-dependent L-type calcium channel subunit beta-3 isoform X1
740	1	112147681	cmpk2	UMP-CMP kinase 2, mitochondrial
741	1	112147689	rsad2	radical S-adenosyl methionine domain-containing protein 2
742	1	112147692	LOC112147692	acyl-CoA-binding domain-containing protein 5 isoform X1
743	1	112147772	rdh12	retinol dehydrogenase 12 isoform X1
744	1	112147776	abhd3	phospholipase ABHD3 isoform X1
745	1	112147777	greb1l	GREB1-like protein isoform X7
746	1	112147787	LOC112147787	girdin
747	1	112147803	si:rp71-1g18.1	zinc finger protein 23
748	1	112147805	LOC112147805	solute carrier family 12 member 9
749	1	112147821	prss56	serine protease 56
750	1	112147822	LOC112147822	protein THEM6
751	1	112147835	hspa4l	heat shock 70 kDa protein 4L
752	1	112147841	LOC112147841	gametocyte-specific factor 1-like
753	1	112147845	and2	actinodin2 isoform X1
754	1	112147885	mvb12bb	multivesicular body subunit 12Bb
755	1	112147905	LOC112147905	leucine-rich repeat-containing protein 43 isoform X1
756	1	112147906	lmx1bb	LIM homeobox transcription factor 1, beta b isoform X1
757	1	112147912	si:dkey-193c22.1	probable isoprenylcysteine alpha-carbonyl methylesterase ICME
758	1	112147924	ctsl.1	cathepsin L.1
759	1	112147935	add2	beta-adducin isoform X1
760	1	112147944	arsk	arylsulfatase K
761	1	112147970	neflb	neurofilament, light polypeptide b
762	1	112147976	plcxd3	PI-PLC X domain-containing protein 3
763	1	112147980	ptger4a	prostaglandin E receptor 4 (subtype EP4) a
764	1	112147998	LOC112147998	nuclear factor 7, ovary-like
765	1	112148000	LOC112148000	kelch-like protein diablo isoform X1
766	1	112148002	LOC112148002	nuclear factor 7, ovary-like isoform X1
767	1	112148013	esrrb	steroid hormone receptor ERR2 isoform X1
768	1	112148014	LOC112148014	UDP-glucuronosyltransferase 2A1 isoform X1
769	1	112148042	svopa	synaptic vesicle 2-related protein
770	1	112148043	LOC112148043	D-amino-acid oxidase
771	1	112148052	LOC112148052	dynein heavy chain 9, axonemal
772	1	112148075	enkd1	enkurin domain-containing protein 1 isoform X1
773	1	112148125	ebf2	transcription factor COE2 isoform X1
774	1	112148136	ankle2	ankyrin repeat and LEM domain-containing protein 2
775	1	112148145	LOC112148145	glutamate receptor ionotropic, delta-2
776	1	112148150	ccdc157	coiled-coil domain-containing protein 157 isoform X2
777	1	112148180	ctsla	cathepsin La
778	1	112148181	hnf1a	hepatocyte nuclear factor 1-alpha
779	1	112148183	msi1b	RNA-binding protein Musashi homolog 1b isoform X1
780	1	112148186	rab3c	ras-related protein Rab-3C isoform X1
781	1	112148210	rab11fip1a	rab11 family-interacting protein 1 isoform X1
782	1	112148231	pacs2	phosphofurin acidic cluster sorting protein 2
783	1	112148235	LOC112148235	solute carrier family 2, facilitated glucose transporter member 11 isoform X1
784	1	112148279	zgc:65851	low molecular weight neuronal intermediate filament
785	1	112148310	prnpb	prion protein b
786	1	112148366	LOC112148366	arrestin domain-containing protein 3
787	1	112148373	sv2ca	synaptic vesicle glycoprotein 2Ca
788	1	112148380	iqgap2	ras GTPase-activating-like protein IQGAP2
789	1	112148414	LOC112148414	transmembrane protein 132D
790	1	112148424	disp3	protein dispatched homolog 3
791	1	112148437	fam219ab	protein FAM219A
792	1	112148447	LOC112148447	nuclear receptor subfamily 6 group A member 1 isoform X1
793	1	112148450	tcn2	transcobalamin-2
794	1	112148470	fahd2a	fumarylacetoacetate hydrolase domain-containing protein 2A
795	1	112148509	nipsnap1	protein NipSnap homolog 1 isoform X1
796	1	112148512	LOC112148512	solute carrier family 28 member 3
797	1	112148530	cfap251	cilia- and flagella-associated protein 251 isoform X1
798	1	112148557	LOC112148557	kinesin-like protein KIF27
799	1	112148574	LOC112148574	tetratricopeptide repeat protein 9A
800	1	112148579	fam222a	protein FAM222A
801	1	112148581	p2rx2	P2X purinoceptor 2
802	1	112148587	rorb	nuclear receptor ROR-beta
803	1	112148612	chp1	calcineurin B homologous protein 1
804	1	112148627	dnaaf2	protein kintoun isoform X1
805	1	112148630	LOC112148630	potassium voltage-gated channel subfamily V member 2
806	1	112148652	upb1	beta-ureidopropionase
807	1	112148672	es1	ES1 protein, mitochondrial
808	1	112148681	LOC112148681	prostate stem cell antigen
809	1	112148687	ccdc180	coiled-coil domain-containing protein 180 isoform X1
810	1	112148690	LOC112148690	nuclear receptor subfamily 5 group A member 2
811	1	112148705	LOC112148705	nuclear factor 7, ovary
812	1	112148706	LOC112148706	nuclear factor 7, ovary-like
813	1	112148731	arid5a	AT-rich interactive domain-containing protein 5A isoform X1
814	1	112148786	LOC112148786	rabphilin-3A
815	1	112148824	rgs7bpa	regulator of G-protein signaling 7-binding protein A isoform X1
816	1	112148836	grk5l	G protein-coupled receptor kinase 5
817	1	112148854	ccdc92	coiled-coil domain-containing protein 92
818	1	112148878	card9	caspase recruitment domain-containing protein 9 isoform X1
819	1	112148891	LOC112148891	ubiquilin-1
820	1	112148914	tspan36	tetraspanin 36
821	1	112148917	LOC112148917	creatine kinase U-type, mitochondrial
822	1	112148927	trpv4	transient receptor potential cation channel subfamily V member 4
823	1	112148952	star	steroidogenic acute regulatory protein, mitochondrial
824	1	112148985	LOC112148985	probable G-protein coupled receptor 149
825	1	112148998	daw1	dynein assembly factor with WDR repeat domains 1 isoform X2
826	1	112149001	xgb	x globin
827	1	112149007	LOC112149007	mRNA decay activator protein ZFP36L1
828	1	112149028	LOC112149028	interferon-induced very large GTPase 1
829	1	112149031	LOC112149031	von Willebrand factor A domain-containing protein 7
830	1	112149035	LOC112149035	sodium- and chloride-dependent GABA transporter 2
831	1	112149062	aipl1	aryl-hydrocarbon-interacting protein-like 1
832	1	112149081	otol1b	otolin 1b
833	1	112149084	tmprss13a	transmembrane protease serine 13a
834	1	112149105	LOC112149105	DHRS-12_like_SDR_c-like domain-containing protein
835	1	112149117	hnf1ba	hepatocyte nuclear factor 1-beta-A isoform X1
836	1	112149128	gdpd5b	glycerophosphodiester phosphodiesterase domain-containing protein 5 isoform X1
837	1	112149134	serpini1	neuroserpin
838	1	112149153	LOC112149153	flotillin-2
839	1	112149179	LOC112149179	tubulin-specific chaperone cofactor E-like protein isoform X1
840	1	112149193	slc2a2	solute carrier family 2, facilitated glucose transporter member 2
841	1	112149195	rasa2	ras GTPase-activating protein 2
842	1	112149203	mtus2b	microtubule-associated tumor suppressor candidate 2 isoform X1
843	1	112149241	dnaaf1	dynein assembly factor 1, axonemal isoform X1
844	1	112149247	eml5	echinoderm microtubule-associated protein-like 5 isoform X1
845	1	112149268	LOC112149268	diacylglycerol kinase delta
846	1	112149270	masp1	mannan-binding lectin serine protease 1 isoform X1
847	1	112149284	sagb	S-antigen; retina and pineal gland (arrestin) b
848	1	112149304	slc19a3a	thiamine transporter 1
849	1	112149327	vmp1	vacuole membrane protein 1
850	1	112149329	LOC112149329	5-hydroxytryptamine receptor 3E-like
851	1	112149366	clcn2b	chloride channel protein 2b isoform X3
852	1	112149402	LOC112149402	F-box only protein 40
853	1	112149409	inppl1a	phosphatidylinositol 3,4,5-trisphosphate 5-phosphatase 2A isoform X1
854	1	112149410	phox2a	paired mesoderm homeobox protein 2A
855	1	112149420	gmnc	geminin coiled-coil domain-containing protein 1
856	1	112149430	LOC112149430	homeobox protein otx5 isoform X1
857	1	112149434	rab4b	ras-related protein Rab-4B
858	1	112149438	sytl2b	synaptotagmin-like protein 2
859	1	112149440	hspa8b	heat shock protein family A (Hsp70) member 8b
860	1	112149441	LOC112149441	zona pellucida-like domain-containing protein 1 isoform X1
861	1	112149444	plch1	1-phosphatidylinositol 4,5-bisphosphate phosphodiesterase eta-1 isoform X1
862	1	112149487	rnaset2l	ribonuclease T2-like isoform X2
863	1	112149499	gab2	GRB2-associated-binding protein 2 isoform X1
864	1	112149511	LOC112149511	histone H2A.Z-specific chaperone CHZ1
865	1	112149514	LOC112149514	NLR family CARD domain-containing protein 3
866	1	112149520	LOC112149520	sodium/calcium exchanger 2
867	1	112149558	gucy2f	retinal guanylyl cyclase 2
868	1	112149568	zgc:101731	SNARE_SNAP25N and SNARE_SNAP23C domain-containing protein isoform X1
869	1	112149570	map3k10	mitogen-activated protein kinase kinase kinase 10
870	1	112149588	LOC112149588	high affinity immunoglobulin gamma Fc receptor I
871	1	112149596	slc5a2	sodium/glucose cotransporter 2
872	1	112149604	lrfn1	leucine-rich repeat and fibronectin type III domain-containing protein 1
873	1	112149632	LOC112149632	multidrug and toxin extrusion protein 1
874	1	112149633	LOC112149633	solute carrier family 35 member F2
875	1	112149706	LOC112149706	GTPase IMAP family member 8
876	1	112149710	LOC112149710	claudin-8
877	1	112149730	rasgrp4	RAS guanyl-releasing protein 4 isoform X1
878	1	112149746	LOC112149746	cytochrome P450 2G1 isoform X1
879	1	112149755	gpr4	G-protein coupled receptor 4
880	1	112149771	zgc:152863	sushi domain-containing protein 6 isoform X1
881	1	112149773	LOC112149773	claudin-4-like
882	1	112149797	fat3a	protocadherin Fat 3a isoform X1
883	1	112149798	il4i1	L-amino-acid oxidase
884	1	112149823	clip3	CAP-Gly domain-containing linker protein 3
885	1	112149849	ngb	neuroglobin
886	1	112149852	cntn5	contactin-5
887	1	112149855	serpinh1b	serpin H1b isoform X1
888	1	112149863	dynll2a	dynein, light chain, LC8-type 2a
889	1	112149864	slc25a15a	solute carrier family 25 member 15a isoform X1
890	1	112149865	stoml3a	stomatin (EPB72)-like 3a
891	1	112149892	fxyd6	FXYD domain-containing ion transport regulator 6
892	1	112149893	or129-1	odorant receptor 129-1
893	1	112149899	spint2	kunitz-type protease inhibitor 2
894	1	112149905	folr	folate receptor
895	1	112149912	LOC112149912	interferon alpha-inducible protein 27-like protein 2A
896	1	112149922	si:dkey-54n8.4	LOW QUALITY PROTEIN: coiled-coil domain-containing protein 92
897	1	112149923	map6b	microtubule-associated protein 6 homolog isoform X1
898	1	112149925	LOC112149925	glutamate receptor ionotropic, kainate 1 isoform X2
899	1	112149934	kcnj13	inward rectifier potassium channel 13
900	1	112149936	trmt9b	probable tRNA methyltransferase 9B
901	1	112149977	cfap99	cilia- and flagella-associated protein 99 isoform X1
902	1	112149978	ttc9b	tetratricopeptide repeat protein 9B
903	1	112149998	tekt1	tektin-1
904	1	112150008	trarg1a	trafficking regulator of GLUT4 1
905	1	112150090	LOC112150090	diencephalon/mesencephalon homeobox protein 1-B
906	1	112150102	raver2	ribonucleoprotein PTB-binding 2 isoform X1
907	1	112150104	gamt	guanidinoacetate N-methyltransferase
908	1	112150120	dmrta2	doublesex- and mab-3-related transcription factor A2
909	1	112150126	mafaa	transcription factor MafAa
910	1	112150138	LOC112150138	tyrosine-protein kinase ZAP-70
911	1	112150152	LOC112150152	transmembrane protein 79
912	1	112150154	si:ch73-61d6.3	occludin
913	1	112150157	nr2f6b	nuclear receptor subfamily 2 group F member 6b
914	1	112150166	exd1	piRNA biogenesis protein EXD1
915	1	112150167	LOC112150167	fetuin-B
916	1	112150172	LOC112150172	retinoschisin
917	1	112150182	lg4h1orf210	type III endosome membrane protein TEMP
918	1	112150215	LOC112150215	tumor necrosis factor alpha-induced protein 2
919	1	112150223	vtg3	vitellogenin 3, phosvitinless
920	1	112150228	apc2	adenomatous polyposis coli protein 2 isoform X1
921	1	112150240	ebi3	interleukin-27 subunit beta
922	1	112150291	bmb	protein brambleberry isoform X1
923	1	112150339	dnajc6	putative tyrosine-protein phosphatase auxilin isoform X1
924	1	112150394	elavl4	ELAV-like protein 4 isoform X1
925	1	112150410	lpl	lipoprotein lipase isoform X1
926	1	112150449	kcnk10b	potassium channel subfamily K member 10b isoform X1
927	1	112150485	nlgn1	neuroligin-1
928	1	112150508	rgs16	regulator of G-protein signaling 16
929	1	112150513	ror1	inactive tyrosine-protein kinase transmembrane receptor ROR1
930	1	112150527	LOC112150527	piggyBac transposable element-derived protein 3
931	1	112150533	LOC112150533	cytochrome P450 2J2
932	1	112150540	LOC112150540	interferon-induced protein with tetratricopeptide repeats 1 isoform X1
933	1	112150544	xpr1a	xenotropic and polytropic retrovirus receptor 1a
934	1	112150547	LOC112150547	interferon-induced protein with tetratricopeptide repeats 1B isoform X1
935	1	112150571	hmcn1	hemicentin-1
936	1	112150588	LOC112150588	potassium voltage-gated channel subfamily B member 2
937	1	112150594	LOC112150594	interferon-induced protein 44 isoform X1
938	1	112150597	LOC112150597	interferon-induced protein 44-like
939	1	112150604	nphs2	podocin
940	1	112150605	ifi44g	interferon-induced protein 44 isoform X1
941	1	112150610	LOC112150610	arrestin domain-containing protein 2
942	1	112150611	LOC112150611	interferon-induced protein 44-like
943	1	112150617	prrg1	transmembrane gamma-carboxyglutamic acid protein 1
944	1	112150622	si:ch211-191a24.3	tensin-3 isoform X1
945	1	112150626	LOC112150626	disabled homolog 1
946	1	112150630	LOC112150630	fatty-acid amide hydrolase 1
947	1	112150633	LOC112150633	MICOS complex subunit MIC26
948	1	112150639	dnaaf6	protein PIH1D3
949	1	112150645	pip4p1a	type I phosphatidylinositol 4,5-bisphosphate 4-phosphatase-A isoform X1
950	1	112150654	LOC112150654	lipoprotein lipase
951	1	112150657	LOC112150657	40S ribosomal protein S27-like
952	1	112150677	zgc:109982	retinol dehydrogenase 8
953	1	112150693	LOC112150693	alanine aminotransferase 2-like
954	1	112150696	ankmy1	ankyrin repeat and MYND domain-containing protein 1
955	1	112150704	LOC112150704	interferon-induced protein 44-like
956	1	112150705	LOC112150705	interferon-induced protein 44-like
957	1	112150710	LOC112150710	interferon-induced protein 44-like
958	1	112150714	LOC112150714	interferon-induced protein 44-like
959	1	112150742	LOC112150742	glomulin
960	1	112150743	sid1	secreted immunoglobulin domain 1
961	1	112150755	LOC112150755	carboxyl-terminal PDZ ligand of neuronal nitric oxide synthase protein isoform X1
962	1	112150759	LOC112150759	regulator of G-protein signaling 8
963	1	112150775	uox	uricase
964	1	112150792	LOC112150792	contactin-associated protein-like 4
965	1	112150794	LOC112150794	flavin-containing monooxygenase 5
966	1	112150802	LOC112150802	rho guanine nucleotide exchange factor 18 isoform X1
967	1	112150803	insrb	insulin receptor b isoform X1
968	1	112150825	cltrn	collectrin
969	1	112150826	LOC112150826	cadherin-24
970	1	112150832	LOC112150832	cocaine- and amphetamine-regulated transcript protein
971	1	112150836	LOC112150836	flavin-containing monooxygenase 5
972	1	112150841	enc3	ectodermal-neural cortex 3
973	1	112150861	LOC112150861	prostaglandin E2 receptor EP3 subtype
974	1	112150887	sema6bb	semaphorin-6B isoform X1
975	1	112150899	LOC112150899	P-selectin isoform X1
976	1	112150910	guk1b	guanylate kinase 1b isoform X1
977	1	112150912	si:ch211-276k2.2	receptor-transporting protein 2-like
978	1	112150914	LOC112150914	acyl-coenzyme A thioesterase 5
979	1	112150932	LOC112150932	gamma-aminobutyric acid receptor subunit gamma-3
980	1	112150950	vtg2	vitellogenin 2
981	1	112150951	LOC112150951	vitellogenin-1
982	1	112150952	LOC112150952	vitellogenin-1
983	1	112150953	LOC112150953	vitellogenin-1
984	1	112150954	LOC112150954	vitellogenin-1
985	1	112150955	nipa1	magnesium transporter NIPA1
986	1	112150982	LOC112150982	oxygen-regulated protein 1
987	1	112151017	spag6	sperm-associated antigen 6
988	1	112151020	tagln3b	transgelin-3b
989	1	112151055	mtfr1	mitochondrial fission regulator 1 isoform X1
990	1	112151073	cd226	CD226 antigen isoform X1
991	1	112151076	plcxd2	PI-PLC X domain-containing protein 2
992	1	112151084	LOC112151084	LIM domain-containing protein
993	1	112151086	slc22a13b	solute carrier family 22 member 13b
994	1	112151165	LOC112151165	leucine-rich repeat-containing protein 19 isoform X1
995	1	112151202	marchf6	E3 ubiquitin-protein ligase MARCHF6
996	1	112151214	myca	transcriptional regulator Myc-A isoform X1
997	1	112151216	mak	serine/threonine-protein kinase MAK isoform X1
998	1	112151248	LOC112151248	E3 ubiquitin-protein ligase HECW1 isoform X1
999	1	112151272	slc4a2b	anion exchange protein 2b isoform X1
1000	1	112151274	cngb3.1	cyclic nucleotide-gated cation channel beta-3
1001	1	112151282	fam49bb	CYFIP-related Rac1 interactor B
1002	1	112151289	tpk1	thiamin pyrophosphokinase 1 isoform X1
1003	1	112151305	ccr12a	chemokine (C-C motif) receptor 12a
1004	1	112151331	LOC112151331	vascular cell adhesion protein 1 isoform X1
1005	1	112151332	LOC112151332	sialic acid-binding Ig-like lectin 5
1006	1	112151339	LOC112151339	cadherin-18
1007	1	112151344	trpc1	short transient receptor potential channel 1 isoform X1
1008	1	112151365	c1qtnf9	complement C1q and tumor necrosis factor-related protein 9A
1009	1	112151369	irf9	interferon regulatory factor 9
1010	1	112151402	LOC112151402	clusterin-like protein 1
1011	1	112151405	gad2	glutamate decarboxylase 2
1012	1	112151411	vill	villin-1 isoform X1
1013	1	112151415	rgs9bp	regulator of G-protein signaling 9-binding protein
1014	1	112151431	mnx1	motor neuron and pancreas homeobox protein 1
1015	1	112151462	LOC112151462	carbonic anhydrase 1
1016	1	112151466	ppp1r16a	protein phosphatase 1 regulatory subunit 16A
1017	1	112151472	abca4a	retinal-specific phospholipid-transporting ATPase ABCA4a
1018	1	112151480	urad	2-oxo-4-hydroxy-4-carboxy-5-ureidoimidazoline decarboxylase
1019	1	112151487	msrb2	methionine-R-sulfoxide reductase B2, mitochondrial
1020	1	112151497	LOC112151497	phosphatidate phosphatase LPIN2
1021	1	112151517	adcyap1a	adenylate cyclase activating polypeptide 1a isoform X1
1022	1	112151527	chst2b	carbohydrate sulfotransferase 2
1023	1	112151531	enkur	enkurin isoform X1
1024	1	112151546	LOC112151546	apolipoprotein D isoform X1
1025	1	112151566	si:dkeyp-28d2.4	V-set and immunoglobulin domain-containing protein 1
1026	1	112151577	LOC112151577	tripartite motif-containing protein 16-like
1027	1	112151613	armc4	armadillo repeat-containing protein 4
1028	1	112151628	skida1	SKI/DACH domain-containing protein 1
1029	1	112151635	LOC112151635	Na(+)/H(+) exchange regulatory cofactor NHE-RF3 isoform X1
1030	1	112151637	LOC112151637	crystallin J1B-like
1031	1	112151686	crabp1a	cellular retinoic acid-binding protein 1a
1032	1	112151708	LOC112151708	AT-rich interactive domain-containing protein 3A
1033	1	112151711	ddb2	DNA damage-binding protein 2
1034	1	112151726	zgc:77752	protein tyrosine phosphatase domain-containing protein 1
1035	1	112151727	odf3b	outer dense fiber protein 3-B
1036	1	112151749	LOC112151749	anoctamin-1
1037	1	112151757	cfap161	cilia- and flagella-associated protein 161 isoform X1
1038	1	112151772	LOC112151772	MOB kinase activator 2
1039	1	112151777	LOC112151777	fatty acid desaturase 2
1040	1	112151825	kcnj9	G protein-activated inward rectifier potassium channel 3
1041	1	112151828	LOC112151828	WD repeat-containing protein 26
1042	1	112151849	tmem266	transmembrane protein 266
1043	1	112151869	anpepb	alanyl (membrane) aminopeptidase b
1044	1	112151874	mapk8ip1a	C-Jun-amino-terminal kinase-interacting protein 1a
1045	1	112151882	trhr2	thyrotropin releasing hormone receptor 2
1046	1	112151886	dnaaf4	dynein assembly factor 4, axonemal
1047	1	112151939	cat	catalase
1048	1	112151941	map1ab	microtubule-associated protein 1A
1049	1	112151950	ckmt1	creatine kinase, mitochondrial 1
1050	1	112151957	samm50	sorting and assembly machinery component 50 homolog A isoform X1
1051	1	112151967	ppp1r15b	protein phosphatase 1 regulatory subunit 15B
1052	1	112152055	LOC112152055	pulmonary surfactant-associated protein D
1053	1	112152060	LOC112152060	neural-cadherin
1054	1	112152066	agbl2	cytosolic carboxypeptidase 2
1055	1	112152073	slc15a5	solute carrier family 15 member 5 isoform X1
1056	1	112152077	ush1c	harmonin isoform X1
1057	1	112152083	ccdc114	coiled-coil domain-containing protein 114
1058	1	112152085	mlc1	membrane protein MLC1 isoform X1
1059	1	112152090	lrrc10	leucine-rich repeat-containing protein 10
1060	1	112152095	LOC112152095	ras-related protein Rab-19
1061	1	112152131	map2k1	dual specificity mitogen-activated protein kinase kinase 1
1062	1	112152140	LOC112152140	guanine nucleotide-binding protein G(o) subunit alpha isoform X2
1063	1	112152153	cep152	centrosomal protein of 152 kDa isoform X1
1064	1	112152154	atp8b4	phospholipid-transporting ATPase ID isoform X6
1065	1	112152196	nr2f2	COUP transcription factor 2 isoform X1
1066	1	112152199	bhlhe41	class E basic helix-loop-helix protein 41
1067	1	112152236	LOC112152236	heat shock factor-binding protein 1-like
1068	1	112152243	cdh13	cadherin-13
1069	1	112152290	sigirr	single Ig IL-1-related receptor
1070	1	112152291	LOC112152291	aromatase
1071	1	112152292	tph1a	tryptophan 5-hydroxylase 1a
1072	1	112152301	spi1a	transcription factor PU.1a isoform X1
1073	1	112152307	LOC112152307	small VCP/p97-interacting protein
1074	1	112152328	si:ch211-106k21.5	peroxidasin
1075	1	112152337	mapk8ip2	C-Jun-amino-terminal kinase-interacting protein 2 isoform X1
1076	1	112152338	LOC112152338	zona pellucida sperm-binding protein 1
1077	1	112152340	LOC112152340	zona pellucida sperm-binding protein 3
1078	1	112152346	LOC112152346	potassium/sodium hyperpolarization-activated cyclic nucleotide-gated channel 3
1079	1	112152374	jph3	junctophilin-3 isoform X1
1080	1	112152398	slc28a1	sodium/nucleoside cotransporter 1
1081	1	112152493	si:ch211-22d5.2	serine/threonine-protein kinase NIM1
1082	1	112152534	lsp1a	non-muscle caldesmon isoform X1
1083	1	112152541	atp6v1e1a	V-type proton ATPase subunit E 1a
1084	1	112152545	nell2a	protein kinase C-binding protein NELL2
1085	1	112152552	LOC112152552	fibrous sheath CABYR-binding protein
1086	1	112152563	si:dkeyp-59c12.1	ras-related and estrogen-regulated growth inhibitor-like protein
1087	1	112152565	LOC112152565	LOW QUALITY PROTEIN: ras-related protein Rab-8B
1088	1	112152579	si:dkey-246g23.4	monocarboxylate transporter 2
1089	1	112152610	LOC112152610	contactin-1a
1090	1	112152660	iqsec3a	IQ motif and SEC7 domain-containing protein 3 isoform X1
1091	1	112152675	pthlhb	parathyroid hormone-like hormone b
1092	1	112152690	ccdc113	coiled-coil domain-containing protein 113 isoform X1
1093	1	112152699	rag2	V(D)J recombination-activating protein 2
1094	1	112152703	ces3	carboxylesterase 3
1095	1	112152710	si:ch1073-390k14.1	deoxyribodipyrimidine photo-lyase
1096	1	112152745	sema7a	semaphorin-7A
1097	1	112152746	lg6hxorf56	UPF0428 protein CXorf56 homolog
1098	1	112152747	LOC112152747	cholesterol side-chain cleavage enzyme, mitochondrial
1099	1	112152757	LOC112152757	cAMP-dependent protein kinase type II-beta regulatory subunit
1100	1	112152785	rhcgb	ammonium transporter Rh type C-like 2 isoform X1
1101	1	112152790	gnrhr4	gonadotropin releasing hormone receptor 4
1102	1	112152804	LOC112152804	fibulin-1
1103	1	112152822	LOC112152822	zona pellucida sperm-binding protein 4
1104	1	112152828	cpt1b	carnitine O-palmitoyltransferase 1, muscle isoform
1105	1	112152839	LOC112152839	LHFPL tetraspan subfamily member 3 protein
1106	1	112152869	hydin	hydrocephalus-inducing protein homolog isoform X3
1107	1	112152871	necab2	N-terminal EF-hand calcium-binding protein 2 isoform X1
1108	1	112152891	LOC112152891	destrin
1109	1	112152892	dok4	docking protein 4
1110	1	112152905	LOC112152905	S-adenosylhomocysteine hydrolase-like protein 1 isoform X1
1111	1	112152922	ldhbb	L-lactate dehydrogenase B-B chain isoform X1
1112	1	112152930	nr2e3	photoreceptor-specific nuclear receptor
1113	1	112152958	degs2	sphingolipid delta(4)-desaturase/C4-monooxygenase DES2
1114	1	112152982	LOC112152982	cationic amino acid transporter 2
1115	1	112153011	syce3	synaptonemal complex central element protein 3
1116	1	112153016	si:ch211-145o7.3	forkhead box protein N2
1117	1	112153043	klb	beta-klotho
1118	1	112153053	ppp3cb	serine/threonine-protein phosphatase 2B catalytic subunit beta isoform isoform X1
1119	1	112153069	foxi3b	forkhead box protein I3b
1120	1	112153103	tmem126a	transmembrane protein 126A
1121	1	112153109	LOC112153109	formin-like protein 5
1122	1	112153147	syt10	synaptotagmin-10 isoform X1
1123	1	112153168	LOC112153168	SH2 domain-containing protein 1A
1124	1	112153197	slc44a1b	choline transporter-like protein 1 isoform X1
1125	1	112153301	si:ch211-26b3.4	connector enhancer of kinase suppressor of ras 2 isoform X1
1126	1	112153361	cfap45	cilia- and flagella-associated protein 45
1127	1	112153366	cntn1b	contactin 1b
1128	1	112153395	lamp2	lysosome-associated membrane glycoprotein 2 isoform X2
1129	1	112153400	gabrb2a	gamma-aminobutyric acid receptor subunit beta-2a isoform X1
1130	1	112153417	LOC112153417	neuronal acetylcholine receptor subunit beta-2 isoform X2
1131	1	112153430	pmt	phosphoethanolamine methyltransferase isoform X1
1132	1	112153440	il1rapl2	X-linked interleukin-1 receptor accessory protein-like 2
1133	1	112153445	p2rx3a	P2X purinoceptor 3a
1134	1	112153465	LOC112153465	cilia- and flagella-associated protein 100 isoform X2
1135	1	112153488	slc34a1b	LOW QUALITY PROTEIN: sodium-dependent phosphate transport protein 2A
1136	1	112153500	arl13a	ADP-ribosylation factor-like protein 13A isoform X1
1137	1	112153511	macrod1	ADP-ribose glycohydrolase MACROD1
1138	1	112153554	LOC112153554	interleukin-8
1139	1	112153561	zgc:162144	RD3 domain-containing protein
1140	1	112153562	LOC112153562	gamma-aminobutyric acid receptor subunit alpha-2
1141	1	112153575	LOC112153575	septin-8-A isoform X1
1142	1	112153577	sncb	beta-synuclein
1143	1	112153578	tmem265	transmembrane protein 121
1144	1	112153609	si:ch73-335m24.2	protein eva-1 homolog C isoform X1
1145	1	112153619	gabra4	gamma-aminobutyric acid receptor subunit alpha-4 isoform X1
1146	1	112153627	tmx2a	thioredoxin-related transmembrane protein 2-A
1147	1	112153634	si:ch73-233f7.1	protocadherin-10 isoform X1
1148	1	112153635	fam3c	protein FAM3C
1149	1	112153639	LOC112153639	sodium bicarbonate transporter-like protein 11 isoform X1
1150	1	112153705	rom1b	rod outer segment membrane protein 1b
1151	1	112153706	ccdc88b	coiled-coil domain containing 88A isoform X1
1152	1	112153730	spon2b	spondin-2b isoform X2
1153	1	112153742	LOC112153742	sodium- and chloride-dependent GABA transporter 2
1154	1	112153873	rsph1	radial spoke head 1 homolog isoform X1
1155	1	112153876	slc4a1b	solute carrier family 4 member 1b (Diego blood group)
1156	1	112153881	frmpd2	FERM and PDZ domain-containing protein 2
1157	1	112153899	LOC112153899	peptide Y
1158	1	112153900	foxj1b	forkhead box protein J1-B
1159	1	112153902	LOC112153902	transmembrane protein 238
1160	1	112153905	tbx21	T-box transcription factor TBX21
1161	1	112153909	crp1	pentraxin fusion protein
1162	1	112153916	lrit1b	leucine-rich repeat, immunoglobulin-like domain and transmembrane domain-containing protein 1b
1163	1	112153918	osbpl7	oxysterol-binding protein-related protein 7
1164	1	112153920	LOC112153920	liprin-alpha-3 isoform X1
1165	1	112153928	LOC112153928	integrin alpha-3
1166	1	112153938	tfec	transcription factor EC isoform X4
1167	1	112153945	rbp3	retinol-binding protein 3
1168	1	112153972	LOC112153972	ubiquitin carboxyl-terminal hydrolase 31
1169	1	112153977	LOC112153977	putative protein MSS51 homolog, mitochondrial
1170	1	112153997	prph2a	peripherin-2a
1171	1	112154097	insyn2a	inhibitory synaptic factor 2A
1172	1	112154100	stab2	stabilin-2
1173	1	112154101	cabp5a	calcium-binding protein 5a
1174	1	112154106	dydc2	DPY30 domain containing 2 isoform X1
1175	1	112154122	skap1	src kinase-associated phosphoprotein 1
1176	1	112154127	ttll6	tubulin polyglutamylase ttll6 isoform X1
1177	1	112154132	jakmip3	janus kinase and microtubule-interacting protein 3 isoform X1
1178	1	112154158	LOC112154158	synembryn-A isoform X3
1179	1	112154172	LOC112154172	voltage-dependent anion-selective channel protein 2
1180	1	112154185	LOC112154185	protein shisa-6 isoform X1
1181	1	112154216	adrb1	beta-1 adrenergic receptor
1182	1	112154234	LOC112154234	5-hydroxytryptamine receptor 3A isoform X1
1183	1	112154235	LOC112154235	5-hydroxytryptamine receptor 3A isoform X2
1184	1	112154262	LOC112154262	rho GTPase-activating protein 44 isoform X3
1185	1	112154307	tbkbp1	TANK-binding kinase 1-binding protein 1
1186	1	112154313	lrrc3ca	leucine-rich repeat-containing protein 3B
1187	1	112154333	pald1a	paladin isoform X1
1188	1	112154352	LOC112154352	kelch domain-containing protein 1
1189	1	112154362	LOC112154362	aquaporin-8 isoform X1
1190	1	112154394	LOC112154394	5-hydroxytryptamine receptor 3A-like
1191	1	112154400	si:ch73-256g18.2	small integral membrane protein 36
1192	1	112154425	LOC112154425	microtubule-associated protein tau isoform X5
1193	1	112154432	mmp25b	matrix metalloproteinase-17
1194	1	112154477	gngt2b	guanine nucleotide-binding protein G(I)/G(S)/G(O) subunit gamma-T2b
1195	1	112154508	cdk5r1b	cyclin-dependent kinase 5 activator 1b
1196	1	112154522	tbc1d24	TBC1 domain family member 24
1197	1	112154527	zgc:163057	hemoglobin subunit alpha-D isoform X1
1198	1	112154534	tdrd1	tudor domain-containing protein 1 isoform X1
1199	1	112154554	LOC112154554	SRC kinase signaling inhibitor 1 isoform X1
1200	1	112154569	LOC112154569	phenylethanolamine N-methyltransferase
1201	1	112154571	LOC112154571	testican-2 isoform X1
1202	1	112154584	rab11fip3	rab11 family-interacting protein 3 isoform X1
1203	1	112154601	LOC112154601	kelch-like protein 11
1204	1	112154607	LOC112154607	cadherin-related family member 1 isoform X1
1205	1	112154614	LOC112154614	carnitine O-palmitoyltransferase 1, liver isoform isoform X1
1206	1	112154627	sncgb	synuclein, gamma b (breast cancer-specific protein 1) isoform X1
1207	1	112154660	LOC112154660	G-protein coupled receptor 22
1208	1	112154665	pde6c	cone cGMP-specific 3',5'-cyclic phosphodiesterase subunit alpha'
1209	1	112154666	grb7	growth factor receptor-bound protein 7 isoform X1
1210	1	112154669	rundc3ab	RUN domain-containing protein 3A
1211	1	112154670	LOC112154670	endosome/lysosome-associated apoptosis and autophagy regulator family member 2 isoform X1
1212	1	112154685	LOC112154685	amphoterin-induced protein 2
1213	1	112154686	nrg3b	pro-neuregulin-3, membrane-bound isoform isoform X1
1214	1	112154695	nrip2	nuclear receptor-interacting protein 2
1215	1	112154709	ccdc146	coiled-coil domain-containing protein 146 isoform X2
1216	1	112154722	ccdc173	coiled-coil domain-containing protein 173
1217	1	112154734	col28a2a	collagen, type XXVIII, alpha 2a isoform X3
1218	1	112154750	LOC112154750	pyridoxal kinase
1219	1	112154774	b3galt1b	beta-1,3-galactosyltransferase 1
1220	1	112154778	nxph2a	neurexophilin-2
1221	1	112154792	serp2	stress-associated endoplasmic reticulum protein 2
1222	1	112154795	slc10a2	ileal sodium/bile acid cotransporter
1223	1	112154805	itih2	inter-alpha-trypsin inhibitor heavy chain H2
1224	1	112154808	LOC112154808	ribosyldihydronicotinamide dehydrogenase [quinone]
1225	1	112154810	LOC112154810	protein CXorf21
1226	1	112154826	tmtops2b	teleost multiple tissue opsin 2b
1227	1	112154839	pcdh8	protocadherin-8
1228	1	112154873	tfcp2l1	transcription factor CP2-like protein 1 isoform X1
1229	1	112154886	LOC112154886	NADH-ubiquinone oxidoreductase 75 kDa subunit, mitochondrial isoform X1
1230	1	112154893	gpr143	G-protein coupled receptor 143
1231	1	112154899	LOC112154899	muscleblind-like protein 2a
1232	1	112154903	tlr7	toll-like receptor 7
1233	1	112154906	tafa5	chemokine-like protein TAFA-5
1234	1	112154916	acmsd	2-amino-3-carboxymuconate-6-semialdehyde decarboxylase
1235	1	112154921	trpm2	transient receptor potential cation channel subfamily M member 2 isoform X1
1236	1	112154922	LOC112154922	protein FAM126B isoform X1
1237	1	112154936	cracdla	CRACD-like protein isoform X1
1238	1	112154953	LOC112154953	rhodopsin kinase GRK1
1239	1	112154975	LOC112154975	alpha-tectorin
1240	1	112154980	myo1b	unconventional myosin-Ib isoform X1
1241	1	112154997	pou3f3a	POU domain, class 3, transcription factor 3-A
1242	1	112155026	upf3a	regulator of nonsense transcripts 3A isoform X1
1243	1	112155051	itga4	integrin alpha-4
1244	1	112155052	cerkl	ceramide kinase-like protein
1245	1	112155071	LOC112155071	cadherin-related family member 5
1246	1	112155093	si:ch211-214p13.9	cell surface glycoprotein CD200 receptor 1-B isoform X1
1247	1	112155108	prkcq	protein kinase C theta type
1248	1	112155134	stxbp5l	syntaxin-binding protein 5-like isoform X1
1249	1	112155140	hecw2a	E3 ubiquitin-protein ligase HECW2 isoform X1
1250	1	112155143	zgc:162780	putative methyltransferase DDB_G0268948
1251	1	112155144	zgc:162396	putative methyltransferase DDB_G0268948
1252	1	112155161	slc4a10b	sodium-driven chloride bicarbonate exchanger isoform X1
1253	1	112155171	nots	nothepsin
1254	1	112155186	cxcr2	C-X-C chemokine receptor type 2
1255	1	112155187	LOC112155187	calsequestrin-2-like
1256	1	112155198	LOC112155198	protein FAM237A
1257	1	112155204	LOC112155204	claudin-14
1258	1	112155210	si:dkeyp-27e10.3	UPF0606 protein KIAA1549
1259	1	112155222	LOC112155222	inosine-uridine preferring nucleoside hydrolase
1260	1	112155244	scn1laa	sodium channel, voltage-gated, type I-like, alpha
1261	1	112155263	cfap65	cilia- and flagella-associated protein 65 isoform X1
1262	1	112155273	LOC112155273	ephrin type-A receptor 6 isoform X1
1263	1	112155280	stx19	syntaxin-19
1264	1	112155293	acod1	cis-aconitate decarboxylase
1265	1	112155311	rprma	protein reprimo A
1266	1	112155323	LOC112155323	claudin-10
1267	1	112155324	LOC112155324	claudin-10
1268	1	112155335	LOC112155335	claudin-10
1269	1	112155356	LOC112155356	interferon alpha/beta receptor 2
1270	1	112155357	lrp2a	low-density lipoprotein receptor-related protein 2a isoform X1
1271	1	112155370	pdzk1	Na(+)/H(+) exchange regulatory cofactor NHE-RF3
1272	1	112155394	LOC112155394	granzyme B
1273	1	112155400	cdk5r2b	cyclin-dependent kinase 5 activator 2b
1274	1	112155403	LOC112155403	inosine-uridine preferring nucleoside hydrolase isoform X1
1275	1	112155415	zgc:136493	probable 2-ketogluconate reductase
1276	1	112155426	vwc2l	von Willebrand factor C domain-containing protein 2-like
1277	1	112155433	upp2	uridine phosphorylase 2
1278	1	112155459	nme9	thioredoxin domain-containing protein 6 isoform X1
1279	1	112155477	nup62l	nucleoporin 62 like
1280	1	112155498	osbpl6	oxysterol-binding protein-related protein 6 isoform X1
1281	1	112155514	marco	macrophage receptor MARCO isoform X3
1282	1	112155522	rapgef4a	rap guanine nucleotide exchange factor 4 isoform X1
1283	1	112155530	tnfsf13b	tumor necrosis factor ligand superfamily member 13B
1284	1	112155539	map2	microtubule-associated protein 2 isoform X1
1285	1	112155558	col7a1l	collagen alpha-1(VII) chain
1286	1	112155562	lrrc3	leucine-rich repeat-containing protein 3
1287	1	112155565	grb14	growth factor receptor-bound protein 14 isoform X1
1288	1	112155566	hs6st3b	heparan-sulfate 6-O-sulfotransferase 3-B
1289	1	112155572	neurod1	neurogenic differentiation factor 1
1290	1	112155577	LOC112155577	thymidine phosphorylase
1291	1	112155626	LOC112155626	coagulation factor XIII A chain
1292	1	112155627	LOC112155627	butyrophilin subfamily 2 member A2-like
1293	1	112155640	si:dkeyp-75b4.10	suppressor protein SRP40 isoform X1
1294	1	112155646	pnp5a	purine nucleoside phosphorylase 5a
1295	1	112155664	si:ch211-1o7.2	ankyrin repeat domain-containing protein 53
1296	1	112155671	eps8a	epidermal growth factor receptor kinase substrate 8a isoform X1
1297	1	112155675	LOC112155675	solute carrier family 2, facilitated glucose transporter member 4
1298	1	112155746	prox3	prospero homeobox 3
1299	1	112155763	slc1a1	excitatory amino acid transporter 3
1300	1	112155770	syt4	synaptotagmin-4
1301	1	112155771	si:dkey-183c6.7	urea transporter 2
1302	1	112155804	sgms2b	phosphatidylcholine:ceramide cholinephosphotransferase 2 isoform X1
1303	1	112155816	LOC112155816	tripartite motif-containing protein 16-like
1304	1	112155825	LOC112155825	ceramide-1-phosphate transfer protein
1305	1	112155861	si:dkey-97m3.1	fatty acyl-CoA reductase 1
1306	1	112155863	elavl2	ELAV-like protein 2 isoform X1
1307	1	112155882	zgc:109889	wiskott-Aldrich syndrome protein family member 3
1308	1	112155904	sypl1	synaptophysin-like protein 1
1309	1	112155905	LOC112155905	toll-like receptor 2 isoform X2
1310	1	112155908	sema4f	semaphorin-4F
1311	1	112155937	cth1	cysteine three histidine 1
1312	1	112155947	LOC112155947	solute carrier family 12 member 3-like
1313	1	112155965	LOC112155965	probable E3 ubiquitin-protein ligase ARI8
1314	1	112155983	gc2	retinal guanylyl cyclase 2 isoform X1
1315	1	112155988	chst11	carbohydrate sulfotransferase 11
1316	1	112155990	LOC112155990	FH2 domain-containing protein 1
1317	1	112155999	LOC112155999	protein FAM160A1
1318	1	112156001	LOC112156001	serine/threonine-protein kinase DCLK2
1319	1	112156003	LOC112156003	tripartite motif-containing protein 16
1320	1	112156042	LOC112156042	mucin-5AC
1321	1	112156044	LOC112156044	claudin domain-containing protein 1
1322	1	112156056	cldn15a	claudin-15a
1323	1	112156080	LOC112156080	ubiquitin carboxyl-terminal hydrolase 17-like protein B
1324	1	112156086	rpgrip1	protein fantom
1325	1	112156095	LOC112156095	tripartite motif-containing protein 2 isoform X1
1326	1	112156120	pde5ab	cGMP-specific 3',5'-cyclic phosphodiesterase
1327	1	112156134	mfap3l	microfibrillar-associated protein 3-like
1328	1	112156187	washc3	WASH complex subunit 3
1329	1	112156212	LOC112156212	titin
1330	1	112156226	zgc:194655	polyubiquitin
1331	1	112156228	LOC112156228	E3 ubiquitin-protein ligase RNF19B
1332	1	112156286	LOC112156286	visinin-like protein 1
1333	1	112156290	LOC112156290	protein mono-ADP-ribosyltransferase PARP14
1334	1	112156296	LOC112156296	ankyrin repeat and IBR domain-containing protein 1-like
1335	1	112156297	LOC112156297	ankyrin repeat and IBR domain-containing protein 1-like
1336	1	112156319	si:dkey-19b23.10	transcriptional-regulating factor 1 isoform X2
1337	1	112156320	LOC112156320	transmembrane protein 151A isoform X2
1338	1	112156334	LOC112156334	glucosidase 2 subunit beta isoform X1
1339	1	112156349	LOC112156349	low affinity immunoglobulin gamma Fc region receptor II-a-like isoform X2
1340	1	112156384	LOC112156384	steroid 17-alpha-hydroxylase/17,20 lyase
1341	1	112156386	LOC112156386	PRELI domain-containing protein 1, mitochondrial isoform X1
1342	1	112156393	klc2	kinesin light chain 2
1343	1	112156408	LOC112156408	C-X-C motif chemokine 2
1344	1	112156480	LOC112156480	G protein-regulated inducer of neurite outgrowth 1
1345	1	112156488	LOC112156488	selection and upkeep of intraepithelial T-cells protein 1 isoform X1
1346	1	112156489	LOC112156489	aldo-keto reductase family 1 member D1
1347	1	112156491	si:dkey-6n21.13	P2Y purinoceptor 3
1348	1	112156507	LOC112156507	SH3 domain and tetratricopeptide repeat-containing protein 1
1349	1	112156607	s100b	protein S100-B
1350	1	112156611	LOC112156611	sex comb on midleg-like protein 4 isoform X1
1351	1	112156632	pou3f3b	POU domain, class 3, transcription factor 3-B
1352	1	112156633	grm8a	glutamate receptor, metabotropic 8a isoform X1
1353	1	112156651	calcrlb	calcitonin gene-related peptide type 1 receptor
1354	1	112156652	zswim2	E3 ubiquitin-protein ligase ZSWIM2 isoform X1
1355	1	112156657	LOC112156657	sodium/potassium-transporting ATPase subunit alpha-1
1356	1	112156682	unc13a	protein unc-13 homolog A
1357	1	112156700	atp7b	copper-transporting ATPase 2 isoform X1
1358	1	112156716	LOC112156716	poly(rC)-binding protein 3 isoform X1
1359	1	112156738	xdh	xanthine dehydrogenase/oxidase
1360	1	112156739	LOC112156739	adenylate cyclase type 8 isoform X2
1361	1	112156749	LOC112156749	protein EFR3 homolog B isoform X1
1362	1	112156795	LOC112156795	coagulation factor VII
1363	1	112156797	f7l	coagulation factor VII isoform X1
1364	1	112156812	LOC112156812	zinc finger protein 37
1365	1	112156813	gbx2	homeobox protein GBX-2
1366	1	112156815	sh3yl1	SH3 domain-containing YSC84-like protein 1
1367	1	112156830	LOC112156830	fas apoptotic inhibitory molecule 1
1368	1	112156836	plaat1l	phospholipase A and acyltransferase 2
1369	1	112156840	LOC112156840	lymphocyte antigen 6D
1370	1	112156928	LOC112156928	MORN repeat-containing protein 4
1371	1	112156931	LOC112156931	solute carrier family 22 member 7
1372	1	112156938	LOC112156938	histone H2A
1373	1	112156940	LOC112156940	multidrug and toxin extrusion protein 1 isoform X1
1374	1	112156943	LOC112156943	GTPase IMAP family member 4
1375	1	112156944	LOC112156944	GTPase IMAP family member 4-like isoform X2
1376	1	112156957	LOC112156957	solute carrier family 22 member 7
1377	1	112156958	LOC112156958	histone H2B 1/2 isoform X1
1378	1	112156960	tacr3l	tachykinin receptor 3-like
1379	1	112156962	cabp4	calcium-binding protein 4
1380	1	112156972	LOC112156972	histone H2A-like
1381	1	112156996	LOC112156996	histone H2B 1/2
1382	1	112156997	LOC112156997	histone H2B 1/2
1383	1	112157002	si:dkey-245p14.4	exocyst complex component 1-like isoform X2
1384	1	112157004	sh3gl2a	SH3 domain containing GRB2 like 2a, endophilin A1 isoform X1
1385	1	112157012	lgsn	lengsin isoform X1
1386	1	112157014	ptp4a1	protein tyrosine phosphatase type IVA 1
1387	1	112157018	sept3	neuronal-specific septin-3 isoform X2
1388	1	112157033	ccdc40	coiled-coil domain-containing protein 40
1389	1	112157036	ecpas	proteasome adapter and scaffold protein ECM29 isoform X1
1390	1	112157039	zmp:0000001082	integrin alpha-D isoform X1
1391	1	112157043	LOC112157043	integrin alpha-L
1392	1	112157044	LOC112157044	catenin alpha-2 isoform X1
1393	1	112157051	fbxo41	F-box only protein 41
1394	1	112157070	acox1	peroxisomal acyl-coenzyme A oxidase 1 isoform X1
1395	1	112157078	drd4-rs	dopamine receptor D4 related sequence
1396	1	112157083	si:dkey-28b4.8	sarcoplasmic/endoplasmic reticulum calcium ATPase 2
1397	1	112157090	p2rx3b	P2X purinoceptor 3b
1398	1	112157123	nudt4b	diphosphoinositol polyphosphate phosphohydrolase NUDT4B
1399	1	112157144	usp53b	inactive ubiquitin carboxyl-terminal hydrolase 54
1400	1	112157163	acsl1a	long-chain-fatty-acid--CoA ligase 1a isoform X1
1401	1	112157167	LOC112157167	rab-3A-interacting protein isoform X1
1402	1	112157175	smim18	small integral membrane protein 18
1403	1	112157181	armc3	armadillo repeat-containing protein 3
1404	1	112157196	LOC112157196	zinc finger protein Gfi-1 isoform X1
1405	1	112157198	LOC112157198	lysozyme g isoform X1
1406	1	112157200	LOC112157200	histone H1-like
1407	1	112157201	LOC112157201	lysozyme g
1408	1	112157203	LOC112157203	histone H2A
1409	1	112157204	LOC112157204	histone H2B 1/2
1410	1	112157218	smox	spermine oxidase
1411	1	112157247	LOC112157247	fibrinogen-like protein 1
1412	1	112157265	LOC112157265	potassium voltage-gated channel subfamily A member 1
1413	1	112157280	neurl1aa	E3 ubiquitin-protein ligase NEURL1 isoform X1
1414	1	112157283	cdkn2a/b	cyclin-dependent kinase 4 inhibitor B
1415	1	112157285	mb	myoglobin isoform X2
1416	1	112157307	opn1sw1	opsin-1, short-wave-sensitive 1
1417	1	112157309	slc22a7a	solute carrier family 22 member 7a
1418	1	112157312	LOC112157312	HMG domain-containing protein 4 isoform X1
1419	1	112157325	LOC112157325	transcription elongation factor 1 homolog
1420	1	112157328	cnga1a	cyclic nucleotide gated channel subunit alpha 1a
1421	1	112157334	LOC112157334	cylicin-1
1422	1	112157352	LOC112157352	histone H2A
1423	1	112157353	LOC112157353	histone H2B 1/2
1424	1	112157366	LOC112157366	solute carrier family 22 member 7
1425	1	112157383	tspan34	tetraspanin 34
1426	1	112157384	rab3da	RAB3D, member RAS oncogene family, a
1427	1	112157393	LOC112157393	solute carrier family 43 member 3
1428	1	112157408	atpv0e2	ATPase H+ transporting V0 subunit e2
1429	1	112157436	mast1a	microtubule-associated serine/threonine-protein kinase 1 isoform X6
1430	1	112157457	LOC112157457	neuronal pentraxin-1
1431	1	112157466	LOC112157466	myeloid-associated differentiation marker
1432	1	112157468	ccr7	C-C chemokine receptor type 7 isoform X1
1433	1	112157470	dand5	DAN domain family member 5
1434	1	112157477	LOC112157477	catenin alpha-2
1435	1	112157514	si:dkey-92j12.5	multiple PDZ domain protein
1436	1	112157516	lgi2b	leucine-rich repeat LGI family member 2b isoform X1
1437	1	112157556	LOC112157556	retinal cone rhodopsin-sensitive cGMP 3',5'-cyclic phosphodiesterase subunit gamma
1438	1	112157557	LOC112157557	retinal cone rhodopsin-sensitive cGMP 3',5'-cyclic phosphodiesterase subunit gamma
1439	1	112157568	LOC112157568	fibrous sheath CABYR-binding protein
1440	1	112157587	snap91b	clathrin coat assembly protein AP180
1441	1	112157595	LOC112157595	tripartite motif-containing protein 16-like
1442	1	112157611	rab15	ras-related protein Rab-15
1443	1	112157622	aldh8a1	2-aminomuconic semialdehyde dehydrogenase
1444	1	112157626	si:ch73-217b7.1	ensconsin isoform X1
1445	1	112157629	LOC112157629	cAMP-specific 3',5'-cyclic phosphodiesterase 7B
1446	1	112157640	LOC112157640	solute carrier family 23 member 1
1447	1	112157645	ddhd1b	phospholipase DDHD1b isoform X2
1448	1	112157660	tmem244	transmembrane protein 244
1449	1	112157704	kcnh5a	potassium voltage-gated channel subfamily H member 5a
1450	1	112157705	LOC112157705	neuroendocrine protein 7B2
1451	1	112157727	clic5b	chloride intracellular channel protein 5b isoform X1
1452	1	112157728	enpp5	ectonucleotide pyrophosphatase/phosphodiesterase family member 5
1453	1	112157741	cfap61	cilia- and flagella-associated protein 61 isoform X1
1454	1	112157750	myo6a	myosin VIa isoform X1
1455	1	112157764	hpcal1	hippocalcin-like protein 1
1456	1	112157783	LOC112157783	hydroxycarboxylic acid receptor 2
1457	1	112157791	mep1a.2	meprin A subunit alpha
1458	1	112157799	apobb.1	apolipoprotein Bb, tandem duplicate 1
1459	1	112157837	LOC112157837	cerebellin-1
1460	1	112157865	LOC112157865	glutamate receptor ionotropic, kainate 2 isoform X1
1461	1	112157920	znf513a	zinc finger protein 513a
1462	1	112157948	esr1	estrogen receptor
1463	1	112157966	grm1a	metabotropic glutamate receptor 1 isoform X1
1464	1	112157976	LOC112157976	gap junction Cx32.2 protein
1465	1	112157981	snap25a	synaptosomal-associated protein 25-A isoform X1
1466	1	112157983	kif26bb	kinesin-like protein KIF26B
1467	1	112157995	lrfn5b	leucine-rich repeat and fibronectin type-III domain-containing protein 5
1468	1	112157996	LOC112157996	sterile alpha motif domain-containing protein 15
1469	1	112158025	LOC112158025	ferritin, middle subunit
1470	1	112158040	myh6	myosin-6
1471	1	112158063	rd3	protein RD3
1472	1	112158067	slc24a4b	sodium/potassium/calcium exchanger 4
1473	1	112158108	LOC112158108	gap junction Cx32.2 protein
1474	1	112158112	chgb	secretogranin-1 isoform X1
1475	1	112158118	adgb	androglobin isoform X1
1476	1	112158127	si:ch73-212j7.1	centrosomal protein of 170 kDa protein B isoform X1
1477	1	112158139	LOC112158139	extensin-like
1478	1	112158200	slc2a12	solute carrier family 2, facilitated glucose transporter member 12
1479	1	112158204	ctsbb	cathepsin B
1480	1	112158223	si:ch211-203k16.3	angiopoietin-related protein 1
1481	1	112158240	LOC112158240	regulator of G-protein signaling 6
1482	1	112158263	LOC112158263	formimidoyltransferase-cyclodeaminase-like
1483	1	112158273	ppil6	probable inactive peptidyl-prolyl cis-trans isomerase-like 6
1484	1	112158299	mapre3b	microtubule-associated protein RP/EB family member 3b isoform X2
1485	1	112158308	chpt1	cholinephosphotransferase 1
1486	1	112158341	LOC112158341	steroid hormone receptor ERR2 isoform X1
1487	1	112158357	LOC112158357	cytochrome P450 2K4 isoform X2
1488	1	112158358	LOC112158358	cytochrome P450 2K4 isoform X1
1489	1	112158386	LOC112158386	gap junction Cx32.2 protein
1490	1	112158395	klf11a	Krueppel-like factor 11a
1491	1	112158453	LOC112158453	estrogen-related receptor gamma isoform X1
1492	1	112158474	LOC112158474	protein prickle
1493	1	112158476	vsnl1a	visinin-like protein 1a
1494	1	112158494	LOC112158494	dihydropyrimidinase-related protein 5
1495	1	112158511	crip2l	cysteine-rich protein 2-like
1496	1	112158544	stxbp6l	syntaxin binding protein 6 (amisyn), like
1497	1	112158627	dnase1l1l	deoxyribonuclease I-like 1-like
1498	1	112158629	LOC112158629	transketolase
1499	1	112158630	LOC112158630	proline-rich protein 5 isoform X1
1500	1	112158635	LOC112158635	tumor protein D54
1501	1	112158636	camk1gb	calcium/calmodulin-dependent protein kinase IGb
1502	1	112158663	cacna1fb	calcium channel, voltage-dependent, L type, alpha 1F subunit
1503	1	112158703	LOC112158703	caspase recruitment domain-containing protein 19 isoform X1
1504	1	112158711	LOC112158711	somatostatin-1B
1505	1	112158718	LOC112158718	specifically androgen-regulated gene protein
1506	1	112158735	LOC112158735	UDP-glucuronosyltransferase 2B17-like
1507	1	112158737	neurod4	neurogenic differentiation factor 4
1508	1	112158750	hnf4a	hepatocyte nuclear factor 4-alpha isoform X1
1509	1	112158796	slc16a4	monocarboxylate transporter 5 isoform X1
1510	1	112158800	sypb	synaptophysin
1511	1	112158801	cacna1fa	voltage-dependent L-type calcium channel subunit alpha-1D
1512	1	112158802	celsr3	cadherin EGF LAG seven-pass G-type receptor 3 isoform X1
1513	1	112158845	kazna	kazrin-A isoform X1
1514	1	112158874	LOC112158874	glutathione hydrolase 7
1515	1	112158886	ccdc135	dynein regulatory complex subunit 7 isoform X1
1516	1	112158891	LOC112158891	RING finger protein 223
1517	1	112158892	dnah5	dynein heavy chain 5, axonemal isoform X1
1518	1	112158895	gnai3	guanine nucleotide-binding protein G(i) subunit alpha
1519	1	112158905	abcd1	ATP-binding cassette sub-family D member 1 isoform X1
1520	1	112158919	cdk20	cyclin-dependent kinase 20
1521	1	112158925	LOC112158925	synaptophysin
1522	1	112158926	lhfpl4b	LHFPL tetraspan subfamily member 3 protein
1523	1	112158974	LOC112158974	sodium/potassium-transporting ATPase subunit beta-2
1524	1	112158991	kif5aa	kinesin family member 5Aa
1525	1	112159000	peds1	transmembrane protein 189
1526	1	112159006	atp6ap1lb	ATPase H+ transporting accessory protein 1 like b
1527	1	112159021	pmelb	premelanosome protein b isoform X1
1528	1	112159023	uckl1a	uridine-cytidine kinase-like 1a isoform X1
1529	1	112159026	LOC112159026	adenylate cyclase type 6
1530	1	112159029	zgc:158263	ceramide kinase family protein isoform X1
1531	1	112159035	atp2b3b	plasma membrane calcium-transporting ATPase 3b isoform X1
1532	1	112159054	sycp2	synaptonemal complex protein 2 isoform X1
1533	1	112159056	phactr3a	phosphatase and actin regulator 3a isoform X1
1534	1	112159060	LOC112159060	proline-rich protein 36 isoform X1
1535	1	112159061	rbm38	RNA-binding protein 38 isoform X1
1536	1	112159131	iqsec2b	IQ motif and SEC7 domain-containing protein 1 isoform X1
1537	1	112159181	LOC112159181	probable polypeptide N-acetylgalactosaminyltransferase 8
1538	1	112159218	LOC112159218	rhodopsin
1539	1	112159235	LOC112159235	trithorax group protein osa isoform X1
1540	1	112159248	csad	cysteine sulfinic acid decarboxylase isoform X1
1541	1	112159259	LOC112159259	CDK5 and ABL1 enzyme substrate 2 isoform X1
1542	1	112159282	timm17b	mitochondrial import inner membrane translocase subunit Tim17-B isoform X1
1543	1	112159304	ano2b	anoctamin-2b isoform X1
1544	1	112159329	adora1b	adenosine receptor A1b
1545	1	112159368	myt1a	myelin transcription factor 1 isoform X1
1546	1	112159369	LOC112159369	neural cell adhesion molecule L1.1 isoform X1
1547	1	112159438	LOC112159438	trypsin-3
1548	1	112159454	LOC112159454	contactin-4
1549	1	112159517	guca1b	guanylyl cyclase-activating protein 2
1550	1	112159522	syn2a	synapsin-2a
1551	1	112159529	zgc:162200	protein bicaudal D homolog 2
1552	1	112159535	LOC112159535	potassium voltage-gated channel subfamily KQT member 2 isoform X1
1553	1	112159550	arf3a	ADP-ribosylation factor 3a
1554	1	112159554	LOC112159554	ras-related protein Rab-7L1 isoform X1
1555	1	112159572	LOC112159572	CMRF35-like molecule 7
1556	1	112159590	LOC112159590	lysophosphatidic acid receptor 6
1557	1	112159621	LOC112159621	serine hydroxymethyltransferase, mitochondrial
1558	1	112159664	c1galt1a	glycoprotein-N-acetylgalactosamine 3-beta-galactosyltransferase 1-A
1559	1	112159679	zmp:0000000926	ataxin-1-like
1560	1	112159718	pm20d1.2	N-fatty-acyl-amino acid synthase/hydrolase PM20D1.2 isoform X1
1561	1	112159731	dnajc5aa	dnaJ (Hsp40) homolog, subfamily C, member 5aa
1562	1	112159734	slc12a5b	solute carrier family 12 member 5 isoform X1
1563	1	112159738	si:ch211-220i18.4	SRSF protein kinase 3
1564	1	112159746	sgk2a	serine/threonine-protein kinase Sgk2
1565	1	112159751	LOC112159751	scavenger receptor cysteine-rich type 1 protein M130
1566	1	112159753	LOC112159753	antigen WC1.1
1567	1	112159767	bin2a	bridging integrator 2a
1568	1	112159783	gnat2	guanine nucleotide-binding protein G(t) subunit alpha-2
1569	1	112159796	tmem9	transmembrane protein 9
1570	1	112159809	tamalin	general receptor for phosphoinositides 1-associated scaffold protein
1571	1	112159820	slc13a3	solute carrier family 13 member 3
1572	1	112159832	si:ch211-117c9.2	solute carrier family 26 member 6
1573	1	112159847	LOC112159847	protein Wnt-7a isoform X1
1574	1	112159851	zgc:198371	XK-related protein 7
1575	1	112159855	LOC112159855	chemokine-like protein TAFA-3
1576	1	112159856	LOC112159856	isocitrate dehydrogenase [NAD] subunit gamma, mitochondrial isoform X1
1577	1	112159921	gpnmb	protein QNR-71 isoform X1
1578	1	112159932	nhlh2	helix-loop-helix protein 2
1579	1	112159936	LOC112159936	E3 ubiquitin/ISG15 ligase TRIM25-like
1580	1	112159944	LOC112159944	2-oxoglutarate receptor 1-like
1581	1	112159956	LOC112159956	heparan-sulfate 6-O-sulfotransferase 3-B
1582	1	112159959	cobll1a	cordon-bleu protein-like 1
1583	1	112159977	LOC112159977	multidrug resistance-associated protein 4
1584	1	112159987	LOC112159987	cilia- and flagella-associated protein 47 isoform X1
1585	1	112159997	mgat5	alpha-1,6-mannosylglycoprotein 6-beta-N-acetylglucosaminyltransferase A
1586	1	112160021	LOC112160021	gamma-aminobutyric acid receptor subunit beta-3 isoform X1
1587	1	112160023	LOC112160023	gamma-aminobutyric acid receptor subunit alpha-5
1588	1	112160035	LOC112160035	complement C1q-like protein 2
1589	1	112160045	LOC112160045	dynamin-1 isoform X1
1590	1	112160064	LOC112160064	SLIT and NTRK-like protein 5
1591	1	112160067	jarid2b	protein Jumonji
1592	1	112160069	cfap221	cilia- and flagella-associated protein 221
1593	1	112160072	LOC112160072	ankyrin repeat and IBR domain-containing protein 1
1594	1	112160087	slc39a8	metal cation symporter ZIP8
1595	1	112160105	rp1l1a	retinitis pigmentosa 1-like 1 protein
1596	1	112160121	vangl1	vang-like protein 1 isoform X1
1597	1	112160125	LOC112160125	rho GTPase-activating protein 20
1598	1	112160147	LOC112160147	neural cell adhesion molecule 2 isoform X1
1599	1	112160157	LOC112160157	neuronal membrane glycoprotein M6-b
1600	1	112160162	gemin8	gem-associated protein 8
1601	1	112160184	kynu	kynureninase
1602	1	112160191	stxbp1b	syntaxin-binding protein 1b
1603	1	112160197	LOC112160197	epithelial cell-transforming sequence 2 oncogene-like
1604	1	112160218	slc5a8	sodium-coupled monocarboxylate transporter 1
1605	1	112160225	plxnc1	plexin-C1
1606	1	112160229	LOC112160229	plexin-C1
1607	1	112160246	LOC112160246	sodium/potassium/calcium exchanger 1 isoform X1
1608	1	112160268	mapk12b	mitogen-activated protein kinase 12b isoform X2
1609	1	112160269	mapk11	mitogen-activated protein kinase 11 isoform X1
1610	1	112160286	grinaa	glutamate receptor, ionotropic, N-methyl D-aspartate-associated protein 1a (glutamate binding)
1611	1	112160289	LOC112160289	interleukin-1 receptor accessory protein
1612	1	112160290	ampd3a	AMP deaminase 3
1613	1	112160300	hey1	hairy/enhancer-of-split related with YRPW motif protein 1
1614	1	112160310	irf8	interferon regulatory factor 8
1615	1	112160311	serinc4	serine incorporator 4 isoform X1
1616	1	112160315	stmnd1	stathmin domain-containing protein 1
1617	1	112160365	grk1a	rhodopsin kinase GRK1
1618	1	112160378	gnb5b	guanine nucleotide-binding protein subunit beta-5b
1619	1	112160395	isl2b	insulin gene enhancer protein isl-2b isoform X1
1620	1	112160402	stmn2b	stathmin-2b isoform X1
1621	1	112160443	kcna4	potassium voltage-gated channel subfamily A member 1
1622	1	112160453	nav2a	neuron navigator 2 isoform X1
1623	1	112160463	dpy19l3	probable C-mannosyltransferase DPY19L3 isoform X1
1624	1	112160488	LOC112160488	recoverin
1625	1	112160526	LOC112160526	synaptosomal-associated protein 25-A isoform X1
1626	1	112160537	insyn1	inhibitory synaptic factor 1
1627	1	112160545	LOC112160545	vesicle-associated membrane protein 2
1628	1	112160609	LOC112160609	cadherin-16
1629	1	112160612	LOC112160612	interleukin-18 receptor accessory protein
1630	1	112160633	LOC112160633	riboflavin transporter 2
1631	1	112160681	rs1a	retinoschisin 1a
1632	1	112160683	scg3	secretogranin-3 isoform X1
1633	1	112160693	grtp1a	growth hormone-regulated TBC protein 1-A
1634	1	112160695	gnao1b	guanine nucleotide binding protein (G protein), alpha activating activity polypeptide O, b
1635	1	112160704	uraha	5-hydroxyisourate hydrolase isoform X1
1636	1	112160709	LOC112160709	UDP-glucuronosyltransferase 2B31-like
1637	1	112160712	aqp9b	aquaporin-9b
1638	1	112160749	phlpp2	PH domain leucine-rich repeat-containing protein phosphatase 2 isoform X1
1639	1	112160767	pcdh17	protocadherin-17 isoform X1
1640	1	112160774	kif28	kinesin-like protein KIF28P
1641	1	112160787	apba2b	amyloid-beta A4 precursor protein-binding family A member 2 isoform X1
1642	1	112160790	kif13ba	kinesin-like protein KIF13B isoform X1
1643	1	112160806	dkk3a	dickkopf-related protein 3a
1644	1	112160835	LOC112160835	sodium/hydrogen exchanger 3 isoform X1
1645	1	112160859	cpne7	copine-7
1646	1	112160887	wdr93	WD repeat-containing protein 93 isoform X1
1647	1	112160888	LOC112160888	RNA polymerase II elongation factor ELL
1648	1	112160899	LOC112160899	interleukin-18 receptor 1
1649	1	112160902	pax6b	paired box protein Pax-6b isoform X1
1650	1	112160911	LOC112160911	photoreceptor-specific nuclear receptor
1651	1	112160922	abcc12	multidrug resistance-associated protein 9 isoform X2
1652	1	112160927	eepd1	endonuclease/exonuclease/phosphatase family domain-containing protein 1
1653	1	112160930	LOC112160930	cadherin-17 isoform X1
1654	1	112160932	nfatc3a	nuclear factor of activated T-cells, cytoplasmic 3
1655	1	112160939	LOC112160939	retinaldehyde-binding protein 1
1656	1	112160940	LOC112160940	ephrin-B2a
1657	1	112160942	LOC112160942	retinoic acid receptor beta
1658	1	112160980	esrrga	estrogen-related receptor gamma a isoform X1
1659	1	112161027	pdpr	pyruvate dehydrogenase phosphatase regulatory subunit, mitochondrial
1660	1	112161055	LOC112161055	protein FAM13C
1661	1	112161060	scn1bb	sodium channel, voltage-gated, type I, beta b
1662	1	112161082	dpep1	dipeptidase 1
1663	1	112161093	slc12a1	solute carrier family 12 member 1
1664	1	112161110	stk33	serine/threonine-protein kinase 33 isoform X1
1665	1	112161122	LOC112161122	regulator of G-protein signaling 9-binding protein
1666	1	112161125	tmco3	transmembrane and coiled-coil domain-containing protein 3
1667	1	112161141	tspan3b	tetraspanin-3b
1668	1	112161142	pkd1l3	polycystic kidney disease protein 1-like 2 isoform X1
1669	1	112161143	dhodh	dihydroorotate dehydrogenase (quinone), mitochondrial
1670	1	112161168	LOC112161168	hippocalcin-like protein 1
1671	1	112161179	LOC112161179	N-acetyllactosaminide alpha-1,3-galactosyltransferase
1672	1	112161268	wt1b	WT1 transcription factor b isoform X1
1673	1	112161275	prtga	protogenin A isoform X2
1674	1	112161291	ano5b	anoctamin-5b isoform X1
1675	1	112161292	slc17a6b	vesicular glutamate transporter 2.1
1676	1	112161297	muc15	mucin-15
1677	1	112161310	LOC112161310	calretinin
1678	1	112161317	sv2ba	synaptic vesicle glycoprotein 2Ba
1679	1	112161368	LOC112161368	cytochrome P450 3A40
1680	1	112161374	LOC112161374	G-protein coupled receptor 26
1681	1	112161399	hoxa3a	homeobox protein Hox-A3a
1682	1	112161419	pyroxd2	pyridine nucleotide-disulfide oxidoreductase domain-containing protein 2
1683	1	112161434	cdhr1a	cadherin-related family member 1 isoform X1
1684	1	112161436	hoxa5a	homeobox protein Hox-A5a
1685	1	112161437	dhx32b	putative pre-mRNA-splicing factor ATP-dependent RNA helicase DHX32
1686	1	112161438	kcnk18	potassium channel subfamily K member 18
1687	1	112161444	hoxa4a	homeobox protein Hox-A4a
1688	1	112161445	st3gal7	ST3 beta-galactoside alpha-2,3-sialyltransferase 7 isoform X1
1689	1	112161451	ubtd1a	ubiquitin domain-containing protein 1a isoform X2
1690	1	112161454	tax1bp1a	tax1-binding protein 1 homolog A isoform X1
1691	1	112161459	slc8a1b	sodium/calcium exchanger 1b
1692	1	112161540	eef1a1a	elongation factor 1-alpha 1a
1693	1	112161554	pcnx2	pecanex-like protein 2
1694	1	112161556	eno4	enolase 4 isoform X1
1695	1	112161570	pcdh15a	protocadherin-15a isoform X2
1696	1	112161571	plek	pleckstrin
1697	1	112161575	haao	3-hydroxyanthranilate 3,4-dioxygenase
1698	1	112161639	LOC112161639	cilia- and flagella-associated protein 46 isoform X1
1699	1	112161645	LOC112161645	synuclein isoform X1
1700	1	112161686	gabbr2	gamma-aminobutyric acid type B receptor subunit 2
1701	1	112161722	LOC112161722	cytochrome P450 3A30 isoform X1
1702	1	112161724	LOC112161724	cytochrome P450 3A56
1703	1	112161756	slc3a1	neutral and basic amino acid transport protein rBAT
1704	1	112161808	LOC112161808	inactive ubiquitin carboxyl-terminal hydrolase 54
1705	1	112161833	prr18	proline-rich protein 18
1706	1	112161848	LOC112161848	regulating synaptic membrane exocytosis protein 1 isoform X1
1707	1	112161858	golga7bb	golgin subfamily A member 7B
1708	1	112161861	LOC112161861	major histocompatibility complex class I-related gene protein
1709	1	112161877	LOC112161877	major histocompatibility complex class I-related gene protein-like
1710	1	112161890	LOC112161890	major histocompatibility complex class I-related gene protein
1711	1	112161920	ndnfl	protein NDNF
1712	1	112161924	LOC112161924	inactive phospholipase D5
1713	1	112161927	LOC112161927	indoleamine 2,3-dioxygenase 2
1714	1	112161935	atp1a3a	sodium/potassium-transporting ATPase subunit alpha-3a
1715	1	112161964	pcsk2	neuroendocrine convertase 2
1716	1	112161965	LOC112161965	L-threo-3-hydroxyaspartate ammonia-lyase
1717	1	112161968	kcnq5a	potassium voltage-gated channel subfamily KQT member 5 isoform X1
1718	1	112161970	LOC112161970	cystatin
1719	1	112161976	LOC112161976	opsin-5
1720	1	112162032	tmem72	transmembrane protein 72 isoform X1
1721	1	112162058	LOC112162058	myelin and lymphocyte protein
1722	1	112162069	rims3	regulating synaptic membrane exocytosis protein 3
1723	1	112162073	LOC112162073	cystatin-C
1724	1	112162084	prop1	PROP paired-like homeobox 1
1725	1	112162091	LOC112162091	Hermansky-Pudlak syndrome 6 protein
1726	1	112162095	prom2	prominin-2
1727	1	112162117	LOC112162117	alpha-internexin
1728	1	112162123	ddx43	probable ATP-dependent RNA helicase DDX43
1729	1	112162126	LOC112162126	myelin and lymphocyte protein
1730	1	112162168	zmp:0000000760	collagen alpha-1(IX) chain
1731	1	112162202	LOC112162202	protein FAM53B
1732	1	112162205	LOC112162205	zinc finger protein 84
1733	1	112162209	LOC112162209	opioid growth factor receptor-like protein 1
1734	1	112162211	LOC112162211	monocarboxylate transporter 9
1735	1	112162237	si:dkey-191g9.5	rap1 GTPase-GDP dissociation stimulator 1 isoform X1
1736	1	112162258	abhd12	lysophosphatidylserine lipase ABHD12
1737	1	112162293	LOC112162293	NLR family CARD domain-containing protein 3 isoform X1
1738	1	112162297	zgc:110045	poly(rC)-binding protein 3 isoform X1
1739	1	112162330	atp6v0a1b	V-type proton ATPase 116 kDa subunit a1 isoform X1
1740	1	112162375	LOC112162375	potassium/sodium hyperpolarization-activated cyclic nucleotide-gated channel 2
1741	1	112162387	cers2a	ceramide synthase 2a
1742	1	112162405	LOC112162405	immunoglobulin lambda-like polypeptide 1
1743	1	112162408	LOC112162408	Ig kappa chain V-III region MOPC 63
1744	1	112162414	rps6kl1	ribosomal protein S6 kinase-like 1
1745	1	112162429	LOC112162429	NACHT, LRR and PYD domains-containing protein 3 isoform X1
1746	1	112162438	LOC112162438	class I histocompatibility antigen, F10 alpha chain isoform X1
1747	1	112162482	slc44a4	choline transporter-like protein 4 isoform X1
1748	1	112162486	epb41a	LOW QUALITY PROTEIN: protein 4.1
1749	1	112162491	slc30a8	zinc transporter 8
1750	1	112162500	LOC112162500	tetranectin
1751	1	112162504	LOC112162504	oxidized low-density lipoprotein receptor 1
1752	1	112162522	LOC112162522	adhesion G protein-coupled receptor B1
1753	1	112162554	LOC112162554	adenomatous polyposis coli protein isoform X1
1754	1	112162557	LOC112162557	protein MTSS 1 isoform X1
1755	1	112162569	LOC112162569	H-2 class I histocompatibility antigen, Q7 alpha chain
1756	1	112162588	LOC112162588	regulating synaptic membrane exocytosis protein 2
1757	1	112162617	eomesa	eomesodermin homolog a
1758	1	112162618	LOC112162618	protein phosphatase 1 regulatory subunit 36
1759	1	112162620	npr1a	atrial natriuretic peptide receptor 1
1760	1	112162647	aqp10b	aquaporin-10b isoform X1
1761	1	112162653	s100a11	protein S100-A11
1762	1	112162655	LOC112162655	protein FAM131B isoform X1
1763	1	112162661	LOC112162661	early nodulin-like protein 2
1764	1	112162669	plekho1a	pleckstrin homology domain-containing family O member 1-A isoform X3
1765	1	112162694	LOC112162694	gamma-enolase
1766	1	112162726	plac8.2	placenta associated 8, tandem duplicate 2
1767	1	112162755	nefla	neurofilament light polypeptide
1768	1	112162778	ank1b	ankyrin-1 isoform X1
1769	1	112162786	s100z	protein S100-Z
1770	1	112162790	spag8	sperm associated antigen 8 isoform X1
1771	1	112162806	LOC112162806	heat shock protein 30-like
1772	1	112162807	LOC112162807	heat shock protein 30-like
1773	1	112162827	lhfpl2a	LHFPL tetraspan subfamily member 2a protein
1774	1	112162829	LOC112162829	syntaxin-2
1775	1	112162831	mamdc4	apical endosomal glycoprotein isoform X1
1776	1	112162839	LOC112162839	extensin
1777	1	112162844	ggt1b	glutathione hydrolase 1 proenzyme isoform X1
1778	1	112162873	ciz1a	cdkn1a interacting zinc finger protein 1a
1779	1	112162907	dbh	dopamine beta-hydroxylase
1780	1	112162908	fam163ba	protein FAM163B
1781	1	112162939	LOC112162939	synaptic vesicle glycoprotein 2A
1782	1	112162974	ppp1r9a	neurabin-1 isoform X1
1783	1	112162999	LOC112162999	corticotropin-releasing factor-binding protein
1784	1	112163016	stxbp1a	syntaxin-binding protein 1a isoform X1
1785	1	112163022	LOC112163022	astrotactin-2
1786	1	112163058	LOC112163058	arrestin domain-containing protein 3
1787	1	112163064	st8sia5	alpha-2,8-sialyltransferase 8E isoform X1
1788	1	112163100	tmem267	transmembrane protein 267
1789	1	112163101	azin1b	antizyme inhibitor 1b
1790	1	112163119	LOC112163119	potassium/sodium hyperpolarization-activated cyclic nucleotide-gated channel 1
1791	1	112163120	LOC112163120	LIM homeobox transcription factor 1-beta
1792	1	112163122	ogdhb	2-oxoglutarate dehydrogenase, mitochondrial
1793	1	112163163	LOC112163163	netrin-G2
1794	1	112163171	LOC112163171	potassium voltage-gated channel subfamily KQT member 4 isoform X1
1795	1	112163184	cfap300	cilia- and flagella-associated protein 300 isoform X1
1796	1	112163221	ved	ventrally expressed dharma/bozozok antagonist
1797	1	112163225	zgc:73226	BCL2/adenovirus E1B 19 kDa protein-interacting protein 3
1798	1	112163238	rbp4l	retinol binding protein 4, like
1799	1	112163250	tbx5a	T-box transcription factor TBX5-A
1800	1	112163256	LOC112163256	lysosome membrane protein 2 isoform X1
1801	1	112163286	cplx4a	complexin-4a
1802	1	112163291	glis3	zinc finger protein GLIS3
1803	1	112163293	LOC112163293	heat shock protein 30
1804	1	112163295	phf24	PHD finger protein 24 isoform X1
1805	1	112163310	slc2a11l	solute carrier family 2 member 11, like
1806	1	112163311	LOC112163311	heat shock protein 30-like
1807	1	112163316	nefma	neurofilament, medium polypeptide a isoform X1
1808	1	112163361	LOC112163361	heat shock protein 30
1809	1	112163380	rgs3a	regulator of G-protein signaling 3a isoform X1
1810	1	112163393	LOC112163393	low-density lipoprotein receptor-related protein 2 isoform X1
1811	1	112163411	fbp1b	fructose-1,6-bisphosphatase 1b
1812	1	112163412	agxt2	alanine--glyoxylate aminotransferase 2, mitochondrial
1813	1	112163425	LOC112163425	sodium/glucose cotransporter 1
1814	1	112163426	LOC112163426	sodium/glucose cotransporter 1
1815	1	112163430	LOC112163430	A-kinase anchor protein 12
1816	1	112163440	akna	microtubule organization protein AKNA isoform X1
1817	1	112163446	fibcd1	fibrinogen C domain-containing protein 1 isoform X2
1818	1	112163450	mapk10	mitogen-activated protein kinase 10 isoform X2
1819	1	112163475	slc26a1	sulfate anion transporter 1
1820	1	112163497	LOC112163497	netrin receptor UNC5D isoform X2
1821	1	112163498	tmem174	transmembrane protein 174
1822	1	112163502	plgrkt	plasminogen receptor (KT)
1823	1	112163515	lman2la	lectin, mannose-binding 2-like a isoform X1
1824	1	112163519	grin1a	glutamate receptor ionotropic, NMDA 1a isoform X1
1825	1	118597851	LOC118597851	E3 ubiquitin/ISG15 ligase TRIM25-like
1826	1	118597863	LOC118597863	paraneoplastic antigen Ma3 homolog
1827	1	118597868	pax9	paired box protein Pax-9
1828	1	118597889	LOC118597889	ribonuclease inhibitor-like
1829	1	118597892	LOC118597892	major histocompatibility complex class I-related gene protein-like
1830	1	118597942	wu:fc50b12	p53-induced death domain-containing protein 1
1831	1	118598000	LOC118598000	serine/threonine-protein phosphatase 2A 56 kDa regulatory subunit delta isoform-like isoform X1
1832	1	118598018	pcare1	photoreceptor cilium actin regulator
1833	1	118598084	ifng1	interferon gamma 1
1834	1	118598110	LOC118598110	scavenger receptor cysteine-rich type 1 protein M130-like
1835	1	118598169	LOC118598169	obscurin-like
1836	1	118598183	LOC118598183	interphotoreceptor matrix proteoglycan 1
1837	1	118598290	LOC118598290	zinc finger and SCAN domain-containing protein 2-like
1838	1	118598312	LOC118598312	nebulette-like
1839	1	118598340	LOC118598340	E3 ubiquitin/ISG15 ligase TRIM25-like
1840	1	118598478	LOC118598478	NACHT, LRR and PYD domains-containing protein 13-like
1841	1	118598496	LOC118598496	inactive histone-lysine N-methyltransferase 2E-like
1842	1	118598514	LOC118598514	piggyBac transposable element-derived protein 3-like
1843	1	118598523	LOC118598523	NACHT, LRR and PYD domains-containing protein 12-like
1844	1	118598559	LOC118598559	early nodulin-like protein 2
1845	1	118598596	LOC118598596	cytochrome P450 2J6-like
1846	1	118598720	LOC118598720	vitellogenin-like
1847	1	118598722	LOC118598722	zinc finger BED domain-containing protein 4-like
1848	1	118598724	LOC118598724	disabled homolog 1-like
1849	1	118598904	LOC118598904	coiled-coil domain-containing protein 34-like isoform X1
1850	1	118598932	LOC118598932	scavenger receptor cysteine-rich type 1 protein M160-like
1851	1	118599077	LOC118599077	interferon-induced very large GTPase 1-like
1852	1	118599086	LOC118599086	mesothelin-like protein
1853	1	118599128	LOC118599128	NLR family CARD domain-containing protein 3-like
1854	1	118599158	LOC118599158	lymphocyte antigen 6G-like
1855	1	118599195	LOC118599195	whirlin-like
1856	1	118599276	LOC118599276	GTPase IMAP family member 8-like
1857	1	118599279	LOC118599279	transmembrane protein 271-like
1858	1	118599311	LOC118599311	asialoglycoprotein receptor 2-like
1859	1	118599325	LOC118599325	B-cell receptor CD22-like
1860	1	118599416	LOC118599416	mucin-5AC-like
1861	1	118599484	LOC118599484	tripartite motif-containing protein 16-like protein
1862	1	118599558	LOC118599558	THAP domain-containing protein 2-like
1863	1	118599637	LOC118599637	von Willebrand factor A domain-containing protein 7-like
1864	1	118599808	LOC118599808	B-cell receptor CD22-like
1865	1	118599962	LOC118599962	mediator of DNA damage checkpoint protein 1-like
1866	1	118599975	LOC118599975	putative ferric-chelate reductase 1
1867	1	118600033	LOC118600033	ubiquitin carboxyl-terminal hydrolase 5-like
1868	1	118600045	LOC118600045	cell wall protein DAN4-like
1869	1	118600062	LOC118600062	E3 ubiquitin-protein ligase TRIM39-like
1870	1	118600070	LOC118600070	low affinity immunoglobulin gamma Fc region receptor II-b-like isoform X1
1871	1	118600076	LOC118600076	cadherin-16-like
1872	1	118600132	LOC118600132	GATA zinc finger domain-containing protein 14-like
1873	1	118600137	LOC118600137	butyrophilin subfamily 2 member A1-like
1874	1	118600192	ifnphi3	interferon phi 3
1875	1	118600231	LOC118600231	Fc receptor-like protein 3

## Sheet: Cluster 2
No.	Cluster	Gene ID	Gene Symbol	Gene Name
1	2	112136139	myo1hb	unconventional myosin-Ic isoform X2
2	2	112136167	ckmt2a	creatine kinase, mitochondrial 2a (sarcomeric)
3	2	112136182	tpm2	tropomyosin beta chain isoform X1
4	2	112136249	irx1b	iroquois-class homeodomain protein IRX-1b
5	2	112136251	sync	trichohyalin
6	2	112136282	kcnk9	potassium channel subfamily K member 9
7	2	112136299	LOC112136299	sodium-dependent neutral amino acid transporter B(0)AT1
8	2	112136305	LOC112136305	glutathione S-transferase A isoform X1
9	2	112136307	LOC112136307	glutathione S-transferase A
10	2	112136310	LOC112136310	coagulation factor XI
11	2	112136311	LOC112136311	coagulation factor XI
12	2	112136322	nt5c1aa	5'-nucleotidase, cytosolic IAa
13	2	112136330	LOC112136330	collagen alpha-1(IX) chain isoform X1
14	2	112136436	tbx4	T-box transcription factor TBX4
15	2	112136463	LOC112136463	retinol-binding protein 2
16	2	112136490	tmod4	tropomodulin-4
17	2	112136499	si:dkey-11p23.7	sialic acid-binding Ig-like lectin 15
18	2	112136504	LOC112136504	macrophage mannose receptor 1-like
19	2	112136550	hormad1	HORMA domain-containing protein 1 isoform X1
20	2	112136567	dcst2	DC-STAMP domain-containing protein 2 isoform X6
21	2	112136571	dcst1	E3 ubiquitin-protein ligase DCST1 isoform X1
22	2	112136603	gbp	glycogen synthase kinase binding protein
23	2	112136644	LOC112136644	C-type lectin domain family 12 member B isoform X1
24	2	112136650	apom	apolipoprotein M
25	2	112136706	LOC112136706	vitelline membrane outer layer protein 1 homolog
26	2	112136715	LOC112136715	cysteine-rich venom protein latisemin
27	2	112136768	serpinc1	antithrombin-III
28	2	112136836	LOC112136836	aminopeptidase N
29	2	112136840	LOC112136840	protein-glutamine gamma-glutamyltransferase K
30	2	112136894	LOC112136894	receptor-type tyrosine-protein phosphatase F isoform X1
31	2	112136909	si:dkey-202e17.1	glycoprotein-N-acetylgalactosamine 3-beta-galactosyltransferase 1
32	2	112136937	slc10a4	sodium/bile acid cotransporter 4
33	2	112136992	cts12	cathepsin L1
34	2	112137010	klhl30	kelch-like protein 30
35	2	112137074	tmc5	transmembrane channel-like protein 5 isoform X1
36	2	112137093	LOC112137093	transmembrane protease serine 6 isoform X1
37	2	112137108	npvf	pro-FMRFamide-related neuropeptide VF
38	2	112137153	LOC112137153	beta-2-glycoprotein 1
39	2	112137164	coch	cochlin isoform X1
40	2	112137183	LOC112137183	microfibril-associated glycoprotein 4
41	2	112137197	myo15ab	unconventional myosin-XV
42	2	112137244	stra6l	STRA6-like isoform X1
43	2	112137251	spink4	serine protease inhibitor Kazal-type 4
44	2	112137267	grapb	GRB2-related adapter protein
45	2	112137296	LOC112137296	keratin, type I cytoskeletal 13
46	2	112137302	lbx1b	transcription factor LBX1b
47	2	112137329	LOC112137329	cytochrome P450 3A40
48	2	112137330	LOC112137330	cytochrome P450 3A40 isoform X2
49	2	112137332	LOC112137332	cadherin-1
50	2	112137355	asb5b	ankyrin repeat and SOCS box protein 5b isoform X1
51	2	112137363	sclt1	sodium channel and clathrin linker 1 isoform X1
52	2	112137394	lgals2b	lectin, galactoside-binding, soluble, 2b
53	2	112137396	LOC112137396	C-type lectin domain family 4 member G
54	2	112137429	LOC112137429	perforin-1 isoform X1
55	2	112137430	LOC112137430	perforin-1
56	2	112137466	LOC112137466	sarcalumenin
57	2	112137492	ern2	serine/threonine-protein kinase/endoribonuclease IRE1 isoform X1
58	2	112137523	cacng5a	calcium channel, voltage-dependent, gamma subunit 5a
59	2	112137560	dlgap3	disks large-associated protein 3 isoform X1
60	2	112137566	mvb12a	multivesicular body subunit 12A
61	2	112137600	fgg	fibrinogen gamma chain
62	2	112137602	rtn4rl2a	reticulon-4 receptor-like 2a
63	2	112137720	LOC112137720	polyunsaturated fatty acid lipoxygenase ALOX15B
64	2	112137806	anxa3a	annexin A3
65	2	112137858	agr2	anterior gradient protein 2 homolog
66	2	112137864	slc25a48	solute carrier family 25 member 48 isoform X1
67	2	112137875	mtnr1al	melatonin receptor type 1A-like
68	2	112137888	emx3	empty spiracles homeobox 3 isoform X1
69	2	112137922	LOC112137922	galactose-specific lectin nattectin
70	2	112137942	gpr186	G protein-coupled receptor 186
71	2	112138016	trim63b	E3 ubiquitin-protein ligase TRIM63
72	2	112138034	tbx15	T-box transcription factor TBX15
73	2	112138039	dlb	delta-like protein B
74	2	112138055	ckma	creatine kinase, muscle a
75	2	112138060	si:ch211-57n23.4	immunoglobulin superfamily DCC subclass member 3 isoform X3
76	2	112138068	bhlha9	class A basic helix-loop-helix protein 9
77	2	112138110	acta1a	LOW QUALITY PROTEIN: actin alpha 1, skeletal muscle a
78	2	112138122	LOC112138122	histone H1-like
79	2	112138204	LOC112138204	galectin-1-like
80	2	112138205	lrrc14b	leucine-rich repeat-containing protein 14B
81	2	112138210	LOC112138210	potassium voltage-gated channel subfamily C member 1
82	2	112138227	LOC112138227	nuclear factor 7, ovary-like
83	2	112138251	LOC112138251	tripartite motif-containing protein 16-like
84	2	112138253	LOC112138253	gastrula zinc finger protein XlCGF57.1 isoform X2
85	2	112138254	LOC112138254	gastrula zinc finger protein XlCGF57.1
86	2	112138272	LOC112138272	protein turtle
87	2	112138294	pfkfb3	6-phosphofructo-2-kinase/fructose-2,6-bisphosphatase 3 isoform X1
88	2	112138317	LOC112138317	cytochrome P450 2J2
89	2	112138370	LOC112138370	inosine-uridine preferring nucleoside hydrolase
90	2	112138377	allc	allantoicase isoform X1
91	2	112138396	pomt2	protein O-mannosyl-transferase 2
92	2	112138409	LOC112138409	GTPase IMAP family member 7
93	2	112138443	LOC112138443	dickkopf-related protein 2
94	2	112138464	LOC112138464	B-cell receptor CD22
95	2	112138478	LOC112138478	claudin-4-like
96	2	112138479	LOC112138479	claudin-4
97	2	112138486	LOC112138486	CD209 antigen-like protein A
98	2	112138513	LOC112138513	sodium/hydrogen exchanger 9B2
99	2	112138565	dnase1	deoxyribonuclease-1
100	2	112138580	LOC112138580	small nucleolar RNA SNORA18
101	2	112138593	LOC112138593	small nucleolar RNA SNORD99
102	2	112138610	LOC112138610	H-2 class I histocompatibility antigen, Q10 alpha chain-like isoform X2
103	2	112138615	LOC112138615	chymotrypsin B
104	2	112138616	LOC112138616	chymotrypsin A
105	2	112138638	LOC112138638	early growth response protein 1
106	2	112138645	LOC112138645	hepatitis A virus cellular receptor 1
107	2	112138659	trpc6a	short transient receptor potential channel 6a
108	2	112138690	LOC112138690	myosin heavy chain, fast skeletal muscle-like
109	2	112138700	LOC112138700	vacuole membrane protein 1
110	2	112138737	scn4bb	sodium channel, voltage-gated, type IV, beta b
111	2	112138781	LOC112138781	LOW QUALITY PROTEIN: gastrula zinc finger protein XlCGF57.1-like
112	2	112138815	LOC112138815	cilia- and flagella-associated protein 97
113	2	112138826	LOC112138826	all-trans-retinol 13,14-reductase
114	2	112138849	LOC112138849	cocaine esterase
115	2	112138853	LOC112138853	SRSF protein kinase 3-like
116	2	112138858	LOC112138858	peptidase inhibitor R3HDML
117	2	112138860	dhrs7cb	dehydrogenase/reductase (SDR family) member 7Cb
118	2	112138869	LOC112138869	G2/M phase-specific E3 ubiquitin-protein ligase
119	2	112138879	LOC112138879	calpain-5
120	2	112138896	LOC112138896	solute carrier family 2, facilitated glucose transporter member 5
121	2	112138897	LOC112138897	solute carrier family 2, facilitated glucose transporter member 5 isoform X2
122	2	112138898	LOC112138898	jeltraxin-like
123	2	112138968	LOC112138968	transcriptional repressor scratch 1
124	2	112138997	LOC112138997	carbohydrate-responsive element-binding protein-like isoform X1
125	2	112139013	LOC112139013	UDP-glucuronosyltransferase 2A1-like
126	2	112139017	LOC112139017	myc-associated zinc finger protein-like
127	2	112139024	chrne	acetylcholine receptor subunit epsilon
128	2	112139028	zgc:163022	putative ferric-chelate reductase 1
129	2	112139046	inpp5kb	inositol polyphosphate 5-phosphatase K isoform X1
130	2	112139069	LOC112139069	glycine receptor subunit alpha-2 isoform X3
131	2	112139168	LOC112139168	carboxypeptidase A1
132	2	112139198	LOC112139198	high choriolytic enzyme 1
133	2	112139224	LOC112139224	mucin-5AC
134	2	112139228	drd4a	dopamine receptor D4a
135	2	112139239	LOC112139239	protein Shroom2
136	2	112139305	LOC112139305	aerolysin-like protein
137	2	112139346	LOC112139346	thioredoxin-interacting protein
138	2	112139350	pnp4b	purine nucleoside phosphorylase 4b isoform X1
139	2	112139388	LOC112139388	short transient receptor potential channel 2
140	2	112139396	LOC112139396	galectin-4-like
141	2	112139398	LOC112139398	receptor-type tyrosine-protein phosphatase mu
142	2	112139402	LOC112139402	leucine-rich repeat-containing protein 3B
143	2	112139430	LOC112139430	keratin, type I cytoskeletal 13
144	2	112139454	LOC112139454	small nucleolar RNA SNORA79
145	2	112139477	ggctb	gamma-glutamylcyclotransferase b isoform X1
146	2	112139508	LOC112139508	tyrosinase
147	2	112139590	LOC112139590	cytochrome P450 2G1
148	2	112139600	LOC112139600	bromodomain-containing protein 4
149	2	112139613	arl14	ADP-ribosylation factor-like protein 14
150	2	112139628	LOC112139628	myosin-binding protein H-like
151	2	112139656	LOC112139656	tetratricopeptide repeat protein 22-like
152	2	112139681	LOC112139681	sex hormone-binding globulin-like
153	2	112139700	LOC112139700	AFG3-like protein 1
154	2	112139738	tdo2a	tryptophan 2,3-dioxygenase A
155	2	112139783	LOC112139783	ATP-dependent DNA helicase PIF1-like
156	2	112139913	ass1	argininosuccinate synthase
157	2	112139968	loxl2a	lysyl oxidase homolog 2A
158	2	112139970	pitx1	pituitary homeobox 1 isoform X1
159	2	112139995	fer1l4	fer-1-like protein 4 isoform X1
160	2	112140016	LOC112140016	tumor necrosis factor receptor superfamily member 14
161	2	112140021	LOC112140021	putative beta-lactamase-like 1
162	2	112140029	LOC112140029	troponin C, slow skeletal and cardiac muscles
163	2	112140112	LOC112140112	beta,beta-carotene 15,15'-dioxygenase
164	2	112140180	LOC112140180	troponin T, fast skeletal muscle isoforms isoform X1
165	2	112140184	ero1a	ERO1-like protein alpha isoform X1
166	2	112140208	LOC112140208	40S ribosomal protein S27-like
167	2	112140211	LOC112140211	cytochrome P450 3A40
168	2	112140214	LOC112140214	gastrula zinc finger protein XlCGF57.1
169	2	112140217	gyg2	glycogenin-2 isoform X2
170	2	112140235	LOC112140235	choline-phosphate cytidylyltransferase B
171	2	112140238	LOC112140238	galactose-specific lectin nattectin-like
172	2	112140277	dapk2a	death-associated protein kinase 2a isoform X1
173	2	112140340	smyd1a	histone-lysine N-methyltransferase SMYD1a
174	2	112140353	cel.2	carboxyl ester lipase, tandem duplicate 2
175	2	112140354	LOC112140354	bile salt-activated lipase
176	2	112140368	pnpla3	patatin-like phospholipase domain containing 3
177	2	112140369	sult4a1	sulfotransferase 4A1
178	2	112140397	LOC112140397	tripartite motif-containing protein 55
179	2	112140432	myo15b	unconventional myosin-XV
180	2	112140444	g6pca.2	glucose-6-phosphatase
181	2	112140446	g6pca.1	glucose-6-phosphatase a, catalytic subunit, tandem duplicate 1
182	2	112140458	LOC112140458	condensin complex subunit 3-like
183	2	112140460	LOC112140460	microfibril-associated glycoprotein 4-like
184	2	112140466	LOC112140466	ribonuclease inhibitor
185	2	112140499	LOC112140499	trypsin-3
186	2	112140528	LOC112140528	trypsin-3
187	2	112140536	LOC112140536	UDP-glucuronosyltransferase 2B31-like
188	2	112140559	LOC112140559	synaptotagmin-16
189	2	112140629	LOC112140629	nuclear factor 7, ovary
190	2	112140634	LOC112140634	keratin, type II cytoskeletal cochleal-like
191	2	112140639	LOC112140639	ras-GEF domain-containing family member 1B-B
192	2	112140646	LOC112140646	dynein heavy chain 12, axonemal isoform X1
193	2	112140687	LOC112140687	carbohydrate sulfotransferase 12-like
194	2	112140722	LOC112140722	elongation factor 1-alpha
195	2	112140755	LOC112140755	protein turtle
196	2	112140763	LOC112140763	GRB2-associated-binding protein 1
197	2	112140805	LOC112140805	natural resistance-associated macrophage protein 2-like
198	2	112140831	LOC112140831	multidrug resistance-associated protein 4
199	2	112140892	zar1l	ZAR1-like protein
200	2	112140905	LOC112140905	putative C-type lectin domain family 20 member A
201	2	112140910	LOC112140910	lymphocyte antigen 75
202	2	112140920	LOC112140920	natterin-4-like
203	2	112140925	LOC112140925	plasmalemma vesicle-associated protein-like
204	2	112140938	rbm44	RNA-binding protein 44 isoform X1
205	2	112140945	LOC112140945	kunitz-type U19-barytoxin-Tl1a
206	2	112141006	plg	plasminogen
207	2	112141012	LOC112141012	trypsin-2
208	2	112141013	LOC112141013	trypsin-2
209	2	112141021	LOC112141021	alpha-2-macroglobulin-P-like
210	2	112141022	LOC112141022	alpha-2-macroglobulin
211	2	112141025	LOC112141025	interleukin-8-like
212	2	112141036	pof1b	trichohyalin isoform X1
213	2	112141079	LOC112141079	GTPase IMAP family member 7-like
214	2	112141083	LOC112141083	C-type mannose receptor 2-like
215	2	112141100	LOC112141100	hepcidin
216	2	112141109	LOC112141109	hepcidin
217	2	112141111	LOC112141111	hepcidin
218	2	112141124	LOC112141124	complement C1q subcomponent subunit B
219	2	112141125	LOC112141125	kelch-like protein 33
220	2	112141126	LOC112141126	GTPase IMAP family member 9
221	2	112141134	LOC112141134	collagenase 3
222	2	112141141	LOC112141141	collagenase 3
223	2	112141227	LOC112141227	3'-5' RNA helicase YTHDC2 isoform X1
224	2	112141230	LOC112141230	complement C1q-like protein 3
225	2	112141241	igsf5a	immunoglobulin superfamily member 5 isoform X2
226	2	112141271	foxg1c	forkhead box protein G1c
227	2	112141319	LOC112141319	leucine-rich repeat-containing protein 30-like
228	2	112141321	LOC112141321	leucine-rich repeat-containing protein 30
229	2	112141334	ins	insulin
230	2	112141336	LOC112141336	ATP-dependent 6-phosphofructokinase, muscle type-like
231	2	112141424	LOC112141424	proline-rich protein 7
232	2	112141468	cfap77	cilia- and flagella-associated protein 77
233	2	112141474	pitx2	pituitary homeobox 2 isoform X1
234	2	112141512	LOC112141512	sodium/hydrogen exchanger 9B2 isoform X1
235	2	112141517	LOC112141517	sodium/hydrogen exchanger 9B2-like
236	2	112141528	nags	N-acetylglutamate synthase, mitochondrial
237	2	112141542	LOC112141542	serine protease 27-like
238	2	112141571	LOC112141571	ferroptosis suppressor protein 1-like
239	2	112141656	crb2a	protein crumbs homolog 2a
240	2	112141814	LOC112141814	interferon-induced protein with tetratricopeptide repeats 5
241	2	112141820	LOC112141820	microfibril-associated glycoprotein 4-like
242	2	112141848	LOC112141848	microfibril-associated glycoprotein 4
243	2	112141849	LOC112141849	microfibril-associated glycoprotein 4
244	2	112141889	LOC112141889	calpain-1 catalytic subunit
245	2	112141899	ptprma	protein tyrosine phosphatase receptor type Ma isoform X1
246	2	112141906	ankrd9	ankyrin repeat domain-containing protein 9
247	2	112141912	si:cabz01068815.1	solute carrier family 51 subunit beta
248	2	112141926	slc13a4	solute carrier family 13 member 4
249	2	112141928	LOC112141928	interleukin-1 receptor-like 2
250	2	112141941	LOC112141941	NLR family CARD domain-containing protein 3-like
251	2	112141946	cand2	cullin-associated NEDD8-dissociated protein 2
252	2	112141987	LOC112141987	beta-1,3-galactosyltransferase 2-like
253	2	112142047	LOC112142047	cystatin-A
254	2	112142054	LOC112142054	dehydrogenase/reductase SDR family member 13
255	2	112142077	lrrc2	leucine-rich repeat-containing protein 2
256	2	112142092	LOC112142092	mitochondrial uncoupling protein 2
257	2	112142098	LOC112142098	myomesin-1-like
258	2	112142124	LOC112142124	calpain-5
259	2	112142199	dytn	dystrotelin
260	2	112142230	LOC112142230	frizzled-7
261	2	112142244	LOC112142244	zinc finger protein 501-like
262	2	112142321	LOC112142321	catalase-like
263	2	112142324	LOC112142324	myosin heavy chain, fast skeletal muscle
264	2	112142384	LOC112142384	histone H1
265	2	112142390	LOC112142390	histone H2B 1/2
266	2	112142400	p2rx5	P2X purinoceptor 5 isoform X2
267	2	112142418	gja2	gap junction protein, alpha 2
268	2	112142424	cenpv	centromere protein V isoform X1
269	2	112142428	coro6	coronin-6 isoform X1
270	2	112142431	adss1	adenylosuccinate synthetase isozyme 1
271	2	112142446	LOC112142446	calpain-5
272	2	112142515	rtn2b	reticulon-2b
273	2	112142567	LOC112142567	interleukin-31 receptor subunit alpha isoform X1
274	2	112142604	LOC112142604	protein LBH isoform X2
275	2	112142619	mogat2	2-acylglycerol O-acyltransferase 2
276	2	112142639	LOC112142639	mitochondrial uncoupling protein 2
277	2	112142669	LOC112142669	claudin-15 isoform X1
278	2	112142672	LOC112142672	lysophosphatidic acid receptor 6
279	2	112142752	si:ch211-117m20.4	CUB and sushi domain-containing protein 1 isoform X1
280	2	112142761	LOC112142761	15-hydroxyprostaglandin dehydrogenase [NAD(+)]
281	2	112142775	cnga2b	cyclic nucleotide-gated cation channel
282	2	112142789	tecta	alpha-tectorin isoform X1
283	2	112142858	cdx1b	homeobox protein CDX-1b
284	2	112142901	rab34b	ras-related protein Rab-34 isoform X2
285	2	112142908	LOC112142908	claudin-4
286	2	112142913	LOC112142913	claudin-4
287	2	112142929	sept4a	septin 4a
288	2	112142935	fbxo40.1	F-box protein 40.1
289	2	112142942	slc13a2	solute carrier family 13 member 2
290	2	112142946	LOC112142946	carbonic anhydrase 4 isoform X2
291	2	112142967	f9b	coagulation factor IXb
292	2	112142987	pygma	glycogen phosphorylase, muscle form
293	2	112142993	si:dkeyp-110a12.4	alpha-tectorin isoform X1
294	2	112143033	LOC112143033	calpain-5
295	2	112143052	rxfp2a	relaxin receptor 2a
296	2	112143106	msh5	mutS protein homolog 5
297	2	112143125	colq	acetylcholinesterase collagenic tail peptide
298	2	112143132	irx1a	iroquois-class homeodomain protein IRX-1a
299	2	112143152	otomp	otolith matrix protein 1
300	2	112143155	si:ch211-105c13.3	protein S100-A16
301	2	112143191	gem	GTP-binding protein GEM
302	2	112143192	LOC112143192	cholecystokinin
303	2	112143227	gpr20	G-protein coupled receptor 20
304	2	112143265	LOC112143265	protein S100-A6
305	2	112143286	LOC112143286	suppressor of tumorigenicity 14 protein homolog
306	2	112143290	hspb6	heat shock protein beta-6
307	2	112143297	LOC112143297	rap guanine nucleotide exchange factor 5
308	2	112143304	zgc:110410	protein lifeguard 1
309	2	112143328	fhl3a	four and a half LIM domains protein 3
310	2	112143395	LOC112143395	zinc finger protein 260
311	2	112143441	LOC112143441	growth arrest and DNA damage-inducible protein GADD45 beta
312	2	112143467	ttn.1	titin
313	2	112143481	LOC112143481	V-set domain-containing T-cell activation inhibitor 1
314	2	112143495	slc9a1a	sodium/hydrogen exchanger 1
315	2	112143589	fabp10a	fatty acid-binding protein 10-A, liver basic
316	2	112143597	LOC112143597	trypsinogen-like protein 3
317	2	112143598	LOC112143598	apolipoprotein A-I
318	2	112143599	LOC112143599	apolipoprotein A-I
319	2	112143601	apoc2	apolipoprotein C-II
320	2	112143602	apoc1	apolipoprotein C-I
321	2	112143610	zmp:0000000881	spindle assembly checkpoint kinase
322	2	112143638	tlr21	toll-like receptor 21
323	2	112143680	LOC112143680	gamma-enolase
324	2	112143690	si:ch73-54f23.4	zinc-binding protein A33
325	2	112143695	gapdh	glyceraldehyde-3-phosphate dehydrogenase
326	2	112143701	LOC112143701	carcinoembryonic antigen-related cell adhesion molecule 20
327	2	112143717	LOC112143717	histone H1
328	2	112143732	cnfn	cornifelin homolog isoform X1
329	2	112143752	hoxa2b	homeobox protein Hox-A2b
330	2	112143755	LOC112143755	protein tyrosine phosphatase type IVA 3 isoform X1
331	2	112143777	LOC112143777	B-cell receptor CD22
332	2	112143799	LOC112143799	integumentary mucin C.1
333	2	112143810	aqp10a	aquaporin-10a
334	2	112143819	LOC112143819	IgGFc-binding protein
335	2	112143823	nkx2.1	homeobox protein Nkx-2.1
336	2	112143835	LOC112143835	transmembrane protease serine 3
337	2	112143848	fbxo32	F-box only protein 32
338	2	112143860	LOC112143860	sperm acrosome membrane-associated protein 6 isoform X1
339	2	112143863	hsc70	heat shock cognate 71 kDa protein
340	2	112143879	hpn	serine protease hepsin
341	2	112143898	LOC112143898	lens epithelial cell protein LEP503
342	2	112143909	klhl38b	kelch-like protein 38
343	2	112143922	pde11al	dual 3',5'-cyclic-AMP and -GMP phosphodiesterase 11A isoform X1
344	2	112143932	s100t	S100 calcium binding protein T
345	2	112143993	sgk2b	serine/threonine-protein kinase Sgk2b
346	2	112143997	LOC112143997	E3 ubiquitin-protein ligase NHLRC1
347	2	112144000	rbm24b	RNA-binding protein 24b
348	2	112144002	LOC112144002	serum amyloid P-component
349	2	112144052	steap4	metalloreductase STEAP4
350	2	112144100	si:ch1073-284b18.2	protein lin-28 homolog A isoform X1
351	2	112144199	LOC112144199	trichohyalin isoform X1
352	2	112144205	lamc2	laminin subunit gamma-2
353	2	112144254	slc4a2a	anion exchange protein 2a isoform X2
354	2	112144269	mfn1a	LOW QUALITY PROTEIN: mitofusin-1
355	2	112144277	oc90	otoconin-90
356	2	112144314	LOC112144314	collagen alpha-1(X) chain
357	2	112144324	retreg1	reticulophagy regulator 1 isoform X1
358	2	112144325	proca	vitamin K-dependent protein C
359	2	112144328	lrrc6	protein tilB homolog
360	2	112144331	bfsp2	phakinin
361	2	112144332	trim55a	tripartite motif-containing protein 55a
362	2	112144378	si:ch1073-184j22.2	dual specificity protein phosphatase 18
363	2	112144384	cldn15la	claudin 15-like a
364	2	112144389	LOC112144389	dnaJ homolog subfamily C member 5
365	2	112144393	LOC112144393	corticoliberin-1
366	2	112144424	gadd45aa	growth arrest and DNA-damage-inducible, alpha, a
367	2	112144449	kcnk3b	potassium channel subfamily K member 3
368	2	112144456	si:ch211-267e7.3	ADAMTS-like protein 2 isoform X1
369	2	112144485	ldlrad2	low-density lipoprotein receptor class A domain-containing protein 2 isoform X1
370	2	112144503	LOC112144503	prostacyclin synthase
371	2	112144539	iho1	interactor of HORMAD1 protein 1
372	2	112144554	LOC112144554	sodium-coupled neutral amino acid transporter 3 isoform X1
373	2	112144572	gpd1b	glycerol-3-phosphate dehydrogenase 1b
374	2	112144575	otop1	proton channel OTOP1
375	2	112144578	LOC112144578	glutathione hydrolase 7
376	2	112144579	LOC112144579	laminin subunit beta-3
377	2	112144580	LOC112144580	calcium/calmodulin-dependent protein kinase type 1D
378	2	112144604	ccnd3	G1/S-specific cyclin-D3
379	2	112144612	abraa	actin-binding Rho-activating protein
380	2	112144639	LOC112144639	twinfilin-2 isoform X1
381	2	112144640	hemk1	MTRF1L release factor glutamine methyltransferase
382	2	112144642	LOC112144642	cytokine-inducible SH2-containing protein
383	2	112144658	si:dkey-183j2.10	probable glutamate receptor
384	2	112144680	pfkfb4b	6-phosphofructo-2-kinase/fructose-2,6-bisphosphatase 4 isoform X2
385	2	112144691	LOC112144691	myosin heavy chain, fast skeletal muscle
386	2	112144692	LOC112144692	myosin heavy chain, fast skeletal muscle
387	2	112144693	LOC112144693	voltage-dependent calcium channel subunit alpha-2/delta-2 isoform X1
388	2	112144719	LOC112144719	band 4.1-like protein 1 isoform X1
389	2	112144813	LOC112144813	transmembrane protein 233
390	2	112144825	LOC112144825	protein polybromo-1 isoform X1
391	2	112144841	si:dkeyp-67f1.2	protein FAM3C isoform X2
392	2	112144890	mmp19	matrix metalloproteinase-19
393	2	112144929	apobec2a	C->U-editing enzyme APOBEC-2a
394	2	112144932	LOC112144932	potassium voltage-gated channel subfamily KQT member 2 isoform X1
395	2	112144937	LOC112144937	acidic mammalian chitinase
396	2	112144938	chia.1	chitinase, acidic.1
397	2	112144997	LOC112144997	achaete-scute homolog 5
398	2	112145015	six1a	homeobox protein six1a
399	2	112145066	LOC112145066	keratin, type II cytoskeletal 8
400	2	112145075	itih3b.2	inter-alpha-trypsin inhibitor heavy chain H3 isoform X2
401	2	112145079	LOC112145079	E3 ubiquitin-protein ligase MARCHF9 isoform X2
402	2	112145106	LOC112145106	elastase-1
403	2	112145107	LOC112145107	elastase-1
404	2	112145108	LOC112145108	elastase-1
405	2	112145113	opn1sw2	opsin-1, short-wave-sensitive 2
406	2	112145137	arhgef10la	rho guanine nucleotide exchange factor 10-like protein isoform X1
407	2	112145184	LOC112145184	bactericidal permeability-increasing protein
408	2	112145193	LOC112145193	G0/G1 switch protein 2
409	2	112145210	padi2	protein-arginine deiminase type-2
410	2	112145212	LOC112145212	protein-arginine deiminase type-2
411	2	112145265	calcoco1b	calcium-binding and coiled-coil domain-containing protein 1 isoform X2
412	2	112145307	il10	interleukin-10
413	2	112145311	mmel1	membrane metallo-endopeptidase-like 1
414	2	112145315	cav3	caveolin-3
415	2	112145322	LOC112145322	acidic mammalian chitinase
416	2	112145338	rdh5	retinol dehydrogenase 5
417	2	112145350	lgals3b	galectin-3b
418	2	112145357	kbtbd12	kelch repeat and BTB domain-containing protein 12
419	2	112145386	LOC112145386	endothelin-3 isoform X1
420	2	112145436	LOC112145436	alpha-1,3-galactosyltransferase 2
421	2	112145446	pcsk1	neuroendocrine convertase 1
422	2	112145456	LOC112145456	phosphatidylinositol 5-phosphate 4-kinase type-2 gamma
423	2	112145457	LOC112145457	insulin-like growth factor-binding protein 6
424	2	112145485	LOC112145485	beta-crystallin B3-like
425	2	112145487	fgfbp2a	fibroblast growth factor binding protein 2a
426	2	112145489	si:ch211-220m17.5	guanylin family protein
427	2	112145493	il19l	interleukin 19 like isoform X2
428	2	112145497	cfap57	cilia- and flagella-associated protein 57 isoform X1
429	2	112145509	LOC112145509	guanylate cyclase activator 2B
430	2	112145563	camkva	caM kinase-like vesicle-associated protein
431	2	112145615	kif17	kinesin-like protein KIF17 isoform X1
432	2	112145619	LOC112145619	1,25-dihydroxyvitamin D(3) 24-hydroxylase, mitochondrial
433	2	112145622	pck1	phosphoenolpyruvate carboxykinase, cytosolic [GTP]
434	2	112145648	zgc:171566	zgc:171566
435	2	112145652	pkp1b	plakophilin-1
436	2	112145653	tnnt2b	troponin T, cardiac muscle isoforms isoform X1
437	2	112145670	LOC112145670	25-hydroxyvitamin D-1 alpha hydroxylase, mitochondrial
438	2	112145686	tgm5l	transglutaminase 5, like
439	2	112145703	eps8l3a	epidermal growth factor receptor kinase substrate 8-like protein 3
440	2	112145707	LOC112145707	sodium- and chloride-dependent GABA transporter 2 isoform X1
441	2	112145741	foxa2	forkhead box protein A2
442	2	112145764	mybphb	myosin binding protein Hb isoform X1
443	2	112145768	pfkmb	phosphofructokinase, muscle b
444	2	112145783	slc6a14	sodium- and chloride-dependent neutral and basic amino acid transporter B(0+)
445	2	112145799	LOC112145799	fidgetin-like protein 2
446	2	112145835	LOC112145835	inward rectifier potassium channel 2
447	2	112145879	pvalb6	parvalbumin 6
448	2	112145882	rprml	reprimo-like protein
449	2	112145884	nr5a5	nuclear receptor subfamily 5, group A, member 5
450	2	112145889	sdr42e2	putative short-chain dehydrogenase/reductase family 42E member 2
451	2	112145897	LOC112145897	G-protein coupled receptor family C group 5 member D
452	2	112145913	hoxb8a	homeobox protein Hox-B8a isoform X1
453	2	112145917	baiap2l2a	brain-specific angiogenesis inhibitor 1-associated protein 2-like protein 2 isoform X1
454	2	112145920	LOC112145920	phosphomannomutase 1
455	2	112145934	LOC112145934	epithelial membrane protein 2
456	2	112145935	nfe2l1a	endoplasmic reticulum membrane sensor NFE2L1a isoform X2
457	2	112145958	nkx2.4a	NK2 homeobox 4a isoform X1
458	2	112146014	LOC112146014	protein PFC0760c
459	2	112146036	LOC112146036	potassium voltage-gated channel subfamily A member 1
460	2	112146046	LOC112146046	glutathione-specific gamma-glutamylcyclotransferase 1
461	2	112146061	hoxb5a	homeobox protein Hox-B5a
462	2	112146062	hoxb6a	homeobox protein Hox-B6a
463	2	112146095	apnl	actinoporin-like protein
464	2	112146096	LOC112146096	bryoporin-like
465	2	112146100	gdpd3a	lysophospholipase D GDPD3a
466	2	112146110	LOC112146110	serotonin N-acetyltransferase-like
467	2	112146123	mybpc2a	myosin binding protein Ca isoform X1
468	2	112146131	LOC112146131	ectonucleotide pyrophosphatase/phosphodiesterase family member 7
469	2	112146156	eve1	even-skipped-like1
470	2	112146171	chadla	chondroadherin-like protein
471	2	112146179	LOC112146179	integumentary mucin C.1
472	2	112146192	LOC112146192	chymotrypsin-like protease CTRL-1
473	2	112146213	si:dkey-43p13.5	retinal homeobox protein Rx1
474	2	112146225	kcnh4a	potassium voltage-gated channel subfamily H member 4a
475	2	112146236	LOC112146236	5-hydroxytryptamine receptor 3C
476	2	112146253	LOC112146253	cytochrome P450 2K1
477	2	112146276	mylpfa	myosin light chain, phosphorylatable, fast skeletal muscle a
478	2	112146283	ddx5	probable ATP-dependent RNA helicase DDX5 isoform X1
479	2	112146315	lpar2a	lysophosphatidic acid receptor 2a
480	2	112146324	swsap1	ATPase SWSAP1
481	2	112146329	LOC112146329	parvalbumin beta
482	2	112146330	pvalb8	parvalbumin 8
483	2	112146333	LOC112146333	parvalbumin beta
484	2	112146335	rnd2	rho-related GTP-binding protein RhoN
485	2	112146359	rasd4	rasd family member 4
486	2	112146376	cacng2a	calcium channel, voltage-dependent, gamma subunit 2a
487	2	112146425	pde6ga	phosphodiesterase 6G, cGMP-specific, rod, gamma, paralog a isoform X1
488	2	112146428	cntnap1	contactin-associated protein 1
489	2	112146444	LOC112146444	hemoglobin subunit beta-2 isoform X1
490	2	112146447	LOC112146447	hemoglobin embryonic subunit alpha
491	2	112146448	LOC112146448	hemoglobin embryonic subunit alpha isoform X2
492	2	112146483	grid2ipa	delphilin isoform X1
493	2	112146499	LOC112146499	60S ribosomal protein L3-like
494	2	112146525	rrp7a	ribosomal RNA-processing protein 7 homolog A
495	2	112146527	LOC112146527	5-hydroxytryptamine receptor 3A
496	2	112146531	gucy2c	heat-stable enterotoxin receptor
497	2	112146537	tcap	telethonin
498	2	112146564	lg22h14orf180	nutritionally-regulated adipose and cardiac enriched protein homolog isoform X1
499	2	112146565	si:ch211-106h11.1	volume-regulated anion channel subunit LRRC8D
500	2	112146582	zgc:195001	tripartite motif-containing protein 16
501	2	112146619	LOC112146619	5-hydroxytryptamine receptor 3A
502	2	112146626	LOC112146626	protein phosphatase 1 regulatory subunit 27
503	2	112146697	LOC112146697	dual specificity protein phosphatase 3
504	2	112146698	prl	prolactin
505	2	112146739	hcrt	orexin
506	2	112146781	LOC112146781	trichohyalin
507	2	112146782	rundc3aa	RUN domain-containing protein 3A isoform X1
508	2	112146802	LOC112146802	galectin-1
509	2	112146811	junbb	junB proto-oncogene, AP-1 transcription factor subunit b
510	2	112146820	hoxb1a	homeobox protein Hox-B1a
511	2	112146832	tecra	very-long-chain enoyl-CoA reductase
512	2	112146841	LOC112146841	heme-binding protein 1
513	2	112146853	LOC112146853	mitochondrial glycine transporter A
514	2	112146858	hbbe1.2	hemoglobin beta embryonic-1.2
515	2	112146859	LOC112146859	hemoglobin embryonic subunit alpha-like
516	2	112146862	LOC112146862	myosin heavy chain, fast skeletal muscle
517	2	112146863	LOC112146863	myosin heavy chain, fast skeletal muscle
518	2	112146864	LOC112146864	myosin heavy chain, fast skeletal muscle
519	2	112146865	LOC112146865	myosin heavy chain, fast skeletal muscle isoform X1
520	2	112146866	LOC112146866	myosin heavy chain, fast skeletal muscle
521	2	112146898	LOC112146898	cytochrome P450 2K1
522	2	112146917	LOC112146917	C-reactive protein
523	2	112146970	si:dkey-208k4.2	P43 5S RNA-binding protein
524	2	112146971	kcnj12b	ATP-sensitive inward rectifier potassium channel 12
525	2	112146987	dhrs7ca	dehydrogenase/reductase SDR family member 7C-B isoform X2
526	2	112147007	LOC112147007	protein YIPF5
527	2	112147010	LOC112147010	cytoglobin-1
528	2	112147052	itm2cb	integral membrane protein 2Cb
529	2	112147056	tfa	transferrin-a
530	2	112147077	casq1a	calsequestrin-1a
531	2	112147094	zgc:85843	transmembrane 6 superfamily member 2
532	2	112147110	aqp4	aquaporin-4 isoform X1
533	2	112147116	wnt3a	protein Wnt-3a
534	2	112147124	fitm1l	fat storage-inducing transmembrane protein 1
535	2	112147128	LOC112147128	C2 calcium-dependent domain-containing protein 4C
536	2	112147145	LOC112147145	complement factor H
537	2	112147150	ocel1	occludin/ELL domain-containing protein 1
538	2	112147152	slc22a13a	solute carrier family 22 member 13
539	2	112147157	asb10	ankyrin repeat and SOCS box protein 10
540	2	112147182	plvapa	plasmalemma vesicle associated protein a
541	2	112147188	LOC112147188	ceramide synthase 2
542	2	112147193	rem2	GTP-binding protein REM 2
543	2	112147201	gale	UDP-glucose 4-epimerase
544	2	112147211	LOC112147211	importin-13
545	2	112147303	LOC112147303	C-C motif chemokine 8-like
546	2	112147327	zgc:154006	occludin isoform X1
547	2	112147351	and3	actinodin3 isoform X1
548	2	112147367	LOC112147367	glutamate decarboxylase 1 isoform X1
549	2	112147379	agxtb	alanine--glyoxylate and serine--pyruvate aminotransferase b
550	2	112147382	espnlb	espin-like protein
551	2	112147417	selenop2	selenoprotein Pb isoform X2
552	2	112147462	LOC112147462	potassium/sodium hyperpolarization-activated cyclic nucleotide-gated channel 2
553	2	112147490	dsg2l	desmoglein-2
554	2	112147491	dsc2l	desmocollin 2 like
555	2	112147510	plb1	phospholipase B1, membrane-associated
556	2	112147519	LOC112147519	Y+L amino acid transporter 2
557	2	112147528	myom1a	myomesin 1a (skelemin) isoform X1
558	2	112147570	LOC112147570	myocilin
559	2	112147595	LOC112147595	semaphorin-6B
560	2	112147598	LOC112147598	elongation factor 2
561	2	112147605	LOC112147605	gametocyte-specific factor 1
562	2	112147629	LOC112147629	desmoplakin isoform X1
563	2	112147633	LOC112147633	C-C motif chemokine 2
564	2	112147634	LOC112147634	netrin-G1
565	2	112147651	LOC112147651	plexin domain-containing protein 2 isoform X1
566	2	112147657	ccl20a.3	C-C motif chemokine 20a.3
567	2	112147659	dab1b	complement component C8 beta chain
568	2	112147667	LOC112147667	phospholipid phosphatase 6
569	2	112147674	LOC112147674	alpha-2-HS-glycoprotein
570	2	112147680	LOC112147680	complement factor H isoform X5
571	2	112147710	LOC112147710	paired box protein Pax-3 isoform X1
572	2	112147714	rgs11	regulator of G-protein signaling 11
573	2	112147719	LOC112147719	complement C1q-like protein 3
574	2	112147726	LOC112147726	tandem C2 domains nuclear protein
575	2	112147735	plek2	pleckstrin-2
576	2	112147754	LOC112147754	unconventional myosin-VIIa
577	2	112147774	camk2n1a	calcium/calmodulin-dependent protein kinase II inhibitor 1a
578	2	112147793	LOC112147793	voltage-dependent calcium channel beta subunit-associated regulatory protein
579	2	112147802	LOC112147802	carboxyl-terminal PDZ ligand of neuronal nitric oxide synthase protein
580	2	112147810	loxl5b	lysyl oxidase-like 5b
581	2	112147846	nadkb	NAD kinase b isoform X1
582	2	112147854	apoda.1	apolipoprotein Da, duplicate 1 isoform X1
583	2	112147859	LOC112147859	insulin-like growth factor-binding protein 3
584	2	112147896	aqp3a	aquaporin-3
585	2	112147901	si:ch211-236k19.2	LIM/homeobox protein Lhx6
586	2	112147942	LOC112147942	homeobox protein orthopedia B isoform X1
587	2	112147943	rasef	ras and EF-hand domain-containing protein isoform X1
588	2	112147949	fbp2	fructose-1,6-bisphosphatase isozyme 2
589	2	112147963	nmrk1	nicotinamide riboside kinase 1
590	2	112147979	LOC112147979	protamine-like protein
591	2	112147981	ido1	indoleamine 2,3-dioxygenase 1
592	2	112148034	sgsm1a	small G protein signaling modulator 1
593	2	112148082	LOC112148082	proprotein convertase subtilisin/kexin type 5
594	2	112148121	adamts13	A disintegrin and metalloproteinase with thrombospondin motifs 13 isoform X1
595	2	112148162	LOC112148162	afadin
596	2	112148190	ksr2	kinase suppressor of Ras 2 isoform X1
597	2	112148197	slc8a3	sodium/calcium exchanger 3 isoform X1
598	2	112148201	aopep	aminopeptidase O isoform X1
599	2	112148202	fancc	Fanconi anemia group C protein isoform X1
600	2	112148214	serpind1	heparin cofactor 2
601	2	112148230	trpm3	transient receptor potential cation channel subfamily M member 3 isoform X1
602	2	112148255	mapk4	mitogen-activated protein kinase 4
603	2	112148270	ulk1a	serine/threonine-protein kinase ULK1a isoform X1
604	2	112148302	LOC112148302	interleukin-1 beta
605	2	112148341	LOC112148341	LOW QUALITY PROTEIN: L-serine dehydratase/L-threonine deaminase
606	2	112148357	txlnbb	taxilin beta b
607	2	112148364	LOC112148364	arrestin domain-containing protein 3 isoform X2
608	2	112148367	LOC112148367	arrestin domain-containing protein 3 isoform X1
609	2	112148375	ankdd1b	ankyrin repeat and death domain-containing protein 1B
610	2	112148405	LOC112148405	phosphatidylethanolamine-binding protein 4
611	2	112148427	LOC112148427	beta-microseminoprotein-like
612	2	112148453	prkg1l	cGMP-dependent protein kinase 1 isoform X1
613	2	112148479	tcima	transcriptional and immune response regulator a
614	2	112148480	bco2l	beta-carotene 15, 15-dioxygenase 2, like
615	2	112148492	LOC112148492	lysophosphatidylserine lipase ABHD12 isoform X1
616	2	112148493	tal2	T-cell acute lymphocytic leukemia protein 2 isoform X1
617	2	112148537	frmd3	FERM domain-containing protein 3 isoform X1
618	2	112148591	slc14a2	urea transporter 2
619	2	112148616	galnt9	polypeptide N-acetylgalactosaminyltransferase 9
620	2	112148631	areg	amphiregulin isoform X1
621	2	112148635	LOC112148635	cocaine- and amphetamine-regulated transcript protein
622	2	112148641	gldc	glycine dehydrogenase (decarboxylating), mitochondrial
623	2	112148803	npc1l1	NPC1-like intracellular cholesterol transporter 1
624	2	112148807	LOC112148807	protein limb expression 1
625	2	112148822	ggt1a	gamma-glutamyltransferase 1a
626	2	112148823	lrrc75ba	leucine-rich repeat-containing protein 75B
627	2	112148832	LOC112148832	fatty acid-binding protein, liver-type
628	2	112148835	bdkrb1	B1 bradykinin receptor
629	2	112148837	LOC112148837	serine protease inhibitor A3N
630	2	112148887	slc20a1a	sodium-dependent phosphate transporter 1-A
631	2	112148910	cdo1	cysteine dioxygenase type 1
632	2	112148939	LOC112148939	inactive phospholipid phosphatase 7
633	2	112148943	lhx2b	LIM/homeobox protein Lhx2b isoform X1
634	2	112148982	siae	sialate O-acetylesterase
635	2	112149004	zgc:162608	apolipoprotein A-I
636	2	112149072	LOC112149072	alpha-2-macroglobulin
637	2	112149126	LOC112149126	large neutral amino acids transporter small subunit 4 isoform X1
638	2	112149127	LOC112149127	phosphatidylinositol transfer protein alpha isoform
639	2	112149135	LOC112149135	probable serine/threonine-protein kinase samkC
640	2	112149142	ppm1na	protein phosphatase, Mg2+/Mn2+ dependent, 1Na (putative)
641	2	112149158	LOC112149158	NACHT, LRR and PYD domains-containing protein 12
642	2	112149163	LOC112149163	cytoplasmic dynein 2 heavy chain 1
643	2	112149176	LOC112149176	protein sel-1 homolog 3
644	2	112149180	usp2a	ubiquitin carboxyl-terminal hydrolase 2a isoform X1
645	2	112149201	pabpc4	polyadenylate-binding protein 4
646	2	112149214	LOC112149214	sarcolipin
647	2	112149232	relt	tumor necrosis factor receptor superfamily member 19L
648	2	112149233	p2ry2.1	P2Y purinoceptor 2
649	2	112149246	LOC112149246	GRIP and coiled-coil domain-containing protein 2-like
650	2	112149262	LOC112149262	ADP-ribosylation factor-like protein 14
651	2	112149281	LOC112149281	coagulation factor VII
652	2	112149331	LOC112149331	LOW QUALITY PROTEIN: vomeronasal type-2 receptor 1
653	2	112149339	LOC112149339	protein unc-79 homolog isoform X1
654	2	112149356	LOC112149356	P2Y purinoceptor 13-like
655	2	112149375	serpinf2b	serpin peptidase inhibitor, clade F (alpha-2 antiplasmin, pigment epithelium derived factor), member 2b isoform X1
656	2	112149404	treh	trehalase
657	2	112149452	tmprss5	transmembrane protease serine 5 isoform X1
658	2	112149462	kctd14	BTB/POZ domain-containing protein KCTD14 isoform X1
659	2	112149484	LOC112149484	TLC domain-containing protein 3A
660	2	112149485	egln3	egl nine homolog 3 isoform X1
661	2	112149504	ccdc177	coiled-coil domain-containing protein 177
662	2	112149515	syt16	synaptotagmin-16
663	2	112149560	mmp13b	collagenase 3
664	2	112149589	alp3	alkaline phosphatase, tissue-nonspecific isozyme isoform X1
665	2	112149592	LOC112149592	ion channel TACAN isoform X2
666	2	112149610	LOC112149610	beta-1,4-galactosyltransferase galt-1 isoform X1
667	2	112149621	LOC112149621	phosphorylase b kinase gamma catalytic chain, skeletal muscle/heart isoform
668	2	112149627	slc13a5b	solute carrier family 13 member 5
669	2	112149629	LOC112149629	multidrug and toxin extrusion protein 1
670	2	112149630	LOC112149630	multidrug and toxin extrusion protein 1
671	2	112149667	il12a	interleukin-12 subunit alpha
672	2	112149695	LOC112149695	fibroblast growth factor 12 isoform X1
673	2	112149702	zbtb16b	zinc finger and BTB domain-containing protein 16-A
674	2	112149708	kcne4	potassium voltage-gated channel subfamily E member 4
675	2	112149732	LOC112149732	scavenger receptor cysteine-rich type 1 protein M130 isoform X1
676	2	112149750	foxa3	hepatocyte nuclear factor 3-gamma
677	2	112149753	ckmb	creatine kinase, muscle b
678	2	112149756	LOC112149756	galectin-4 isoform X1
679	2	112149774	LOC112149774	claudin-4
680	2	112149775	LOC112149775	claudin-4
681	2	112149780	LOC112149780	claudin-3
682	2	112149782	LOC112149782	claudin-4
683	2	112149821	LOC112149821	sodium channel subunit beta-4
684	2	112149886	scg2a	secretogranin-2
685	2	112149904	LOC112149904	diablo homolog, mitochondrial isoform X1
686	2	112149939	LOC112149939	heat shock protein beta-7
687	2	112149972	capn5a	calpain-5a
688	2	112149979	capn12	calpain-12 isoform X1
689	2	112149983	chp2	calcineurin B homologous protein 2 isoform X2
690	2	112150005	LOC112150005	protein unc-13 homolog A
691	2	112150012	dclk1b	serine/threonine-protein kinase DCLK1b isoform X5
692	2	112150082	b3gnt7	UDP-GlcNAc:betaGal beta-1,3-N-acetylglucosaminyltransferase 7
693	2	112150100	abhd8b	protein ABHD8
694	2	112150101	LOC112150101	kelch-like protein 24
695	2	112150119	si:ch211-262h13.5	alpha-2-HS-glycoprotein
696	2	112150134	il23r	interleukin-23 receptor isoform X2
697	2	112150187	nceh1a	neutral cholesterol ester hydrolase 1a
698	2	112150198	adgrl2a	adhesion G protein-coupled receptor L2 isoform X1
699	2	112150309	LOC112150309	angiopoietin-related protein 3
700	2	112150310	LOC112150310	gamma-interferon-inducible lysosomal thiol reductase
701	2	112150360	LOC112150360	cytochrome P450 2J2
702	2	112150361	LOC112150361	cytochrome P450 2J2
703	2	112150411	henmt1	small RNA 2'-O-methyltransferase
704	2	112150413	cp	ceruloplasmin
705	2	112150418	tm4sf4	transmembrane 4 L6 family member 4
706	2	112150426	usp13	ubiquitin carboxyl-terminal hydrolase 13 isoform X1
707	2	112150438	ccl44	chemokine (C-C motif) ligand 44
708	2	112150446	LOC112150446	meprin A subunit beta
709	2	112150473	si:dkey-66a8.7	PI-PLC X domain-containing protein 1
710	2	112150482	mknk2b	MAP kinase-interacting serine/threonine-protein kinase 2b
711	2	112150484	zfyve9b	zinc finger FYVE domain-containing protein 9 isoform X1
712	2	112150562	nppc	C-type natriuretic peptide
713	2	112150593	LOC112150593	interferon-induced protein 44-like
714	2	112150598	LOC112150598	interferon-induced protein 44-like
715	2	112150616	LOC112150616	calcium-activated potassium channel subunit beta-2
716	2	112150628	ube3a	ubiquitin-protein ligase E3A
717	2	112150646	mibp	muscle-specific beta 1 integrin binding protein isoform X1
718	2	112150660	LOC112150660	mucin-17
719	2	112150671	znf648	zinc finger protein 648
720	2	112150687	LOC112150687	interferon-induced protein with tetratricopeptide repeats 2-like
721	2	112150688	LOC112150688	LOW QUALITY PROTEIN: tetraspanin-1
722	2	112150706	LOC112150706	interferon-induced protein 44-like
723	2	112150716	LOC112150716	5-hydroxytryptamine receptor 3A-like
724	2	112150717	LOC112150717	5-hydroxytryptamine receptor 3A
725	2	112150718	LOC112150718	5-hydroxytryptamine receptor 3A
726	2	112150722	LOC112150722	inactive N-acetylated-alpha-linked acidic dipeptidase-like protein 2
727	2	112150726	obscna	obscurin isoform X1
728	2	112150750	LOC112150750	G-protein coupled receptor 4-like
729	2	112150752	acer1	alkaline ceramidase 1
730	2	112150773	tmprss9	transmembrane protease serine 9
731	2	112150788	LOC112150788	centrosomal protein of 104 kDa-like
732	2	112150839	ptgs2b	prostaglandin G/H synthase 2
733	2	112150844	LOC112150844	C2 calcium-dependent domain-containing protein 4C
734	2	112150870	LOC112150870	glypican-5
735	2	112150872	jund	transcription factor jun-D
736	2	112150892	LOC112150892	transmembrane protein 125
737	2	112150909	rnf220b	E3 ubiquitin-protein ligase RNF220 isoform X1
738	2	112150917	LOC112150917	sodium-dependent phosphate transport protein 2B
739	2	112150924	LOC112150924	supervillin isoform X1
740	2	112150929	LOC112150929	E3 ubiquitin-protein ligase RNF14
741	2	112150930	LOC112150930	insulin-like growth factor-binding protein 1
742	2	112150942	LOC112150942	leukocyte elastase inhibitor
743	2	112150943	alpi.1	alkaline phosphatase, intestinal, tandem duplicate 1
744	2	112151007	LOC112151007	kinesin-1 heavy chain
745	2	112151033	crhb	corticotropin releasing hormone b
746	2	112151037	ppp1r3g	protein phosphatase 1 regulatory subunit 3G
747	2	112151044	zgc:56231	kinesin-like protein KIF20A isoform X1
748	2	112151052	bco1	beta,beta-carotene 15,15'-dioxygenase
749	2	112151074	LOC112151074	mediator of RNA polymerase II transcription subunit 15
750	2	112151106	si:ch73-206p6.1	phospholipid scramblase 1 isoform X4
751	2	112151118	hnf4g	hepatocyte nuclear factor 4-gamma isoform X1
752	2	112151143	LOC112151143	5'-AMP-activated protein kinase subunit gamma-1 isoform X3
753	2	112151174	hacd1	very-long-chain (3R)-3-hydroxyacyl-CoA dehydratase 1
754	2	112151235	si:ch211-217a12.1	alanine aminotransferase 2-like
755	2	112151237	pck2	phosphoenolpyruvate carboxykinase [GTP], mitochondrial isoform X1
756	2	112151283	LOC112151283	leukocyte elastase inhibitor isoform X1
757	2	112151297	LOC112151297	TNFAIP3-interacting protein 1
758	2	112151317	LOC112151317	apolipoprotein D
759	2	112151383	dlec1	deleted in lung and esophageal cancer protein 1
760	2	112151387	trpa1b	transient receptor potential cation channel subfamily A member 1b
761	2	112151412	atp1a2a	sodium/potassium-transporting ATPase subunit alpha-2
762	2	112151413	plcd1a	1-phosphatidylinositol 4,5-bisphosphate phosphodiesterase delta-1a isoform X1
763	2	112151419	prlh2	prolactin releasing hormone 2
764	2	112151437	gtf3ab	general transcription factor IIIA, b
765	2	112151456	nanos2	nanos homolog 2 isoform X1
766	2	112151479	pdx1	pancreas/duodenum homeobox protein 1
767	2	112151486	c8g	complement component C8 gamma chain
768	2	112151491	pnp5b	purine nucleoside phosphorylase isoform X1
769	2	112151555	phex	phosphate-regulating neutral endopeptidase PHEX isoform X1
770	2	112151556	LOC112151556	pleckstrin homology domain-containing family N member 1 isoform X1
771	2	112151558	LOC112151558	cytochrome b5
772	2	112151560	LOC112151560	polycystic kidney disease 1 like 1
773	2	112151581	zgc:111976	mediator of RNA polymerase II transcription subunit 1 isoform X1
774	2	112151653	ptchd3a	patched domain-containing protein 3
775	2	112151687	rerglb	RERG/RAS-like b
776	2	112151706	phlda2	pleckstrin homology-like domain family A member 2
777	2	112151716	LOC112151716	chemokine-like protein TAFA-5
778	2	112151753	b4galnt4a	N-acetyl-beta-glucosaminyl-glycoprotein 4-beta-N-acetylgalactosaminyltransferase 1
779	2	112151761	cers3b	ceramide synthase 2 isoform X1
780	2	112151791	ldha	L-lactate dehydrogenase A chain
781	2	112151797	LOC112151797	mucin-5AC-like
782	2	112151800	ca12	carbonic anhydrase 12
783	2	112151813	LOC112151813	myosin heavy chain, fast skeletal muscle
784	2	112151818	hal	histidine ammonia-lyase
785	2	112151823	LOC112151823	microfibril-associated glycoprotein 4
786	2	112151843	LOC112151843	mucin-2
787	2	112151854	tpm1	tropomyosin alpha-1 chain isoform X1
788	2	112151911	mdkb	midkine b
789	2	112151928	LOC112151928	patatin-like phospholipase domain-containing protein 2
790	2	112151934	zgc:158868	C-factor isoform X1
791	2	112151937	dnah10	dynein heavy chain 10, axonemal isoform X1
792	2	112151964	LOC112151964	patatin-like phospholipase domain-containing protein 2
793	2	112151970	LOC112151970	mucin-2
794	2	112152035	LOC112152035	zinc-binding protein A33
795	2	112152062	abcc8	ATP-binding cassette sub-family C member 8 isoform X2
796	2	112152147	tnnt2d	troponin T2d, cardiac
797	2	112152161	LOC112152161	myosin heavy chain, fast skeletal muscle
798	2	112152169	LOC112152169	myosin heavy chain, fast skeletal muscle
799	2	112152177	LOC112152177	solute carrier organic anion transporter family member 1C1
800	2	112152186	tdrd12	putative ATP-dependent RNA helicase TDRD12 isoform X1
801	2	112152187	slc7a10b	asc-type amino acid transporter 1
802	2	112152210	duox	dual oxidase 1
803	2	112152213	duox2	dual oxidase maturation factor 1 isoform X2
804	2	112152215	LOC112152215	endonuclease domain-containing 1 protein
805	2	112152219	LOC112152219	A disintegrin and metalloproteinase with thrombospondin motifs 20
806	2	112152235	LOC112152235	protein DBF4 homolog B
807	2	112152281	pkp3a	plakophilin-3a isoform X1
808	2	112152295	LOC112152295	ubiquitin-associated protein 1-like
809	2	112152341	tnnt3a	troponin T type 3a (skeletal, fast) isoform X1
810	2	112152369	LOC112152369	protein arginine N-methyltransferase 8-B isoform X2
811	2	112152371	LOC112152371	cell migration-inducing and hyaluronan-binding protein
812	2	112152411	slc6a15	sodium-dependent neutral amino acid transporter B(0)AT2
813	2	112152445	dyrk4	dual specificity tyrosine-phosphorylation-regulated kinase 4 isoform X1
814	2	112152522	LOC112152522	troponin I, fast skeletal muscle
815	2	112152532	prr33	mucin-5B
816	2	112152542	LOC112152542	contactin-associated protein-like 4 isoform X1
817	2	112152558	LOC112152558	mucin-22-like
818	2	112152577	zgc:110789	xan_ur_permease domain-containing protein
819	2	112152597	gal	galanin peptides isoform X1
820	2	112152604	terb1	telomere repeats-binding bouquet formation protein 1 isoform X1
821	2	112152606	lrrc4ca	leucine rich repeat containing 4C, genome duplicate a
822	2	112152620	LOC112152620	cytochrome P450 2J6
823	2	112152621	LOC112152621	cytochrome P450 2F2
824	2	112152622	LOC112152622	cytochrome P450 2F2
825	2	112152623	hsf4	heat shock factor protein 4
826	2	112152642	isl2a	insulin gene enhancer protein isl-2a
827	2	112152643	si:dkeyp-73b11.8	BPTI/Kunitz domain-containing protein
828	2	112152664	fbxl22	F-box and leucine-rich protein 22
829	2	112152679	LOC112152679	shaker-related potassium channel tsha2
830	2	112152695	LOC112152695	voltage-dependent calcium channel subunit alpha-2/delta-4 isoform X2
831	2	112152720	nr1h4	bile acid receptor isoform X1
832	2	112152721	LOC112152721	DENN domain-containing protein 2A isoform X1
833	2	112152743	pkmb	pyruvate kinase PKM
834	2	112152749	LOC112152749	kelch repeat and BTB domain-containing protein 11
835	2	112152770	lrrc4.2	leucine-rich repeat-containing protein 4.2
836	2	112152809	LOC112152809	C-C motif chemokine 2
837	2	112152821	LOC112152821	mucin-5AC-like
838	2	112152843	ces2b	carboxylesterase 5A
839	2	112152855	LOC112152855	proline-rich transmembrane protein 4
840	2	112152856	impdh1a	inosine-5'-monophosphate dehydrogenase 1a
841	2	112152873	LOC112152873	titin
842	2	112152909	LOC112152909	troponin I, fast skeletal muscle
843	2	112152924	rag1	V(D)J recombination-activating protein 1
844	2	112152928	hexa	beta-hexosaminidase subunit alpha isoform X1
845	2	112152953	LOC112152953	small nucleolar RNA SNORD16
846	2	112152999	LOC112152999	N-acetyllactosaminide beta-1,3-N-acetylglucosaminyltransferase 2
847	2	112153040	mtnr1c	melatonin receptor type 1C
848	2	112153137	LOC112153137	calcium-binding protein 2
849	2	112153186	fosl1a	fos-related antigen 1a isoform X1
850	2	112153194	LOC112153194	serine/threonine-protein phosphatase 2A 55 kDa regulatory subunit B beta isoform isoform X1
851	2	112153235	LOC112153235	rho GTPase-activating protein 24
852	2	112153245	cdhr2	cadherin-related family member 2 isoform X1
853	2	112153412	LOC112153412	protocadherin alpha-C2 isoform X1
854	2	112153439	fbxl3l	F-box/LRR-repeat protein 3
855	2	112153441	si:ch211-153b23.5	glutamine amidotransferase-like class 1 domain-containing protein 3A, mitochondrial
856	2	112153453	LOC112153453	serine protease inhibitor Kazal-type 1
857	2	112153472	LOC112153472	signal-transducing adaptor protein 1 isoform X1
858	2	112153481	glra4a	glycine receptor, alpha 4a
859	2	112153537	gabrp	gamma-aminobutyric acid receptor subunit pi
860	2	112153542	LOC112153542	protein O-mannosyl-transferase 2
861	2	112153569	mcf2a	proto-oncogene DBL isoform X1
862	2	112153693	LOC112153693	integrin alpha-6
863	2	112153702	LOC112153702	ribonuclease
864	2	112153748	cxcl14	C-X-C motif chemokine 14
865	2	112153761	LOC112153761	trichohyalin isoform X1
866	2	112153764	fhl1a	four and a half LIM domains protein 1a isoform X1
867	2	112153793	rtn4rl2b	reticulon-4 receptor-like 2b
868	2	112153825	LOC112153825	flocculation protein FLO11 isoform X1
869	2	112153848	LOC112153848	protein kinase C and casein kinase substrate in neurons 2 protein
870	2	112153896	LOC112153896	potassium voltage-gated channel subfamily A member 2
871	2	112153897	LOC112153897	NADPH oxidase organizer 1
872	2	112153924	LOC112153924	stonustoxin subunit beta
873	2	112153925	hrc	sarcoplasmic reticulum histidine-rich calcium-binding protein isoform X1
874	2	112153935	LOC112153935	gap junction gamma-1 protein
875	2	112153963	LOC112153963	aldo-keto reductase family 1 member B1 isoform X1
876	2	112154005	LOC112154005	dual specificity phosphatase DUPD1
877	2	112154009	LOC112154009	alpha-tectorin
878	2	112154012	pth3r	parathyroid hormone 3 receptor isoform X1
879	2	112154016	LOC112154016	SPRY domain-containing SOCS box protein 3
880	2	112154088	aldoab	aldolase a, fructose-bisphosphate, b
881	2	112154105	scn4aa	sodium channel protein type 4 subunit alpha A isoform X1
882	2	112154124	hoxb1b	homeobox protein Hox-B1b
883	2	112154153	atp2a1l	ATPase sarcoplasmic/endoplasmic reticulum Ca2+ transporting 1, like isoform X1
884	2	112154192	socs2	suppressor of cytokine signaling 2
885	2	112154236	LOC112154236	GTPase IMAP family member 7
886	2	112154267	LOC112154267	leucine-rich repeat-containing protein 4B
887	2	112154272	sfxn2	sideroflexin-2
888	2	112154274	LOC112154274	anoctamin-4 isoform X1
889	2	112154275	kif19	kinesin-like protein KIF19 isoform X1
890	2	112154278	LOC112154278	monocarboxylate transporter 7
891	2	112154324	LOC112154324	DELTA-stichotoxin-Hmg2b
892	2	112154328	LOC112154328	glycylpeptide N-tetradecanoyltransferase 1
893	2	112154330	LOC112154330	bryoporin isoform X1
894	2	112154335	eef2k	eukaryotic elongation factor 2 kinase isoform X1
895	2	112154346	myoz1b	myozenin-1b isoform X1
896	2	112154368	anapc16	anaphase-promoting complex subunit 16
897	2	112154409	ndr2	nodal-related 2
898	2	112154423	pdk2a	pyruvate dehydrogenase (acetyl-transferring) kinase isozyme 2, mitochondrial
899	2	112154430	gprc5c	G-protein coupled receptor family C group 5 member C isoform X1
900	2	112154446	LOC112154446	stonustoxin subunit beta
901	2	112154470	neurl2	neuralized-like protein 2
902	2	112154493	fam20a	pseudokinase FAM20A
903	2	112154497	rbp4	retinol-binding protein 4
904	2	112154518	fads6	fatty acid desaturase 6
905	2	112154543	LOC112154543	testicular acid phosphatase homolog isoform X1
906	2	112154561	LOC112154561	intracellular protein transport protein USO1-like
907	2	112154562	mylpfb	myosin light chain, phosphorylatable, fast skeletal muscle b
908	2	112154591	LOC112154591	parvalbumin beta
909	2	112154603	grid2ipb	delphilin
910	2	112154615	LOC112154615	dynein assembly factor 3, axonemal isoform X1
911	2	112154616	syt5b	synaptotagmin Vb
912	2	112154618	LOC112154618	troponin T, slow skeletal muscle isoform X3
913	2	112154626	LOC112154626	coiled-coil domain-containing protein 157
914	2	112154633	chac2	putative glutathione-specific gamma-glutamylcyclotransferase 2
915	2	112154650	syt15	synaptotagmin-15
916	2	112154677	LOC112154677	mucin-13
917	2	112154696	prodh2	hydroxyproline dehydrogenase
918	2	112154714	LOC112154714	Golgi reassembly-stacking protein 2
919	2	112154721	klhl41a	kelch-like protein 41a
920	2	112154765	gpr156	probable G-protein coupled receptor 156
921	2	112154777	LOC112154777	signal transducer and activator of transcription 1-alpha/beta
922	2	112154889	galnt3	polypeptide N-acetylgalactosaminyltransferase 3 isoform X1
923	2	112154913	map3k19	myosin light chain kinase 2, skeletal/cardiac muscle isoform X3
924	2	112154935	otc	ornithine carbamoyltransferase, mitochondrial
925	2	112154970	tmem30c	transmembrane protein 30C
926	2	112154979	slc15a1a	solute carrier family 15 member 1
927	2	112155044	LOC112155044	LOW QUALITY PROTEIN: bromodomain adjacent to zinc finger domain protein 2B-like
928	2	112155045	LOC112155045	WD repeat, SAM and U-box domain-containing protein 1
929	2	112155058	LOC112155058	protein SIX6OS1
930	2	112155069	prkag3b	5'-AMP-activated protein kinase subunit gamma-3b
931	2	112155072	neb	nebulin isoform X1
932	2	112155088	hpxa	hemopexin
933	2	112155120	LOC112155120	high choriolytic enzyme 2 isoform X2
934	2	112155121	LOC112155121	high choriolytic enzyme 1
935	2	112155123	LOC112155123	filamin-A-interacting protein 1
936	2	112155127	tspan7b	tetraspanin-7b
937	2	112155141	asb13a.1	LOW QUALITY PROTEIN: ankyrin repeat and SOCS box protein 13a.1
938	2	112155147	sp5a	transcription factor Sp5a
939	2	112155176	nr0b1	nuclear receptor subfamily 0 group B member 1
940	2	112155183	ttn.2	titin
941	2	112155188	LOC112155188	MORC family CW-type zinc finger protein 3
942	2	112155189	LOC112155189	protein-methionine sulfoxide oxidase mical3b
943	2	112155193	LOC112155193	acetylcholine receptor subunit alpha
944	2	112155223	LOC112155223	cell surface A33 antigen
945	2	112155227	LOC112155227	cystathionine beta-synthase isoform X4
946	2	112155262	jam2b	junctional adhesion molecule 2b isoform X2
947	2	112155265	lss	lanosterol synthase isoform X1
948	2	112155355	LOC112155355	zinc transporter 7
949	2	112155439	kansl1l	KAT8 regulatory NSL complex subunit 1-like protein isoform X1
950	2	112155450	tmprss3a	transmembrane protease serine 3
951	2	112155496	mpped1	metallophosphoesterase domain-containing protein 1
952	2	112155519	col8a1a	collagen, type VIII, alpha 1a
953	2	112155589	klhl23	kelch-like protein 23
954	2	112155592	gpr39	G-protein coupled receptor 39
955	2	112155611	tbr1b	T-box brain protein 1b
956	2	112155644	LOC112155644	L-amino-acid oxidase
957	2	112155645	LOC112155645	mucin-3B isoform X1
958	2	112155677	casq1b	calsequestrin-1b isoform X1
959	2	112155692	serpine1	plasminogen activator inhibitor 1
960	2	112155694	LOC112155694	serine protease 27
961	2	112155710	slc7a8a	solute carrier family 7 member 8a
962	2	112155732	LOC112155732	alpha-tectorin isoform X2
963	2	112155733	LOC112155733	uromodulin
964	2	112155735	LOC112155735	uromodulin
965	2	112155786	LOC112155786	polymeric immunoglobulin receptor
966	2	112155793	cfi	complement factor I
967	2	112155799	LOC112155799	tripartite motif-containing protein 16-like
968	2	112155809	aimp1b	aminoacyl tRNA synthase complex-interacting multifunctional protein 1
969	2	112155814	LOC112155814	GTPase IMAP family member GIMD1
970	2	112155815	LOC112155815	junctional adhesion molecule-like isoform X2
971	2	112155839	fgf11a	fibroblast growth factor 11a isoform X2
972	2	112155840	LOC112155840	leishmanolysin-like peptidase 2
973	2	112155922	plin2	perilipin-2
974	2	112155975	gpha2	glycoprotein hormone alpha-2
975	2	112156082	chrnb1	acetylcholine receptor subunit beta
976	2	112156087	btr33	E3 ubiquitin-protein ligase TRIM39
977	2	112156089	chrnb1l	cholinergic receptor, nicotinic, beta 1 (muscle) like
978	2	112156127	si:ch73-335l21.4	E3 ubiquitin-protein ligase-like
979	2	112156129	LOC112156129	fatty acid-binding protein, intestinal
980	2	112156132	LOC112156132	protein S100-P
981	2	112156153	fga	fibrinogen alpha chain
982	2	112156155	LOC112156155	calpain-5
983	2	112156192	LOC112156192	prostaglandin reductase 1
984	2	112156195	LOC112156195	prostaglandin reductase 1
985	2	112156208	tm4sf5	transmembrane 4 L6 family member 5
986	2	112156211	si:dkey-219e21.2	nuclear factor 7, ovary
987	2	112156213	LOC112156213	complement C1q tumor necrosis factor-related protein 3
988	2	112156214	LOC112156214	galactose-specific lectin nattectin
989	2	112156233	LOC112156233	myelin-oligodendrocyte glycoprotein isoform X2
990	2	112156238	LOC112156238	myelin-oligodendrocyte glycoprotein
991	2	112156245	si:ch73-335l21.2	RING finger domain-containing protein
992	2	112156252	LOC112156252	carbohydrate sulfotransferase 12
993	2	112156261	etnppl	ethanolamine-phosphate phospho-lyase isoform X1
994	2	112156270	zgc:172079	transmembrane 4 L6 family member 5
995	2	112156271	zanl	zonadhesin, like isoform X1
996	2	112156274	slc3a2a	solute carrier family 3 member 2a
997	2	112156280	LOC112156280	kelch-like protein 33
998	2	112156389	LOC112156389	complement C1q subcomponent subunit B
999	2	112156390	leap2	liver-expressed antimicrobial peptide 2
1000	2	112156391	actn3b	alpha-actinin-3b
1001	2	112156412	amdhd1	probable imidazolonepropionase
1002	2	112156452	fgb	fibrinogen beta chain
1003	2	112156476	ugt5g1	UDP glucuronosyltransferase 5 family, polypeptide G1
1004	2	112156478	LOC112156478	DNA damage-inducible transcript 4-like protein
1005	2	112156612	cd36	platelet glycoprotein 4
1006	2	112156641	si:ch211-246m6.4	basic helix-loop-helix transcription factor scleraxis
1007	2	112156669	mylz3	myosin, light polypeptide 3, skeletal muscle
1008	2	112156699	LOC112156699	receptor activity-modifying protein 1
1009	2	112156709	LOC112156709	gap junction gamma-1 protein
1010	2	112156712	pjvk	pejvakin
1011	2	112156713	myf6	myogenic factor 6
1012	2	112156720	klf10	Kruppel-like factor 10 isoform X1
1013	2	112156734	LOC112156734	alpha-2-macroglobulin-like protein 1 isoform X2
1014	2	112156743	dusp27	inactive dual specificity phosphatase 27
1015	2	112156754	LOC112156754	alpha-2-macroglobulin-like protein 1 isoform X2
1016	2	112156764	ephx2	bifunctional epoxide hydrolase 2
1017	2	112156767	bin1b	myc box-dependent-interacting protein 1b isoform X1
1018	2	112156770	bco1l	beta-carotene oxygenase 1, like
1019	2	112156771	LOC112156771	solute carrier family 22 member 6 isoform X1
1020	2	112156781	prozb	protein Z, vitamin K-dependent plasma glycoprotein b
1021	2	112156785	desmb	desmin
1022	2	112156821	LOC112156821	tyrosyl-DNA phosphodiesterase 2
1023	2	112156827	pomca	proopiomelanocortin a
1024	2	112156842	LOC112156842	alpha-2-macroglobulin-like protein 1
1025	2	112156922	serping1	plasma protease C1 inhibitor
1026	2	112156937	slc34a2a	solute carrier family 34 member 2a
1027	2	112156956	LOC112156956	histone H2B 1/2
1028	2	112156967	LOC112156967	perilipin-2 isoform X1
1029	2	112156970	LOC112156970	histone H1
1030	2	112156973	LOC112156973	histone H4
1031	2	112156974	LOC112156974	histone H4
1032	2	112156995	LOC112156995	histone H1
1033	2	112157008	LOC112157008	UTP--glucose-1-phosphate uridylyltransferase isoform X1
1034	2	112157009	myom2a	M-protein, striated muscle
1035	2	112157029	LOC112157029	transcription factor Sp6-like
1036	2	112157041	LOC112157041	nicotinate-nucleotide pyrophosphorylase [carboxylating]
1037	2	112157059	grhprb	glyoxylate reductase/hydroxypyruvate reductase b
1038	2	112157102	LOC112157102	histone H1 isoform X1
1039	2	112157104	LOC112157104	histone H2B 1/2
1040	2	112157145	fabp2	fatty acid-binding protein, intestinal
1041	2	112157152	acer2	alkaline ceramidase 2 isoform X1
1042	2	112157166	LOC112157166	polyunsaturated fatty acid lipoxygenase ALOX15B
1043	2	112157180	LOC112157180	alpha-1,6-mannosylglycoprotein 6-beta-N-acetylglucosaminyltransferase B isoform X1
1044	2	112157241	LOC112157241	protocadherin Fat 4 isoform X1
1045	2	112157253	LOC112157253	polyunsaturated fatty acid lipoxygenase ALOX15B
1046	2	112157296	LOC112157296	histone H1
1047	2	112157335	pde5aa	cGMP-specific 3',5'-cyclic phosphodiesterase
1048	2	112157354	LOC112157354	histone H4
1049	2	112157367	LOC112157367	lysozyme C-3
1050	2	112157386	LOC112157386	microsomal triglyceride transfer protein large subunit
1051	2	112157391	LOC112157391	bMERB domain-containing protein 1
1052	2	112157415	ppp1r27b	protein phosphatase 1 regulatory subunit 27b
1053	2	112157419	scpp5	secretory calcium-binding phosphoprotein 5
1054	2	112157422	odam	serine/threonine-protein kinase PkaA isoform X1
1055	2	112157439	ugdh	UDP-glucose 6-dehydrogenase
1056	2	112157442	slc25a4	ADP/ATP translocase 1
1057	2	112157451	LOC112157451	predicted GPI-anchored protein 58 isoform X1
1058	2	112157486	LOC112157486	homeobox protein OTX1 B
1059	2	112157492	LOC112157492	neuroblast differentiation-associated protein AHNAK
1060	2	112157513	scpp9	secretory calcium-binding phosphoprotein 9
1061	2	112157529	LOC112157529	histone H2B 1/2
1062	2	112157552	stim2a	stromal interaction molecule 2
1063	2	112157644	kcns3b	potassium voltage-gated channel subfamily S member 3
1064	2	112157688	si:dkey-177p2.18	phospholipase B1, membrane-associated
1065	2	112157706	paqr8	membrane progestin receptor beta
1066	2	112157709	LOC112157709	hormonally up-regulated neu tumor-associated kinase homolog
1067	2	112157770	pyya	peptide YY-A
1068	2	112157780	LOC112157780	protein FAM184A isoform X1
1069	2	112157781	LOC112157781	hydroxycarboxylic acid receptor 2
1070	2	112157803	LOC112157803	von Willebrand factor A domain-containing protein 7
1071	2	112157833	LOC112157833	complement C1q subcomponent subunit B-like
1072	2	112157890	LOC112157890	hydroxycarboxylic acid receptor 2
1073	2	112157911	LOC112157911	troponin T, cardiac muscle isoforms isoform X4
1074	2	112157941	LOC112157941	apolipoprotein B-100
1075	2	112157968	gja1b	gap junction alpha-1 protein
1076	2	112157980	ankef1a	ankyrin repeat and EF-hand domain-containing protein 1a
1077	2	112158000	entpd5b	ectonucleoside triphosphate diphosphohydrolase 5
1078	2	112158010	txlnba	beta-taxilin isoform X1
1079	2	112158012	LOC112158012	solute carrier family 35 member D3
1080	2	112158031	chac1	glutathione-specific gamma-glutamylcyclotransferase 1
1081	2	112158051	LOC112158051	claudin-20
1082	2	112158064	LOC112158064	cysteine-rich venom protein TEL1
1083	2	112158085	drc1	dynein regulatory complex protein 1 isoform X1
1084	2	112158104	atf3	cyclic AMP-dependent transcription factor ATF-3
1085	2	112158106	slc16a6b	solute carrier family 16 member 6b isoform X1
1086	2	112158194	LOC112158194	protein SOGA3
1087	2	112158215	LOC112158215	P2X purinoceptor 7 isoform X1
1088	2	112158266	ryr3	ryanodine receptor 3 isoform X1
1089	2	112158276	mthfd1l	monofunctional C1-tetrahydrofolate synthase, mitochondrial
1090	2	112158288	LOC112158288	probable polypeptide N-acetylgalactosaminyltransferase 8
1091	2	112158294	LOC112158294	probable polypeptide N-acetylgalactosaminyltransferase 8
1092	2	112158302	ada2b	adenosine deaminase 2-A
1093	2	112158332	slc22a16	solute carrier family 22 member 16
1094	2	112158371	matn3a	matrilin-3a isoform X1
1095	2	112158379	glt8d2	glycosyltransferase 8 domain-containing protein 2 isoform X1
1096	2	112158383	uts1	urotensin 1
1097	2	112158388	LOC112158388	protein LEG1 homolog
1098	2	112158429	prkg3	cGMP-dependent protein kinase 1 isoform X1
1099	2	112158442	LOC112158442	complement C1q subcomponent subunit B
1100	2	112158446	gabrr1	gamma-aminobutyric acid receptor subunit rho-1 isoform X2
1101	2	112158539	mep1a.1	meprin A, alpha (PABA peptide hydrolase), tandem duplicate 1
1102	2	112158542	LOC112158542	protein FAM177A1
1103	2	112158549	LOC112158549	sterile alpha motif domain-containing protein 3
1104	2	112158662	LOC112158662	deoxynucleoside triphosphate triphosphohydrolase SAMHD1
1105	2	112158694	ppdpfa	pancreatic progenitor cell differentiation and proliferation factor A
1106	2	112158701	asb14b	dynein heavy chain 12, axonemal isoform X3
1107	2	112158729	LOC112158729	homeobox protein Hox-D3 isoform X1
1108	2	112158732	hoxc6a	homeobox protein Hox-C6a isoform X1
1109	2	112158733	hoxc5a	homeobox protein Hox-C5a
1110	2	112158767	LOC112158767	ERBB receptor feedback inhibitor 1
1111	2	112158816	si:rp71-17i16.4	troponin C, skeletal muscle
1112	2	112158817	tnnc2	troponin C, skeletal muscle
1113	2	112158822	pfkma	phosphofructokinase, muscle a
1114	2	112158841	zgc:77375	haloacid dehalogenase-like hydrolase domain-containing 5
1115	2	112158858	lmod3	leiomodin-3
1116	2	112158878	dnah12	dynein heavy chain 12, axonemal isoform X2
1117	2	112158937	asb15b	ankyrin repeat and SOCS box protein 15b
1118	2	112158943	LOC112158943	6-phosphofructo-2-kinase/fructose-2,6-bisphosphatase isoform X2
1119	2	112158952	LOC112158952	keratin, type I cytoskeletal 18
1120	2	112158956	LOC112158956	retinal guanylyl cyclase 1
1121	2	112158964	chrnd	acetylcholine receptor subunit delta
1122	2	112159066	cacna2d3a	voltage-dependent calcium channel subunit alpha-2/delta-3
1123	2	112159079	rimkla	beta-citrylglutamate synthase B
1124	2	112159080	zmynd12	zinc finger MYND domain-containing protein 12
1125	2	112159116	samd10b	sterile alpha motif domain-containing protein 10 isoform X1
1126	2	112159138	lrguk	leucine-rich repeat and guanylate kinase domain-containing protein
1127	2	112159145	LOC112159145	tripartite motif-containing protein 54 isoform X1
1128	2	112159158	slc6a17	sodium-dependent neutral amino acid transporter SLC6A17
1129	2	112159183	LOC112159183	plakophilin-1 isoform X1
1130	2	112159186	LOC112159186	potassium voltage-gated channel subfamily A member 10
1131	2	112159187	mybpha	myosin binding protein Ha isoform X1
1132	2	112159191	lad1	ladinin-1 isoform X1
1133	2	112159197	LOC112159197	mitochondrial glutamate carrier 1 isoform X1
1134	2	112159210	tnni1a	troponin I, slow skeletal muscle
1135	2	112159220	tnfrsf9a	tumor necrosis factor receptor superfamily member 9a
1136	2	112159309	LOC112159309	eukaryotic translation initiation factor 4E type 3
1137	2	112159310	nfascb	neurofascin isoform X1
1138	2	112159311	LOC112159311	calcium-independent phospholipase A2-gamma
1139	2	112159314	LOC112159314	taste receptor type 1 member 1-like
1140	2	112159315	LOC112159315	taste receptor type 1 member 1-like
1141	2	112159391	ela2	elastase 2
1142	2	112159426	ptpdc1b	protein tyrosine phosphatase domain-containing protein 1
1143	2	112159440	mfsd2al2	sodium-dependent lysophosphatidylcholine symporter 1
1144	2	112159457	LOC112159457	taste receptor type 1 member 1
1145	2	112159472	LOC112159472	2-epi-5-epi-valiolone synthase
1146	2	112159474	tcf15	transcription factor 15
1147	2	112159475	eps8l3b	epidermal growth factor receptor kinase substrate 8-like protein 3b
1148	2	112159477	LOC112159477	glutathione S-transferase Mu 5
1149	2	112159539	ttc34	tetratricopeptide repeat protein 34
1150	2	112159545	LOC112159545	taste receptor type 1 member 1-like
1151	2	112159560	ampd1	AMP deaminase 1 isoform X2
1152	2	112159562	si:dkey-8e10.3	serine/threonine-protein kinase SBK1
1153	2	112159586	espn	espin
1154	2	112159587	LOC112159587	espin-like protein
1155	2	112159591	LOC112159591	chitotriosidase-1 isoform X1
1156	2	112159592	LOC112159592	chitotriosidase-1
1157	2	112159629	LOC112159629	immunoglobulin-like and fibronectin type III domain-containing protein 1
1158	2	112159630	zgc:66479	cilia- and flagella-associated protein 251
1159	2	112159654	rnd1b	rho family GTPase 1b
1160	2	112159701	cidec	cell death activator CIDE-3
1161	2	112159709	LOC112159709	rho-related GTP-binding protein Rho6
1162	2	112159733	ca6	carbonic anhydrase 6
1163	2	112159755	LOC112159755	snRNA-activating protein complex subunit 1
1164	2	112159759	LOC112159759	natural resistance-associated macrophage protein 2
1165	2	112159802	LOC112159802	rhamnose-binding lectin
1166	2	112159826	rbp7a	retinoid-binding protein 7a
1167	2	112159833	si:ch211-117c9.5	sodium- and chloride-dependent creatine transporter 1 isoform X1
1168	2	112159834	wu:fc38h03	acetylcholinesterase collagenic tail peptide isoform X2
1169	2	112159846	LOC112159846	solute carrier family 2, facilitated glucose transporter member 5
1170	2	112159859	her3	hairy-related 3
1171	2	112159874	LOC112159874	small nucleolar RNA SNORA70
1172	2	112159939	tac1	protachykinin-1 isoform X1
1173	2	112159962	LOC112159962	kelch-like protein 41b
1174	2	112160012	cpb2	carboxypeptidase B2
1175	2	112160022	LOC112160022	snake venom 5'-nucleotidase
1176	2	112160047	si:ch211-171h4.3	serine/threonine-protein kinase SBK1
1177	2	112160104	lypd6	ly6/PLAUR domain-containing protein 6
1178	2	112160152	LOC112160152	keratin, type I cytoskeletal 18
1179	2	112160153	gpbar1	G-protein coupled bile acid receptor 1
1180	2	112160183	cap2	adenylyl cyclase-associated protein 2 isoform X1
1181	2	112160261	cfap94	protein CASC1 isoform X1
1182	2	112160292	LOC112160292	neoverrucotoxin subunit alpha isoform X1
1183	2	112160316	LOC112160316	hepatic lectin
1184	2	112160335	LOC112160335	transmembrane protein 255B
1185	2	112160361	LOC112160361	SHC-transforming protein 3
1186	2	112160389	ace2	angiotensin-converting enzyme 2
1187	2	112160399	chs1	chitin synthase 1
1188	2	112160406	LOC112160406	protein C19orf12 homolog
1189	2	112160426	gramd2aa	GRAM domain-containing protein 2A isoform X2
1190	2	112160539	LOC112160539	DNA-binding protein RFX7
1191	2	112160541	tex9	testis-expressed protein 9
1192	2	112160551	gas8	dynein regulatory complex subunit 4
1193	2	112160567	slc9a5	sodium/hydrogen exchanger 5
1194	2	112160584	phka2	phosphorylase b kinase regulatory subunit alpha, liver isoform isoform X1
1195	2	112160619	LOC112160619	neoverrucotoxin subunit alpha-like
1196	2	112160651	bbox1	gamma-butyrobetaine dioxygenase
1197	2	112160675	cx36.7	connexin 36.7
1198	2	112160708	LOC112160708	UDP-glucuronosyltransferase 2C1 isoform X5
1199	2	112160710	LOC112160710	UDP-glucuronosyltransferase 2C1-like
1200	2	112160713	lipca	hepatic triacylglycerol lipase
1201	2	112160715	tpma	tropomyosin alpha-1 chain isoform X1
1202	2	112160756	gpib	glucose-6-phosphate isomerase b
1203	2	112160818	hdc	histidine decarboxylase
1204	2	112160836	lpin1	phosphatidate phosphatase LPIN1 isoform X1
1205	2	112160840	LOC112160840	fibronectin type III and SPRY domain-containing protein 2
1206	2	112160864	ca7	carbonic anhydrase 7
1207	2	112160908	si:ch211-260e23.9	si:ch211-260e23.9
1208	2	112160960	LOC112160960	UDP-glucuronosyltransferase 2C1-like
1209	2	112161004	nmbb	neuromedin Bb
1210	2	112161015	mnx2b	motor neuron and pancreas homeobox 2b isoform X1
1211	2	112161025	apoea	apolipoprotein Ea
1212	2	112161054	apoa4a	apolipoprotein A-IV a
1213	2	112161081	slc22a31	putative solute carrier family 22 member 31
1214	2	112161091	LOC112161091	annexin A2
1215	2	112161099	hp	haptoglobin isoform X1
1216	2	112161115	acta1b	actin, alpha skeletal muscle A
1217	2	112161138	cfap70	cilia- and flagella-associated protein 70 isoform X1
1218	2	112161196	myom2b	myomesin-2 isoform X1
1219	2	112161214	LOC112161214	COUP transcription factor 2
1220	2	112161261	grpr	gastrin-releasing peptide receptor
1221	2	112161269	calml4a	calmodulin-like protein 4a
1222	2	112161283	klhl38a	kelch-like protein 38 isoform X1
1223	2	112161286	LOC112161286	aminopeptidase Ey
1224	2	112161295	chrna5	neuronal acetylcholine receptor subunit alpha-5
1225	2	112161300	irx3a	iroquois-class homeodomain protein IRX-3a
1226	2	112161376	LOC112161376	DNA damage-inducible transcript 4 protein
1227	2	112161395	sar1ab	secretion associated, Ras related GTPase 1Ab
1228	2	112161402	klhl31	kelch-like protein 31
1229	2	112161410	npas4l	neuronal PAS domain-containing protein 4-like isoform X2
1230	2	112161550	LOC112161550	polymeric immunoglobulin receptor isoform X1
1231	2	112161557	shtn1	shootin-1
1232	2	112161576	LOC112161576	transmembrane protein 229B
1233	2	112161584	mypn	myopalladin isoform X1
1234	2	112161600	LOC112161600	glutathione S-transferase omega-1
1235	2	112161603	LOC112161603	glutathione S-transferase omega-1
1236	2	112161656	nkx6.2	homeobox protein Nkx-6.2
1237	2	112161658	tnfa	tumor necrosis factor a (TNF superfamily, member 2)
1238	2	112161730	myoz1a	myozenin-1a
1239	2	112161743	LOC112161743	cystatin
1240	2	112161789	LOC112161789	kinase non-catalytic C-lobe domain-containing protein 1
1241	2	112161791	LOC112161791	acylphosphatase-2 isoform X1
1242	2	112161797	si:dkey-228d14.5	transmembrane protein 150A
1243	2	112161800	LOC112161800	melanopsin-A isoform X1
1244	2	112161931	LOC112161931	transmembrane protein 41A-B
1245	2	112161940	LOC112161940	clathrin heavy chain linker domain-containing protein 1 isoform X1
1246	2	112161985	LOC112161985	oleosin-B4 isoform X1
1247	2	112161998	malb	mal, T cell differentiation protein b
1248	2	112161999	LOC112161999	synaptotagmin-like protein 1 isoform X1
1249	2	112162020	LOC112162020	peroxisomal N(1)-acetyl-spermine/spermidine oxidase isoform X1
1250	2	112162041	LOC112162041	dual specificity phosphatase DUPD1
1251	2	112162046	LOC112162046	neuropeptide Y receptor type 1
1252	2	112162049	nkx1.2la	NK1 transcription factor related 2-like,a
1253	2	112162121	klf5a	Krueppel-like factor 5
1254	2	112162153	gsta.1	glutathione S-transferase, alpha tandem duplicate 1
1255	2	112162166	fam83b	protein FAM83B isoform X1
1256	2	112162169	LOC112162169	muscular LMNA-interacting protein
1257	2	112162227	mat1a	S-adenosylmethionine synthase
1258	2	112162239	chata	choline O-acetyltransferase
1259	2	112162247	rgra	retinal G protein coupled receptor a
1260	2	112162281	LOC112162281	PE-PGRS family protein PE_PGRS47 isoform X1
1261	2	112162303	habp2	hyaluronan-binding protein 2
1262	2	112162509	LOC112162509	CD209 antigen-like protein D
1263	2	112162516	LOC112162516	small conductance calcium-activated potassium channel protein 1
1264	2	112162520	LOC112162520	ictacalcin isoform X1
1265	2	112162521	s100a10a	protein S100-A10a
1266	2	112162599	mllt11	protein AF1q
1267	2	112162603	LOC112162603	ATPase inhibitor A, mitochondrial
1268	2	112162604	LOC112162604	saxitoxin and tetrodotoxin-binding protein 2
1269	2	112162613	abrab	actin binding Rho activating protein b
1270	2	112162616	LOC112162616	sodium bicarbonate cotransporter 3 isoform X1
1271	2	112162662	LOC112162662	zymogen granule membrane protein 16
1272	2	112162671	LOC112162671	saxitoxin and tetrodotoxin-binding protein 1
1273	2	112162689	LOC112162689	venom phosphodiesterase 1
1274	2	112162715	klhl43	kelch-like protein 31
1275	2	112162745	alpk2	alpha-protein kinase 2
1276	2	112162749	LOC112162749	sushi domain-containing protein 2
1277	2	112162759	ak1	adenylate kinase isoenzyme 1 isoform X1
1278	2	112162774	nkx6.1	homeobox protein Nkx-6.1
1279	2	112162787	LOC112162787	phospholipid-transporting ATPase ID
1280	2	112162826	bhmt	betaine--homocysteine S-methyltransferase 1
1281	2	112162837	LOC112162837	heat shock protein beta-1
1282	2	112162840	musk	muscle, skeletal receptor tyrosine-protein kinase
1283	2	112162843	si:dkey-242g16.2	protein phosphatase 1 regulatory subunit 3C
1284	2	112162864	LOC112162864	potassium channel subfamily T member 2 isoform X1
1285	2	112162886	osbp2	oxysterol-binding protein 2 isoform X1
1286	2	112162925	atp6v1b2	V-type proton ATPase subunit B, brain isoform
1287	2	112162928	casp17	caspase-3
1288	2	112162968	asb4	ankyrin repeat and SOCS box protein 4
1289	2	112162994	ssh1b	protein phosphatase Slingshot homolog 1 isoform X3
1290	2	112163010	cryba4	beta-crystallin A4 isoform X1
1291	2	112163034	pcsk5a	proprotein convertase subtilisin/kexin type 5 isoform X1
1292	2	112163048	LOC112163048	annexin A1
1293	2	112163052	LOC112163052	tropomyosin alpha-3 chain
1294	2	112163081	LOC112163081	calsenilin
1295	2	112163105	LOC112163105	hydroxycarboxylic acid receptor 3
1296	2	112163161	LOC112163161	eukaryotic translation initiation factor 4E-binding protein 1
1297	2	112163216	atp6v0a2a	V-type proton ATPase 116 kDa subunit a2 isoform X2
1298	2	112163233	LOC112163233	nucleus accumbens-associated protein 2
1299	2	112163271	klf4	Krueppel-like factor 4
1300	2	112163282	si:busm1-57f23.1	cystatin cpi-1
1301	2	112163283	tmc2a	transmembrane channel-like protein 2-A
1302	2	112163313	LOC112163313	unconventional myosin-XVIIIb
1303	2	112163350	LOC112163350	liver-expressed antimicrobial peptide 2
1304	2	112163351	LOC112163351	N-acetyllactosaminide beta-1,3-N-acetylglucosaminyltransferase 2 isoform X1
1305	2	112163396	sec14l7	SEC14-like protein 2 isoform X1
1306	2	112163421	katnal2	katanin p60 ATPase-containing subunit A-like 2 isoform X1
1307	2	112163423	LOC112163423	eosinophil peroxidase
1308	2	112163435	rnf34b	E3 ubiquitin-protein ligase RNF34 isoform X1
1309	2	112163444	LOC112163444	zinc finger and BTB domain-containing protein 7C isoform X1
1310	2	112163455	si:ch1073-398f15.1	cardiomyopathy-associated protein 5
1311	2	112163500	LOC112163500	programmed cell death 1 ligand 1
1312	2	112163512	LOC112163512	calcium/calmodulin-dependent protein kinase type II subunit beta isoform X1
1313	2	112163522	c9	complement component C9 isoform X1
1314	2	118597867	LOC118597867	vitelline membrane outer layer protein 1-like
1315	2	118597873	LOC118597873	alpha-1-antitrypsin homolog
1316	2	118597875	LOC118597875	C-X-C motif chemokine 2-like
1317	2	118597890	LOC118597890	cytochrome P450 2J2-like
1318	2	118597961	LOC118597961	muscle M-line assembly protein unc-89-like
1319	2	118597962	LOC118597962	protein TsetseEP-like
1320	2	118597987	LOC118597987	mesothelin-like
1321	2	118598025	LOC118598025	CD109 antigen-like
1322	2	118598099	si:ch211-214j24.14	bcl-2-like protein 13
1323	2	118598105	il22	interleukin-22
1324	2	118598109	LOC118598109	sodium-coupled monocarboxylate transporter 1-like
1325	2	118598113	LOC118598113	decorin
1326	2	118598202	syne2a	nesprin-2a
1327	2	118598237	LOC118598237	actin, alpha skeletal muscle-like
1328	2	118598335	LOC118598335	GTPase IMAP family member 7-like
1329	2	118598361	LOC118598361	cell division control protein 2 homolog 3-like
1330	2	118598427	LOC118598427	carcinoembryonic antigen-related cell adhesion molecule 20-like
1331	2	118598440	LOC118598440	calpain-5-like
1332	2	118598449	LOC118598449	GTPase IMAP family member 2-like
1333	2	118598450	LOC118598450	GTPase IMAP family member 7-like
1334	2	118598454	LOC118598454	NLR family CARD domain-containing protein 3-like
1335	2	118598532	LOC118598532	C-type mannose receptor 2-like
1336	2	118598574	LOC118598574	titin-like
1337	2	118598631	LOC118598631	mas-related G-protein coupled receptor member B5-like isoform X1
1338	2	118598638	LOC118598638	transmembrane protein 275-like
1339	2	118598679	LOC118598679	complement factor H-like
1340	2	118598748	LOC118598748	perforin-1-like isoform X1
1341	2	118598815	LOC118598815	pneumococcal serine-rich repeat protein-like
1342	2	118598844	LOC118598844	troponin I, slow skeletal muscle-like
1343	2	118598847	LOC118598847	protein Bouncer
1344	2	118598924	LOC118598924	cell wall protein IFF6-like isoform X1
1345	2	118598967	g0s2	G0/G1 switch protein 2
1346	2	118599250	LOC118599250	protocadherin gamma-A11-like
1347	2	118599412	LOC118599412	serine/arginine repetitive matrix protein 2-like
1348	2	118599649	defbl2	LOW QUALITY PROTEIN: defensin, beta-like 2
1349	2	118599810	LOC118599810	trypsin-1-like
1350	2	118599812	LOC118599812	trypsin-1-like
1351	2	118599841	apoc4	apolipoprotein C-IV
1352	2	118599880	LOC118599880	E3 ubiquitin-protein ligase RNF186-like
1353	2	118600035	LOC118600035	GTPase IMAP family member 7-like
1354	2	118600078	LOC118600078	homeodomain-interacting protein kinase 1-like
1355	2	118600085	LOC118600085	V-set domain containing T-cell activation inhibitor 1-like

## Sheet: Cluster 3
No.	Cluster	Gene ID	Gene Symbol	Gene Name
1	3	112151943	acanb	aggrecan core protein
2	3	112151509	ackr4b	atypical chemokine receptor 4b
3	3	112136850	acot11b	acyl-coenzyme A thioesterase 11b isoform X1
4	3	112142411	acsl6	long-chain-fatty-acid--CoA ligase 6 isoform X1
5	3	112158153	acss1	acetyl-coenzyme A synthetase 2-like, mitochondrial
6	3	112151857	acss2l	acyl-CoA synthetase short chain family member 2 like
7	3	112157362	acy3.2	N-acyl-aromatic-L-amino acid amidohydrolase (carboxylate-forming) B
8	3	112156128	adam19a	disintegrin and metalloproteinase domain-containing protein 33 isoform X1
9	3	112150857	adamts10	A disintegrin and metalloproteinase with thrombospondin motifs 10 isoform X3
10	3	112162729	adamts6	A disintegrin and metalloproteinase with thrombospondin motifs 6
11	3	112154945	adcy5	adenylate cyclase type 5 isoform X1
12	3	112137269	add3a	adducin 3 (gamma) a
13	3	112158003	adgrg6	adhesion G-protein coupled receptor G6 isoform X1
14	3	112147988	adora2aa	adenosine A2a receptor a
15	3	112159479	agap2	arf-GAP with GTPase, ANK repeat and PH domain-containing protein 2 isoform X1
16	3	112156678	ahr1b	aryl hydrocarbon receptor 1b
17	3	112151294	ahrra	aryl-hydrocarbon receptor repressor a isoform X1
18	3	112141048	ajap1	adherens junction-associated protein 1 isoform X1
19	3	112163315	ajm1	apical junction component 1 homolog
20	3	112162823	ak3	GTP:AMP phosphotransferase AK3, mitochondrial
21	3	112161158	aldh1a2	retinal dehydrogenase 2
22	3	112147410	aldh6a1	methylmalonate-semialdehyde dehydrogenase [acylating], mitochondrial
23	3	112159850	angpt2b	angiopoietin-2b
24	3	112141944	angpt4	angiopoietin-1
25	3	112145912	angptl6	angiopoietin-related protein 6
26	3	112158716	angptl7	angiopoietin-related protein 7
27	3	112153839	antxr1c	anthrax toxin receptor 1
28	3	112145134	apcdd1l	protein APCDD1-like
29	3	112145787	aqp7	aquaporin-7
30	3	112137575	arhgap10	rho GTPase-activating protein 10
31	3	112140934	arhgap15	rho GTPase-activating protein 15
32	3	112155443	arhgap20	rho GTPase-activating protein 20
33	3	112161470	arhgap22	rho GTPase-activating protein 22 isoform X1
34	3	112147968	arhgap25	rho GTPase-activating protein 25
35	3	112150255	arhgap45b	rho GTPase-activating protein 45 isoform X1
36	3	112159455	arhgap4b	SLIT-ROBO Rho GTPase-activating protein 3 isoform X1
37	3	112159188	arhgef3l	rho guanine nucleotide exchange factor (GEF) 3, like
38	3	112139039	arhgef4	rho guanine nucleotide exchange factor 4 isoform X1
39	3	112150817	arid3a	AT-rich interactive domain-containing protein 3A
40	3	112148178	arvcfb	ARVCF delta catenin family member b isoform X1
41	3	112151807	ascl1b	achaete-scute homolog 1b
42	3	112144992	aspn	asporin
43	3	112143623	atn1	atrophin-1 isoform X1
44	3	112144043	atp8b2	phospholipid-transporting ATPase ID isoform X2
45	3	112139379	atrn	attractin isoform X1
46	3	112140043	b2m	beta-2-microglobulin
47	3	112145073	b3galt6	beta-1,3-galactosyltransferase 6
48	3	112159649	b3gnt7l	UDP-GlcNAc:betaGal beta-1,3-N-acetylglucosaminyltransferase 7, like
49	3	112145405	b4galnt1b	beta-1,4 N-acetylgalactosaminyltransferase 1
50	3	112157967	bach2b	transcription regulator protein BACH2
51	3	112158019	batf	basic leucine zipper transcriptional factor ATF-like
52	3	112158353	batf3	basic leucine zipper transcriptional factor ATF-like 3
53	3	112145662	bcl11ba	BAF chromatin remodeling complex subunit BCL11B a isoform X1
54	3	112152680	bend7	BEN domain-containing protein 7 isoform X1
55	3	112157560	bglapl	osteocalcin 2
56	3	112161497	birc6	baculoviral IAP repeat-containing protein 6 isoform X4
57	3	112158066	blk	tyrosine-protein kinase Blk
58	3	112162170	bmp5	bone morphogenetic protein 5
59	3	112159791	bmp8a	bone morphogenetic protein 8A
60	3	112152797	bmt2	S-adenosylmethionine sensor upstream of mTORC1
61	3	112158814	bpifcl	bactericidal permeability-increasing protein
62	3	112163249	brinp1	BMP/retinoic acid-inducible neural-specific protein 1
63	3	112138862	bsk146	serine/threonine-protein kinase SBK1
64	3	112153478	btk	tyrosine-protein kinase BTK
65	3	112141681	cacna1ab	calcium channel, voltage-dependent, P/Q type, alpha 1A subunit, b isoform X1
66	3	112159672	cacnb3b	voltage-dependent L-type calcium channel subunit beta-4
67	3	112150874	cadm3	cell adhesion molecule 3 isoform X1
68	3	112154128	calcoco2	calcium-binding and coiled-coil domain-containing protein 2
69	3	112152327	camk1db	calcium/calmodulin-dependent protein kinase 1Db
70	3	112142377	camkk1a	calcium/calmodulin-dependent protein kinase kinase 1 isoform X1
71	3	112150787	camsap2a	calmodulin-regulated spectrin-associated protein 2a isoform X1
72	3	112152663	carmil2	capping protein, Arp2/3 and myosin-I linker protein 2
73	3	112144769	cass4	cas scaffolding protein family member 4
74	3	112149910	cbl	E3 ubiquitin-protein ligase CBL
75	3	112151028	cbln2b	cerebellin-2b
76	3	112159761	cbln4	cerebellin-4
77	3	112140780	ccdc3b	coiled-coil domain-containing protein 3
78	3	112155225	ccdc80	coiled-coil domain-containing protein 80
79	3	112161882	ccdc88ab	girdin isoform X9
80	3	112158620	ccn5	WNT1-inducible-signaling pathway protein 2
81	3	112151335	ccr9b	C-C chemokine receptor type 9
82	3	112153304	cd40lg	CD40 ligand
83	3	112143697	cd4-2.2	CD4-2 molecule, tandem duplicate 2
84	3	112152864	cd44b	CD44 antigen isoform X1
85	3	112153807	cd74a	CD74 molecule, major histocompatibility complex, class II invariant chain a
86	3	112154109	cd79b	B-cell antigen receptor complex-associated protein beta chain
87	3	112145370	cd8a	T-cell surface glycoprotein CD8 alpha chain
88	3	112156033	cd99l2	CD99 antigen-like protein 2
89	3	112145891	cdc42ep1b	cdc42 effector protein 1b
90	3	112162125	cdh5	cadherin-5
91	3	112138533	cdk14	cyclin-dependent kinase 14 isoform X1
92	3	112146023	cdr2l	cerebellar degeneration-related protein 2-like
93	3	112151022	cebp1	CCAAT/enhancer binding protein (C/EBP) 1
94	3	112158983	celf2	CUGBP Elav-like family member 2 isoform X1
95	3	112136169	cercam	procollagen galactosyltransferase 2
96	3	112150796	cers1	ceramide synthase 1 isoform X1
97	3	112157148	cfap52	cilia- and flagella-associated protein 52
98	3	112143621	chd4b	chromodomain-helicase-DNA-binding protein 4 isoform X1
99	3	112161057	chd9	chromodomain-helicase-DNA-binding protein 9 isoform X1
100	3	112142832	chrdl2	chordin-like protein 2 isoform X1
101	3	112154577	chrm2a	muscarinic acetylcholine receptor M2a
102	3	112146173	ciita	MHC class II transactivator isoform X1
103	3	112136772	cilp2	cartilage intermediate layer protein 1
104	3	112144217	cldn1	claudin-1
105	3	112149354	cldn11a	claudin-11a
106	3	112147419	clec14a	C-type lectin domain family 14 member A
107	3	112143213	clec3ba	tetranectin
108	3	112162601	clic1	chloride intracellular channel protein 1
109	3	112152002	clmpb	CXADR-like membrane protein
110	3	112148287	cmklr1	chemokine-like receptor 1
111	3	112136115	cntfr	ciliary neurotrophic factor receptor subunit alpha
112	3	112144918	cntn3b	contactin-3
113	3	112157872	col10a1b	collagen alpha-1(X) chain
114	3	112151307	col11a1a	collagen, type XI, alpha 1a
115	3	112161711	col11a2	collagen alpha-2(XI) chain isoform X2
116	3	112161717	col12a1a	collagen alpha-1(XII) chain isoform X1
117	3	112157653	col12a1b	collagen alpha-1(XII) chain isoform X2
118	3	112159542	col16a1	collagen alpha-1(XVI) chain isoform X4
119	3	112154218	col1a1b	collagen, type I, alpha 1b
120	3	112136281	col22a1	collagen alpha-1(XXII) chain
121	3	112159419	col28a1a	collagen, type XXVIII, alpha 1a
122	3	112136515	col28a1b	collagen alpha-1(XXVIII) chain
123	3	112159712	col2a1a	collagen, type II, alpha 1a isoform X1
124	3	112145156	col2a1b	collagen, type II, alpha 1b isoform X1
125	3	112149958	col4a3	collagen alpha-5(IV) chain
126	3	112149682	col4a4	collagen alpha-4(IV) chain isoform X1
127	3	112162870	col5a1	collagen alpha-1(V) chain isoform X1
128	3	112156711	col5a2b	collagen alpha-2(V) chain
129	3	112147621	col6a1	collagen alpha-1(VI) chain
130	3	112159559	col8a2	collagen alpha-2(VIII) chain
131	3	112157493	col9a1a	collagen, type IX, alpha 1a
132	3	112137907	col9a2	collagen alpha-2(IX) chain
133	3	112159103	col9a3	collagen alpha-3(IX) chain
134	3	112136993	colgalt2	procollagen galactosyltransferase 2
135	3	112146304	coro1a	coronin-1A
136	3	112154499	cpped1	serine/threonine-protein phosphatase CPPED1
137	3	112146320	cpxm1a	probable carboxypeptidase X1
138	3	112136950	cracd	capping protein inhibiting regulator of actin dynamics isoform X1
139	3	112147214	crim1	cysteine-rich motor neuron 1 protein
140	3	112151877	cry2	cryptochrome-2
141	3	112160524	cry5	cryptochrome circadian regulator 5 isoform X1
142	3	112148528	crybb3	beta-crystallin B3
143	3	112153306	csf1ra	macrophage colony-stimulating factor 1 receptor
144	3	112144040	csf3r	granulocyte colony-stimulating factor receptor isoform X2
145	3	112163495	csgalnact1a	chondroitin sulfate N-acetylgalactosaminyltransferase 1
146	3	112152665	cspg4	chondroitin sulfate proteoglycan 4
147	3	112149107	ctsc	dipeptidyl peptidase 1
148	3	112152656	ctsh	pro-cathepsin H
149	3	112136685	ctss2.1	cathepsin S, ortholog2, tandem duplicate 1
150	3	112162037	cxcl12a	chemokine (C-X-C motif) ligand 12a (stromal cell-derived factor 1) isoform X1
151	3	112156130	cxcl19	C-X-C motif chemokine 19
152	3	112143687	cxcr3.2	C-X-C chemokine receptor type 3-2
153	3	112153394	cyfip2	cytoplasmic FMR1-interacting protein 2 isoform X1
154	3	112145360	dact1	dapper homolog 1
155	3	112137040	dbt	lipoamide acyltransferase component of branched-chain alpha-keto acid dehydrogenase complex, mitochondrial isoform X1
156	3	112144151	dcc	netrin receptor DCC isoform X1
157	3	112159150	dhh	desert hedgehog protein
158	3	112144521	dhrs3b	short-chain dehydrogenase/reductase 3b
159	3	112146763	dhx58	probable ATP-dependent RNA helicase DHX58
160	3	112163521	dipk1b	divergent protein kinase domain 1B
161	3	112161958	disc1	disrupted in schizophrenia 1 protein
162	3	112157565	dkk2	dickkopf-related protein 2 isoform X1
163	3	112149679	dlc	delta-like protein C
164	3	112155713	dnah2	dynein heavy chain 2, axonemal
165	3	112136612	dnase2	deoxyribonuclease-2-alpha
166	3	112150546	dnase2b	deoxyribonuclease-2-beta
167	3	112158493	dnmt3ab	DNA (cytosine-5)-methyltransferase 3A isoform X1
168	3	112149170	dock10	dedicator of cytokinesis protein 10 isoform X1
169	3	112157360	dock4b	dedicator of cytokinesis protein 4b isoform X1
170	3	112156053	dok1b	docking protein 1b
171	3	112148935	dok2	docking protein 2 isoform X1
172	3	112160897	dpep2	dipeptidase 2
173	3	112136622	dpy19l1l	dpy-19-like 1, like isoform X1
174	3	112154161	dram1	DNA damage-regulated autophagy modulator protein 1
175	3	112158421	dse	dermatan-sulfate epimerase
176	3	112157824	dtl	denticleless protein homolog
177	3	112160323	dtnbp1b	dystrobrevin binding protein 1b isoform X1
178	3	112148691	dtx1	E3 ubiquitin-protein ligase DTX1 isoform X1
179	3	112149016	dusp14	dual specificity protein phosphatase 14
180	3	112159014	e2f1	transcription factor E2F1
181	3	112142200	ebpl	emopamil-binding protein-like
182	3	112148356	edil3a	EGF-like repeat and discoidin I-like domain-containing protein 3 isoform X1
183	3	112147829	ednrba	endothelin receptor Ba
184	3	112155226	efhc2	EF-hand domain-containing family member C2
185	3	112147582	efna2a	ephrin-A2 isoform X1
186	3	112155750	efnb3b	ephrin-B3b isoform X1
187	3	112154784	egfl6	epidermal growth factor-like protein 6 isoform X1
188	3	112147305	egfra	epidermal growth factor receptor
189	3	112148996	ehd2b	EH domain-containing protein 2b isoform X1
190	3	112157898	ehd3	EH domain-containing protein 3
191	3	112161838	eif2ak2	LOW QUALITY PROTEIN: interferon-induced, double-stranded RNA-activated protein kinase
192	3	112158910	elk1	ETS domain-containing protein Elk-3
193	3	112148458	emid1	EMI domain-containing protein 1 isoform X1
194	3	112151496	emilin2b	EMILIN-2
195	3	112155145	epha3	ephrin type-A receptor 3 isoform X1
196	3	112147171	epha4b	ephrin type-A receptor 4b isoform X1
197	3	112144972	epha8	ephrin type-A receptor 8 isoform X1
198	3	112147434	ephb3a	ephrin type-B receptor 3
199	3	112153566	epyc	epiphycan
200	3	112148759	erap1b	endoplasmic reticulum aminopeptidase 1b isoform X1
201	3	112148248	erap2	endoplasmic reticulum aminopeptidase 2 isoform X1
202	3	112139000	esama	endothelial cell adhesion molecule a
203	3	112140555	esrra	steroid hormone receptor ERR1 isoform X1
204	3	112149874	ets1	protein C-ets-1 isoform X1
205	3	112147292	exoc3l4	exocyst complex component 3-like protein 4 isoform X1
206	3	112162332	exoc6	exocyst complex component 6 isoform X1
207	3	112148377	f2r	proteinase-activated receptor 1
208	3	112153063	f8	coagulation factor VIII
209	3	112145875	fam117aa	protein FAM117A isoform X1
210	3	112162804	fam78ab	protein FAM78A isoform X1
211	3	112145638	fbln2	fibulin-2
212	3	112160628	fbn1	fibrillin-1 isoform X3
213	3	112150367	fbn2b	fibrillin-2b
214	3	112156051	fcer1g	high affinity immunoglobulin epsilon receptor subunit gamma
215	3	112153507	fermt3b	fermitin family homolog 3b
216	3	112148096	fgf10b	fibroblast growth factor 10b
217	3	112154327	fgf23	fibroblast growth factor 23
218	3	112142653	fgfr4	fibroblast growth factor receptor 4
219	3	112153728	fgfrl1a	fibroblast growth factor receptor-like 1a isoform X2
220	3	112147408	fggy	FGGY carbohydrate kinase domain-containing protein
221	3	112138434	fkbp9	peptidyl-prolyl cis-trans isomerase FKBP9
222	3	112149881	fli1	Friend leukemia integration 1 transcription factor isoform X1
223	3	112151478	flt3	receptor-type tyrosine-protein kinase FLT3
224	3	112146406	fmnl1a	formin-like protein 1
225	3	112157758	fndc1	fibronectin type III domain-containing protein 1 isoform X1
226	3	112147732	foxf2a	forkhead box protein F2a
227	3	112144765	foxj3	forkhead box protein J3
228	3	112136783	frem1b	FRAS1-related extracellular matrix protein 1b
229	3	112154755	frzb	secreted frizzled-related protein 3
230	3	112152204	ftr66	tripartite motif-containing protein 16
231	3	112137186	ftr84	tripartite motif-containing protein 16 isoform X1
232	3	112152324	furinb	furin (paired basic amino acid cleaving enzyme) b isoform X1
233	3	112158419	fynb	tyrosine-protein kinase fynb isoform X1
234	3	112138549	fzd1	frizzled-1
235	3	112142438	gab3	GRB2-associated-binding protein 3
236	3	112150511	gabra5	gamma-aminobutyric acid receptor subunit alpha-5
237	3	112149739	galnt17	polypeptide N-acetylgalactosaminyltransferase 17
238	3	112141101	gdf6a	growth/differentiation factor 6-A
239	3	112161518	gfra1a	GDNF family receptor alpha-1a isoform X1
240	3	112143167	gfra4a	GDNF family receptor alpha-4a
241	3	112151516	ggh	gamma-glutamyl hydrolase
242	3	112145600	gli1	zinc finger protein GLI1
243	3	112151304	gli3	transcriptional activator GLI3 isoform X1
244	3	112145965	glis2b	zinc finger protein GLIS2b
245	3	112149182	gmfg	glia maturation factor gamma
246	3	112163395	gnaz	guanine nucleotide-binding protein G(z) subunit alpha
247	3	112155192	gpc6b	glypican-6b
248	3	112146546	gper1	G-protein coupled estrogen receptor 1 isoform X1
249	3	112154934	gpr161a	G-protein coupled receptor 161
250	3	112150131	gpr17	uracil nucleotide/cysteinyl leukotriene receptor
251	3	112155336	gpr18	N-arachidonyl glycine receptor
252	3	112159357	gpr182	G-protein coupled receptor 182
253	3	112158894	gpr61	G-protein coupled receptor 61
254	3	112153080	gpx3	glutathione peroxidase 3
255	3	112145869	grap2a	GRB2-related adapter protein 2a isoform X1
256	3	112146899	grapa	GRB2 related adaptor protein a
257	3	112146400	grin2ca	glutamate receptor, ionotropic, N-methyl D-aspartate 2Ca
258	3	112146107	grna	granulin a isoform X1
259	3	112143066	gucy2d	retinal guanylyl cyclase 1 isoform X2
260	3	112137499	hand2	heart- and neural crest derivatives-expressed protein 2
261	3	112140506	has2	hyaluronan synthase 2
262	3	112155397	hcls1	hematopoietic lineage cell-specific protein
263	3	112143915	hcst	hematopoietic cell signal transducer
264	3	112146683	hdac5	histone deacetylase 5 isoform X1
265	3	112152894	hdgfl3	hepatoma-derived growth factor-related protein 3
266	3	112155951	hdlbpb	vigilin
267	3	112149256	hic1	hypermethylated in cancer 1 protein isoform X1
268	3	112151734	hipk2	homeodomain-interacting protein kinase 2 isoform X1
269	3	112146994	hmox1a	heme oxygenase 1a
270	3	112137078	hmox2a	heme oxygenase 2a
271	3	112148105	homer1b	homer protein homolog 1b isoform X1
272	3	112148495	hpdb	4-hydroxyphenylpyruvate dioxygenase
273	3	112146040	hsd17b14	17-beta-hydroxysteroid dehydrogenase 14
274	3	112142757	hsd20b2	hydroxysteroid (20-beta) dehydrogenase 2
275	3	112161555	hspa12a	heat shock 70 kDa protein 12A
276	3	112138546	hvcn1	voltage-gated hydrogen channel 1
277	3	112159636	hyal3	hyaluronidase-3 isoform X1
278	3	112149809	iah1	isoamyl acetate-hydrolyzing esterase 1 homolog
279	3	112146479	ifi35	interferon-induced protein 35
280	3	112162119	ifngr1l	interferon gamma receptor 1-like
281	3	112157480	igf1	insulin-like growth factor I isoform X1
282	3	112155125	igf2bp2a	insulin-like growth factor 2 mRNA-binding protein 2a isoform X1
283	3	112161392	ikzf1	DNA-binding protein Ikaros isoform X1
284	3	112159162	ikzf4	zinc finger protein Eos isoform X2
285	3	112163102	il11ra	interleukin-11 receptor subunit alpha isoform X1
286	3	112150552	il12rb2	interleukin-12 receptor subunit beta-2 isoform X2
287	3	112156453	il13ra1	interleukin-13 receptor subunit alpha-1
288	3	118598843	il15	interleukin-15
289	3	112139091	il16	pro-interleukin-16
290	3	112163302	il1b	interleukin-1 beta isoform X1
291	3	112146641	il2rb	interleukin-2 receptor subunit beta isoform X2
292	3	112151747	il34	interleukin-34 isoform X2
293	3	112143872	il6r	interleukin-6 receptor subunit alpha
294	3	112137641	inpp4b	type II inositol 3,4-bisphosphate 4-phosphatase
295	3	112150863	inpp5d	phosphatidylinositol 3,4,5-trisphosphate 5-phosphatase 1
296	3	112148629	inpp5jb	phosphatidylinositol 4,5-bisphosphate 5-phosphatase A isoform X1
297	3	112159681	irf10	interferon regulatory factor 10
298	3	112147069	irf4a	interferon regulatory factor 4a
299	3	112150465	irf4l	interferon regulatory factor 4 isoform X2
300	3	112157853	ism2b	isthmin-2
301	3	112161424	itga9	integrin alpha-9
302	3	112154917	itgb2	integrin beta-2
303	3	112155597	itgbl1	integrin beta-like protein 1
304	3	112145207	itih3a.1	inter-alpha-trypsin inhibitor heavy chain H3a
305	3	112153432	itk	tyrosine-protein kinase ITK/TSK
306	3	112142643	jade2	protein Jade-1 isoform X1
307	3	112140819	jam3b	junctional adhesion molecule 3B
308	3	112150246	kank4	KN motif and ankyrin repeat domain-containing protein 1 isoform X1
309	3	112145019	kaznb	kazrin, periplakin interacting protein b isoform X1
310	3	112140851	kcnd1	potassium voltage-gated channel subfamily D member 1
311	3	112143440	kcnj14	ATP-sensitive inward rectifier potassium channel 14
312	3	112142666	kcnj15	ATP-sensitive inward rectifier potassium channel 15
313	3	112154358	kcnj16	inward rectifier potassium channel 16
314	3	112139663	kdf1b	keratinocyte differentiation factor 1
315	3	112139319	kif21b	kinesin-like protein KIF21B isoform X1
316	3	112156106	kirrel1a	kin of IRRE-like protein 1a isoform X1
317	3	112150882	kirrel1b	kin of IRRE-like protein 1b isoform X1
318	3	112143568	kirrel3l	kirre like nephrin family adhesion molecule 3, like isoform X1
319	3	112154764	klhl6	kelch-like protein 6
320	3	112147948	krt1-c5	keratin, type 1, gene c5
321	3	112151856	lamb4	laminin subunit beta-4 isoform X1
322	3	112163024	lamc3	laminin subunit gamma-3
323	3	112144897	lck	tyrosine-protein kinase Lck
324	3	112141202	lcp1	plastin-2
325	3	112138670	lcp2a	lymphocyte cytosolic protein 2
326	3	112146125	letm1	mitochondrial proton/calcium exchanger protein isoform X1
327	3	112153858	lg19h10orf90	(E2-independent) E3 ubiquitin-conjugating enzyme FATS isoform X2
328	3	112162574	lgals17	galectin 17 isoform X1
329	3	112153473	lingo2	leucine-rich repeat and immunoglobulin-like domain-containing nogo receptor-interacting protein 2
330	3	112136134	LOC112136134	ephrin-A5b
331	3	112136147	LOC112136147	matrix metalloproteinase-17
332	3	112136155	LOC112136155	interleukin-7 receptor subunit alpha isoform X2
333	3	112136174	LOC112136174	ephrin type-A receptor 7
334	3	112136179	LOC112136179	bone morphogenetic protein 10-like
335	3	112136190	LOC112136190	thymic stromal cotransporter homolog
336	3	112136263	LOC112136263	KH domain-containing, RNA-binding, signal transduction-associated protein 3
337	3	112136348	LOC112136348	A disintegrin and metalloproteinase with thrombospondin motifs 15
338	3	112136366	LOC112136366	transcription factor Sox-9-A
339	3	112136410	LOC112136410	methyltransferase-like protein 24
340	3	112136420	LOC112136420	T-cell surface glycoprotein CD3 delta chain isoform X1
341	3	112136422	LOC112136422	T-cell surface glycoprotein CD3 epsilon chain isoform X1
342	3	112136440	LOC112136440	period circadian protein homolog 2
343	3	112136530	LOC112136530	thrombospondin type-1 domain-containing protein 7A isoform X1
344	3	112136639	LOC112136639	asialoglycoprotein receptor 1 isoform X1
345	3	112136714	LOC112136714	raftlin
346	3	112136726	LOC112136726	retinoic acid receptor beta
347	3	112136737	LOC112136737	von Willebrand factor D and EGF domain-containing protein isoform X1
348	3	112136788	LOC112136788	semaphorin-5B
349	3	112136844	LOC112136844	platelet-derived growth factor receptor beta
350	3	112137086	LOC112137086	dynein heavy chain domain-containing protein 1 isoform X1
351	3	112137120	LOC112137120	cytohesin-4
352	3	112137121	LOC112137121	apolipoprotein L3
353	3	112137158	LOC112137158	C-type lectin domain family 4 member M
354	3	112137160	LOC112137160	terminal nucleotidyltransferase 5A
355	3	112137188	LOC112137188	Na(+)/H(+) exchange regulatory cofactor NHE-RF2 isoform X1
356	3	112137281	LOC112137281	inositol 1,4,5-trisphosphate receptor-interacting protein
357	3	112137294	LOC112137294	teashirt homolog 1
358	3	112137309	LOC112137309	gastrin/cholecystokinin-like peptide isoform X1
359	3	112137349	LOC112137349	cytoplasmic phosphatidylinositol transfer protein 1 isoform X1
360	3	112137391	LOC112137391	choline transporter-like protein 2 isoform X2
361	3	112137437	LOC112137437	hedgehog-interacting protein
362	3	112137454	LOC112137454	complement C3
363	3	112137533	LOC112137533	fascin
364	3	112137540	LOC112137540	CD209 antigen-like protein C isoform X1
365	3	112137546	LOC112137546	ADP-ribosylation factor-binding protein GGA2
366	3	112137648	LOC112137648	zinc finger protein 135 isoform X1
367	3	112137662	LOC112137662	inactive serine protease 35
368	3	112137722	LOC112137722	abl interactor 2 isoform X1
369	3	112137771	LOC112137771	C-C motif chemokine 3
370	3	112137855	LOC112137855	polycomb group RING finger protein 3
371	3	112137860	LOC112137860	F-BAR and double SH3 domains protein 2
372	3	112137896	LOC112137896	transcription factor COE3 isoform X1
373	3	112137965	LOC112137965	collagen alpha-3(VI) chain isoform X1
374	3	112138153	LOC112138153	mucin-2
375	3	112138157	LOC112138157	serine protease 27
376	3	112138161	LOC112138161	immunoglobulin lambda-like polypeptide 5
377	3	112138162	LOC112138162	immunoglobulin lambda-1 light chain-like
378	3	112138166	LOC112138166	engulfment and cell motility protein 1
379	3	112138222	LOC112138222	aggrecan core protein
380	3	112138234	LOC112138234	gastrula zinc finger protein XlCGF57.1-like
381	3	112138333	LOC112138333	zinc finger protein 260 isoform X2
382	3	112138391	LOC112138391	creatine kinase B-type
383	3	112138397	LOC112138397	nuclear factor of activated T-cells, cytoplasmic 1
384	3	112138411	LOC112138411	extended synaptotagmin-1
385	3	112138424	LOC112138424	beta-galactoside alpha-2,6-sialyltransferase 2
386	3	112138432	LOC112138432	antigen peptide transporter 1
387	3	112138461	LOC112138461	scavenger receptor cysteine-rich type 1 protein M130
388	3	112138472	LOC112138472	trafficking kinesin-binding protein 2
389	3	112138483	LOC112138483	tetraspanin-8-like
390	3	112138511	LOC112138511	alpha-catulin-like
391	3	112138516	LOC112138516	hepatic lectin
392	3	112138552	LOC112138552	WD repeat and FYVE domain-containing protein 3
393	3	112138570	LOC112138570	collagen alpha-1(XI) chain
394	3	112138609	LOC112138609	H-2 class I histocompatibility antigen, alpha chain
395	3	112138639	LOC112138639	hepatitis A virus cellular receptor 1 homolog
396	3	112138755	LOC112138755	protein cramped-like
397	3	112138762	LOC112138762	cytokine receptor common subunit gamma isoform X2
398	3	112138780	LOC112138780	zinc finger E-box-binding homeobox 1 isoform X2
399	3	112138790	LOC112138790	RNA-binding protein 25-like
400	3	112138840	LOC112138840	nuclear factor of activated T-cells, cytoplasmic 1-like
401	3	112138846	LOC112138846	matrilin-4
402	3	112138877	LOC112138877	immunoglobulin lambda-1 light chain
403	3	112138878	LOC112138878	immunoglobulin lambda-like polypeptide 5
404	3	112138882	LOC112138882	N-acetyllactosaminide beta-1,3-N-acetylglucosaminyltransferase 3-like
405	3	112138891	LOC112138891	inositol hexakisphosphate and diphosphoinositol-pentakisphosphate kinase 2-like
406	3	112138923	LOC112138923	NLR family CARD domain-containing protein 3-like
407	3	112138927	LOC112138927	angiotensin-converting enzyme
408	3	112138970	LOC112138970	cytotoxic and regulatory T-cell molecule
409	3	112139023	LOC112139023	phospholipase ABHD3-like
410	3	112139056	LOC112139056	putative protein TPRXL
411	3	112139079	LOC112139079	probable E3 ubiquitin-protein ligase ARI8
412	3	112139145	LOC112139145	protein mono-ADP-ribosyltransferase PARP15-like
413	3	112139176	LOC112139176	carboxypeptidase A1 isoform X1
414	3	112139186	LOC112139186	CD44 antigen
415	3	112139250	LOC112139250	cyclin-G1
416	3	112139281	LOC112139281	cell division control protein 42 homolog
417	3	112139283	LOC112139283	breast carcinoma-amplified sequence 3
418	3	112139314	LOC112139314	WD repeat-containing protein 7-like
419	3	112139337	LOC112139337	vesicle-fusing ATPase
420	3	112139364	LOC112139364	CD209 antigen-like protein A
421	3	112139409	LOC112139409	WAS/WASL-interacting protein family member 2
422	3	112139416	LOC112139416	transcription initiation factor TFIID subunit 9
423	3	112139448	LOC112139448	alpha-amylase
424	3	112139469	LOC112139469	NACHT, LRR and PYD domains-containing protein 3
425	3	112139485	LOC112139485	sodium- and chloride-dependent transporter XTRP3A isoform X1
426	3	112139496	LOC112139496	YEATS domain-containing protein 4
427	3	112139507	LOC112139507	signal-regulatory protein beta-2
428	3	112139540	LOC112139540	Fc receptor-like protein 5
429	3	112139585	LOC112139585	nucleolar and coiled-body phosphoprotein 1
430	3	112139586	LOC112139586	protocadherin gamma-A12
431	3	112139597	LOC112139597	bromodomain and PHD finger-containing protein 3-like
432	3	112139647	LOC112139647	scavenger receptor cysteine-rich type 1 protein M130-like
433	3	112139665	LOC112139665	palmitoyltransferase ZDHHC18 isoform X1
434	3	112139669	LOC112139669	AT-rich interactive domain-containing protein 1A
435	3	112139673	LOC112139673	dentin sialophosphoprotein
436	3	112139699	LOC112139699	sodium/potassium/calcium exchanger 4
437	3	112139702	LOC112139702	solute carrier family 12 member 4-like
438	3	112139705	LOC112139705	deoxynucleoside triphosphate triphosphohydrolase SAMHD1
439	3	112139781	LOC112139781	extracellular matrix protein FRAS1
440	3	112139847	LOC112139847	polypeptide N-acetylgalactosaminyltransferase 1
441	3	112139851	LOC112139851	NACHT, LRR and PYD domains-containing protein 12
442	3	112139856	LOC112139856	gastrula zinc finger protein xFG20-1-like
443	3	112139893	LOC112139893	complement factor H-related protein 1 isoform X3
444	3	112139906	LOC112139906	NLR family CARD domain-containing protein 3-like
445	3	112139977	LOC112139977	matrilin-4
446	3	112140013	LOC112140013	vasodilator-stimulated phosphoprotein
447	3	112140065	LOC112140065	scavenger receptor cysteine-rich type 1 protein M130
448	3	112140071	LOC112140071	NEDD8
449	3	112140104	LOC112140104	adipocyte enhancer-binding protein 1
450	3	112140152	LOC112140152	proteasome subunit beta type-7
451	3	112140198	LOC112140198	HEPACAM family member 2
452	3	112140229	LOC112140229	palmitoyltransferase ZDHHC1
453	3	112140321	LOC112140321	oocyte zinc finger protein XlCOF6-like
454	3	112140326	LOC112140326	prolyl 4-hydroxylase subunit alpha-1-like
455	3	112140381	LOC112140381	CST complex subunit CTC1
456	3	112140403	LOC112140403	immunoglobulin lambda-1 light chain-like
457	3	112140405	LOC112140405	perforin-1
458	3	112140423	LOC112140423	coagulation factor XIII A chain
459	3	112140424	LOC112140424	trichohyalin
460	3	112140450	LOC112140450	tyrosine-protein kinase SYK
461	3	112140481	LOC112140481	nuclear factor of activated T-cells, cytoplasmic 1
462	3	112140520	LOC112140520	chemokine-like receptor 1
463	3	112140535	LOC112140535	extracellular matrix protein FRAS1
464	3	112140545	LOC112140545	interleukin-8
465	3	112140554	LOC112140554	attractin-like protein 1
466	3	112140558	LOC112140558	sphingosine-1-phosphate phosphatase 1
467	3	112140667	LOC112140667	LOW QUALITY PROTEIN: complement receptor type 1-like
468	3	112140672	LOC112140672	keratin, type II cytoskeletal 8 isoform X1
469	3	112140674	LOC112140674	autophagy-related protein 2 homolog A-like
470	3	112140762	LOC112140762	drebrin
471	3	112140790	LOC112140790	matrix remodeling-associated protein 8
472	3	112140795	LOC112140795	PR domain zinc finger protein 1
473	3	112140825	LOC112140825	gastrula zinc finger protein XlCGF57.1-like
474	3	112140882	LOC112140882	talin-1-like
475	3	112140913	LOC112140913	gastrula zinc finger protein XlCGF57.1-like isoform X2
476	3	112140947	LOC112140947	creatine kinase B-type isoform X2
477	3	112140959	LOC112140959	mast cell protease 1A
478	3	112141158	LOC112141158	monocyte chemotactic protein 1B
479	3	112141318	LOC112141318	receptor-type tyrosine-protein phosphatase mu
480	3	112141322	LOC112141322	ski oncogene
481	3	112141326	LOC112141326	tumor necrosis factor receptor superfamily member 14
482	3	112141385	LOC112141385	protein mono-ADP-ribosyltransferase PARP14 isoform X1
483	3	112141395	LOC112141395	protein mono-ADP-ribosyltransferase PARP14
484	3	112141446	LOC112141446	microtubule cross-linking factor 1
485	3	112141525	LOC112141525	stimulated by retinoic acid gene 6 protein-like isoform X1
486	3	112141546	LOC112141546	E3 ubiquitin-protein ligase ubr3 isoform X2
487	3	112141562	LOC112141562	calcium homeostasis modulator protein 6
488	3	112141581	LOC112141581	E3 ubiquitin-protein ligase DTX3L
489	3	112141592	LOC112141592	ER degradation-enhancing alpha-mannosidase-like protein 3
490	3	112141593	LOC112141593	rab11 family-interacting protein 3-like
491	3	112141643	LOC112141643	ATP-binding cassette sub-family A member 5
492	3	112141734	LOC112141734	B-cell linker protein
493	3	112141744	LOC112141744	histone-lysine N-methyltransferase EZH1
494	3	112141748	LOC112141748	GTPase IMAP family member 8-like
495	3	112141780	LOC112141780	C-type lectin lectoxin-Thr1
496	3	112141810	LOC112141810	microfibril-associated glycoprotein 4
497	3	112141844	LOC112141844	WAP, Kazal, immunoglobulin, Kunitz and NTR domain-containing protein 2-like
498	3	112141852	LOC112141852	microfibril-associated glycoprotein 4 isoform X2
499	3	112141853	LOC112141853	protein phosphatase 1 regulatory subunit 3C-B
500	3	112141880	LOC112141880	receptor-type tyrosine-protein phosphatase N2 isoform X1
501	3	112141883	LOC112141883	gastrula zinc finger protein XlCGF57.1-like isoform X2
502	3	112141959	LOC112141959	B-cell receptor CD22
503	3	112142123	LOC112142123	laminin subunit gamma-1-like
504	3	112142137	LOC112142137	nuclear receptor coactivator 3
505	3	112142149	LOC112142149	integrin beta-2
506	3	112142157	LOC112142157	netrin-4
507	3	112142334	LOC112142334	thrombospondin type-1 domain-containing protein 7A-like
508	3	112142516	LOC112142516	vasodilator-stimulated phosphoprotein
509	3	112142557	LOC112142557	tripartite motif-containing protein 16-like
510	3	112142693	LOC112142693	macrophage colony-stimulating factor 1 receptor 2
511	3	112142722	LOC112142722	transmembrane protein 211
512	3	112142748	LOC112142748	alpha-crystallin B chain
513	3	112142807	LOC112142807	forkhead box protein O1-A
514	3	112142940	LOC112142940	beta-crystallin A1 isoform X2
515	3	112142958	LOC112142958	transcription factor COE1
516	3	112142975	LOC112142975	endosialin
517	3	112143020	LOC112143020	ubiquitin carboxyl-terminal hydrolase 2
518	3	112143041	LOC112143041	dapper 1-A
519	3	112143072	LOC112143072	glucocorticoid receptor isoform X1
520	3	112143077	LOC112143077	RAS guanyl-releasing protein 1
521	3	112143177	LOC112143177	B-cell receptor CD22 isoform X1
522	3	112143253	LOC112143253	integrin beta-1 isoform X3
523	3	112143334	LOC112143334	ataxin-1
524	3	112143426	LOC112143426	mannosyl-oligosaccharide 1,2-alpha-mannosidase IA isoform X1
525	3	112143464	LOC112143464	3-oxo-5-alpha-steroid 4-dehydrogenase 2
526	3	112143531	LOC112143531	lysophosphatidylcholine acyltransferase 1
527	3	112143562	LOC112143562	C-reactive protein
528	3	112143608	LOC112143608	tumor necrosis factor receptor superfamily member 11B
529	3	112143651	LOC112143651	complement C1s subcomponent
530	3	112143652	LOC112143652	hemicentin-2
531	3	112143750	LOC112143750	basic helix-loop-helix transcription factor scleraxis
532	3	112143761	LOC112143761	free fatty acid receptor 2
533	3	112143763	LOC112143763	protein spire homolog 1
534	3	112143775	LOC112143775	B-cell receptor CD22
535	3	112143779	LOC112143779	CD209 antigen
536	3	112143807	LOC112143807	lymphocyte activation gene 3 protein
537	3	112143825	LOC112143825	C-C chemokine receptor type 4-like
538	3	112143927	LOC112143927	circadian-associated transcriptional repressor
539	3	112144076	LOC112144076	A disintegrin and metalloproteinase with thrombospondin motifs 16
540	3	112144215	LOC112144215	receptor-type tyrosine-protein phosphatase N2
541	3	112144251	LOC112144251	interaptin isoform X1
542	3	112144303	LOC112144303	tripartite motif-containing protein 16-like
543	3	112144308	LOC112144308	transcriptional activator Myb isoform X1
544	3	112144364	LOC112144364	immunoglobulin lambda-like polypeptide 5
545	3	112144397	LOC112144397	immunoglobulin lambda-1 light chain
546	3	112144483	LOC112144483	complement C1q subcomponent subunit B
547	3	112144589	LOC112144589	rano class II histocompatibility antigen, A beta chain
548	3	112144596	LOC112144596	nuclear factor of activated T-cells, cytoplasmic 2
549	3	112144635	LOC112144635	CD209 antigen-like protein B
550	3	112144653	LOC112144653	C-type lectin domain family 4 member M isoform X1
551	3	112144752	LOC112144752	major histocompatibility complex class I-related gene protein
552	3	112144817	LOC112144817	calpain-1 catalytic subunit
553	3	112144862	LOC112144862	vesicle-fusing ATPase
554	3	112144983	LOC112144983	phospholipid transfer protein
555	3	112145044	LOC112145044	tripartite motif-containing protein 16 isoform X3
556	3	112145045	LOC112145045	E3 ubiquitin/ISG15 ligase TRIM25-like
557	3	112145123	LOC112145123	tripartite motif-containing protein 16-like protein
558	3	112145159	LOC112145159	complement C1q subcomponent subunit C
559	3	112145229	LOC112145229	RLA class II histocompatibility antigen, DP alpha-1 chain
560	3	112145237	LOC112145237	rootletin isoform X1
561	3	112145281	LOC112145281	interferon-induced GTP-binding protein Mx
562	3	112145282	LOC112145282	interferon-induced GTP-binding protein Mx
563	3	112145284	LOC112145284	alcohol dehydrogenase 1
564	3	112145296	LOC112145296	low-density lipoprotein receptor-related protein 1 isoform X1
565	3	112145305	LOC112145305	cytokine-like protein 1
566	3	112145483	LOC112145483	E3 ubiquitin-protein ligase DTX3L
567	3	112145556	LOC112145556	complement C1q-like protein 4
568	3	112145578	LOC112145578	nuclear factor 7, ovary
569	3	112145680	LOC112145680	plasma membrane calcium-transporting ATPase 2
570	3	112145909	LOC112145909	cytohesin-4
571	3	112145911	LOC112145911	tryptase-2
572	3	112146027	LOC112146027	galectin-3-binding protein B
573	3	112146120	LOC112146120	protein kinase C beta type isoform X1
574	3	112146150	LOC112146150	trinucleotide repeat-containing gene 6A protein
575	3	112146195	LOC112146195	GTPase IMAP family member 8-like
576	3	112146196	LOC112146196	GTPase IMAP family member 6-like
577	3	112146197	LOC112146197	GTPase IMAP family member 8
578	3	112146224	LOC112146224	B2 bradykinin receptor isoform X1
579	3	112146226	LOC112146226	probable ATP-dependent RNA helicase DHX58
580	3	112146275	LOC112146275	TBC1 domain family member 10A
581	3	112146306	LOC112146306	procollagen C-endopeptidase enhancer 1
582	3	112146360	LOC112146360	protein shisa-6
583	3	112146412	LOC112146412	C1q-related factor
584	3	112146549	LOC112146549	arf-GAP with dual PH domain-containing protein 1
585	3	112146594	LOC112146594	heterogeneous nuclear ribonucleoprotein 87F
586	3	112146601	LOC112146601	matrix Gla protein
587	3	112146612	LOC112146612	GEM-interacting protein isoform X1
588	3	112146690	LOC112146690	thyroid hormone receptor alpha isoform X1
589	3	112146710	LOC112146710	mastin-like
590	3	112146715	LOC112146715	antimicrobial peptide NK-lysin isoform X1
591	3	112146804	LOC112146804	serine/threonine-protein kinase PAK 4
592	3	112146837	LOC112146837	glutamate receptor ionotropic, NMDA 2B
593	3	112146897	LOC112146897	adhesion G protein-coupled receptor E5
594	3	112146979	LOC112146979	perforin-1
595	3	112147143	LOC112147143	beta-1,3-galactosyltransferase 2
596	3	112147216	LOC112147216	angiopoietin-related protein 1
597	3	112147272	LOC112147272	zinc finger protein 521 isoform X1
598	3	112147309	LOC112147309	tripartite motif-containing protein 16-like
599	3	112147370	LOC112147370	neurturin
600	3	112147390	LOC112147390	macrophage mannose receptor 1
601	3	112147391	LOC112147391	macrophage mannose receptor 1
602	3	112147506	LOC112147506	mitochondrial ubiquitin ligase activator of nfkb 1-A
603	3	112147546	LOC112147546	chemokine XC receptor 1
604	3	112147583	LOC112147583	collectin-12
605	3	112147626	LOC112147626	leukocyte cell-derived chemotaxin 1
606	3	112147664	LOC112147664	olfactomedin-like protein 2B
607	3	112147669	LOC112147669	phosphatidylinositol 4-phosphate 5-kinase type-1 gamma isoform X2
608	3	112147672	LOC112147672	vasoactive intestinal polypeptide receptor
609	3	112147682	LOC112147682	leucine-rich repeat and immunoglobulin-like domain-containing nogo receptor-interacting protein 3
610	3	112147728	LOC112147728	oxygen-regulated protein 1
611	3	112147738	LOC112147738	G-protein coupled receptor 55
612	3	112147828	LOC112147828	BMP/retinoic acid-inducible neural-specific protein 3
613	3	112147961	LOC112147961	nuclear factor 7, ovary
614	3	112147962	LOC112147962	nuclear factor 7, ovary-like
615	3	112147985	LOC112147985	nuclear factor 7, ovary-like
616	3	112147999	LOC112147999	nuclear factor 7, ovary-like
617	3	112148025	LOC112148025	potassium channel subfamily K member 5
618	3	112148036	LOC112148036	polyubiquitin-B
619	3	112148059	LOC112148059	NLR family CARD domain-containing protein 3-like
620	3	112148118	LOC112148118	VIP36-like protein isoform X1
621	3	112148338	LOC112148338	probable E3 ubiquitin-protein ligase HECTD4 isoform X1
622	3	112148358	LOC112148358	hyaluronan and proteoglycan link protein 1
623	3	112148446	LOC112148446	olfactomedin-like protein 2A
624	3	112148494	LOC112148494	histone-lysine N-methyltransferase SETD1B-A isoform X1
625	3	112148518	LOC112148518	netrin receptor UNC5C isoform X1
626	3	112148538	LOC112148538	nuclear factor 7, ovary-like
627	3	112148588	LOC112148588	Golgi-associated plant pathogenesis-related protein 1
628	3	112148756	LOC112148756	cyclin-G2 isoform X1
629	3	112148788	LOC112148788	chondroitin sulfate N-acetylgalactosaminyltransferase 1 isoform X2
630	3	112148809	LOC112148809	GDNF family receptor alpha-2
631	3	112149020	LOC112149020	NACHT, LRR and PYD domains-containing protein 12 isoform X1
632	3	112149066	LOC112149066	5-hydroxytryptamine receptor 3A
633	3	112149150	LOC112149150	transient receptor potential cation channel subfamily V member 1
634	3	112149334	LOC112149334	matrix metalloproteinase-28-like
635	3	112149357	LOC112149357	succinate receptor 1
636	3	112149400	LOC112149400	claudin-17-like
637	3	112149406	LOC112149406	C-X-C chemokine receptor type 5
638	3	112149473	LOC112149473	filamin-A-interacting protein 1
639	3	112149483	LOC112149483	tapasin-related protein
640	3	112149510	LOC112149510	cGMP-inhibited 3',5'-cyclic phosphodiesterase A isoform X1
641	3	112149669	LOC112149669	P2Y purinoceptor 14
642	3	112149720	LOC112149720	tyrosine-protein kinase receptor UFO
643	3	112149731	LOC112149731	protein NLRC3 isoform X1
644	3	112149790	LOC112149790	scavenger receptor cysteine-rich type 1 protein M130-like isoform X1
645	3	112149928	LOC112149928	mitogen-activated protein kinase kinase kinase kinase 5 isoform X1
646	3	112149932	LOC112149932	T-cell surface glycoprotein CD3 epsilon chain isoform X1
647	3	112149957	LOC112149957	acetylcholinesterase
648	3	112149961	LOC112149961	scavenger receptor cysteine-rich type 1 protein M130 isoform X1
649	3	112149976	LOC112149976	endothelin-converting enzyme-like 1 isoform X1
650	3	112149982	LOC112149982	lysosomal Pro-X carboxypeptidase
651	3	112150098	LOC112150098	glutaminyl-peptide cyclotransferase
652	3	112150141	LOC112150141	receptor-type tyrosine-protein phosphatase C-like
653	3	112150143	LOC112150143	receptor-type tyrosine-protein phosphatase C-like
654	3	112150169	LOC112150169	AP-1 complex subunit sigma-2 isoform X1
655	3	112150175	LOC112150175	complement factor H isoform X4
656	3	112150375	LOC112150375	glutamyl aminopeptidase isoform X1
657	3	112150387	LOC112150387	protein-lysine 6-oxidase
658	3	112150549	LOC112150549	collagen alpha-1(XXIV) chain
659	3	112150613	LOC112150613	high affinity immunoglobulin epsilon receptor subunit gamma
660	3	112150703	LOC112150703	receptor-type tyrosine-protein phosphatase C-like
661	3	112150720	LOC112150720	adhesion G-protein coupled receptor D1
662	3	112150737	LOC112150737	deoxyribonuclease-2-beta isoform X1
663	3	112150807	LOC112150807	low-density lipoprotein receptor
664	3	112150809	LOC112150809	leucine-rich repeat-containing protein 52
665	3	112150945	LOC112150945	N-acetyllactosaminide beta-1,3-N-acetylglucosaminyltransferase 3
666	3	112151011	LOC112151011	B-cell receptor CD22
667	3	112151075	LOC112151075	uracil nucleotide/cysteinyl leukotriene receptor
668	3	112151108	LOC112151108	coagulation factor XIII A chain
669	3	112151120	LOC112151120	probable G-protein coupled receptor 141
670	3	112151129	LOC112151129	neurofibromin
671	3	112151146	LOC112151146	arylsulfatase I
672	3	112151171	LOC112151171	collectin-12
673	3	112151245	LOC112151245	sodium/hydrogen exchanger 9 isoform X1
674	3	112151249	LOC112151249	neuropilin-1a
675	3	112151285	LOC112151285	matrix metalloproteinase-16 isoform X1
676	3	112151321	LOC112151321	cadherin-20
677	3	112151329	LOC112151329	B-cell receptor CD22 isoform X1
678	3	112151433	LOC112151433	vascular endothelial zinc finger 1 isoform X1
679	3	112151471	LOC112151471	musculin
680	3	112151530	LOC112151530	threonine synthase-like 1
681	3	112151638	LOC112151638	guanine nucleotide exchange factor VAV3 isoform X1
682	3	112151691	LOC112151691	PDZ domain-containing RING finger protein 4
683	3	112151801	LOC112151801	E3 ubiquitin/ISG15 ligase TRIM25
684	3	112151844	LOC112151844	neuroplastin
685	3	112151889	LOC112151889	iroquois-class homeodomain protein irx-5
686	3	112151977	LOC112151977	piezo-type mechanosensitive ion channel component 2
687	3	112152170	LOC112152170	basic salivary proline-rich protein 1
688	3	112152310	LOC112152310	high affinity choline transporter 1 isoform X1
689	3	112152433	LOC112152433	protein PRRC2C
690	3	112152479	LOC112152479	transcription factor Maf
691	3	112152618	LOC112152618	cytochrome P450 2F2
692	3	112152632	LOC112152632	Wilms tumor protein homolog isoform X2
693	3	112152644	LOC112152644	receptor-interacting serine/threonine-protein kinase 3 isoform X1
694	3	112152691	LOC112152691	matrix metalloproteinase-15 isoform X1
695	3	112152693	LOC112152693	cingulin-like protein 1
696	3	112152694	LOC112152694	aquaporin-9
697	3	112152717	LOC112152717	kielin/chordin-like protein isoform X2
698	3	112152826	LOC112152826	probable E3 ubiquitin-protein ligase HERC4
699	3	112152827	LOC112152827	probable E3 ubiquitin-protein ligase HERC4 isoform X1
700	3	112152862	LOC112152862	thyrotropin-releasing hormone-degrading ectoenzyme isoform X1
701	3	112152912	LOC112152912	hepatocyte growth factor
702	3	112153072	LOC112153072	nuclear factor 7, ovary
703	3	112153102	LOC112153102	ras-GEF domain-containing family member 1C
704	3	112153142	LOC112153142	nuclear factor 7, ovary-like
705	3	112153143	LOC112153143	nuclear factor 7, ovary
706	3	112153144	LOC112153144	nuclear factor 7, ovary-like
707	3	112153208	LOC112153208	cryptochrome-1 isoform X1
708	3	112153224	LOC112153224	dedicator of cytokinesis protein 2
709	3	112153278	LOC112153278	gastrula zinc finger protein XlCGF8.2DB-like
710	3	112153362	LOC112153362	nuclear factor 7, ovary-like
711	3	112153363	LOC112153363	nuclear factor 7, ovary
712	3	112153396	LOC112153396	toll-like receptor 1 isoform X1
713	3	112153499	LOC112153499	neuronal acetylcholine receptor subunit alpha-9-II isoform X2
714	3	112153616	LOC112153616	LON peptidase N-terminal domain and RING finger protein 3
715	3	112153630	LOC112153630	E3 ubiquitin-protein ligase XIAP isoform X2
716	3	112153656	LOC112153656	SLC35A4 upstream open reading frame protein
717	3	112153680	LOC112153680	protocadherin gamma-A12
718	3	112153681	LOC112153681	putative protocadherin beta-18
719	3	112153710	LOC112153710	cysteine-rich and transmembrane domain-containing protein 1 isoform X1
720	3	112153752	LOC112153752	endothelin receptor type B
721	3	112153763	LOC112153763	Down syndrome cell adhesion molecule homolog
722	3	112153809	LOC112153809	D(1) dopamine receptor
723	3	112153885	LOC112153885	glucagon-like peptide 2 receptor isoform X2
724	3	112153917	LOC112153917	endonuclease domain-containing 1 protein
725	3	112153946	LOC112153946	NACHT, LRR and PYD domains-containing protein 3
726	3	112153947	LOC112153947	carbonic anhydrase
727	3	112154082	LOC112154082	integrin alpha-M isoform X1
728	3	112154083	LOC112154083	integrin alpha-M
729	3	112154117	LOC112154117	thrombospondin-2 isoform X3
730	3	112154152	LOC112154152	WD repeat domain phosphoinositide-interacting protein 1
731	3	112154156	LOC112154156	synaptic vesicle membrane protein VAT-1 homolog
732	3	112154305	LOC112154305	protein FAM117A
733	3	112154310	LOC112154310	breast cancer type 1 susceptibility protein homolog
734	3	112154380	LOC112154380	angiotensin-converting enzyme
735	3	112154517	LOC112154517	disintegrin and metalloproteinase domain-containing protein 12
736	3	112154529	LOC112154529	G protein-activated inward rectifier potassium channel 1 isoform X1
737	3	112154557	LOC112154557	receptor activity-modifying protein 3 isoform X1
738	3	112154581	LOC112154581	UDP-glucuronosyltransferase 2B31-like
739	3	112154773	LOC112154773	target of Nesh-SH3 isoform X2
740	3	112154902	LOC112154902	toll-like receptor 8
741	3	112154927	LOC112154927	potassium voltage-gated channel subfamily H member 7
742	3	112155170	LOC112155170	integrin beta-2
743	3	112155304	LOC112155304	C-X-C chemokine receptor type 2
744	3	112155325	LOC112155325	protein PRRC2C
745	3	112155328	LOC112155328	mitochondrial pyruvate carrier 2
746	3	112155430	LOC112155430	activin receptor type-1
747	3	112155454	LOC112155454	5'-3' exonuclease PLD4
748	3	112155534	LOC112155534	C-type lectin domain family 17, member A
749	3	112155535	LOC112155535	C-type lectin domain family 17, member A
750	3	112155576	LOC112155576	thrombospondin-type laminin G domain and EAR repeat-containing protein isoform X2
751	3	112155581	LOC112155581	probable phospholipid-transporting ATPase IH isoform X1
752	3	112155662	LOC112155662	prostaglandin D2 receptor 2-like
753	3	112155680	LOC112155680	alpha-2 adrenergic receptor
754	3	112155698	LOC112155698	L-amino-acid oxidase
755	3	112155958	LOC112155958	nuclear factor 1 B-type isoform X1
756	3	112155961	LOC112155961	ubiquitin carboxyl-terminal hydrolase 47
757	3	112155967	LOC112155967	trichohyalin-like
758	3	112155969	LOC112155969	mitogen-activated protein kinase kinase kinase 11
759	3	112156002	LOC112156002	tripartite motif-containing protein 16
760	3	112156061	LOC112156061	astrocytic phosphoprotein PEA-15
761	3	112156111	LOC112156111	phospholipid-transporting ATPase ABCA1
762	3	112156143	LOC112156143	homeobox protein HMX1
763	3	112156160	LOC112156160	sialoadhesin-like
764	3	112156170	LOC112156170	E3 ubiquitin-protein ligase TRIM39
765	3	112156203	LOC112156203	homeobox protein HMX2
766	3	112156215	LOC112156215	endonuclease domain-containing 1 protein
767	3	112156218	LOC112156218	sodium/potassium/calcium exchanger 2 isoform X1
768	3	112156269	LOC112156269	NLR family CARD domain-containing protein 3
769	3	112156292	LOC112156292	trichohyalin
770	3	112156293	LOC112156293	ubiquitin carboxyl-terminal hydrolase 47
771	3	112156294	LOC112156294	ubiquitin carboxyl-terminal hydrolase 47-like isoform X1
772	3	112156298	LOC112156298	ubiquitin carboxyl-terminal hydrolase 47
773	3	112156301	LOC112156301	protein mono-ADP-ribosyltransferase PARP14
774	3	112156325	LOC112156325	receptor-type tyrosine-protein phosphatase eta
775	3	112156332	LOC112156332	interferon-induced protein 44-like
776	3	112156363	LOC112156363	Fc receptor-like A
777	3	112156388	LOC112156388	probable E3 ubiquitin-protein ligase ARI8
778	3	112156420	LOC112156420	C-C motif chemokine 4-like
779	3	112156424	LOC112156424	probable E3 ubiquitin-protein ligase ARI8
780	3	112156467	LOC112156467	protein mono-ADP-ribosyltransferase PARP14-like isoform X1
781	3	112156495	LOC112156495	toll-like receptor 2
782	3	112156511	LOC112156511	protein mono-ADP-ribosyltransferase PARP14
783	3	112156608	LOC112156608	inactive dipeptidyl peptidase 10 isoform X1
784	3	112156615	LOC112156615	activin receptor type-2A isoform X1
785	3	112156624	LOC112156624	T-box transcription factor TBX19
786	3	112156650	LOC112156650	protein FAM171B
787	3	112156672	LOC112156672	collagen alpha-1(XVIII) chain
788	3	112156685	LOC112156685	collagen alpha-1(VIII) chain
789	3	112156703	LOC112156703	nck-associated protein 5 isoform X1
790	3	112156731	LOC112156731	kalirin isoform X1
791	3	112156732	LOC112156732	CLIP-associating protein 1-B isoform X1
792	3	112156745	LOC112156745	NLR family CARD domain-containing protein 3 isoform X1
793	3	112156746	LOC112156746	NLR family CARD domain-containing protein 3 isoform X1
794	3	112156747	LOC112156747	NLR family CARD domain-containing protein 3 isoform X2
795	3	112156748	LOC112156748	NACHT, LRR and PYD domains-containing protein 12-like
796	3	112156765	LOC112156765	cytochrome b-245 heavy chain
797	3	112156775	LOC112156775	zinc finger protein 184
798	3	112156818	LOC112156818	gastrula zinc finger protein xLCGF3.1-like
799	3	112156837	LOC112156837	T-cell surface glycoprotein CD3 zeta chain isoform X1
800	3	112156941	LOC112156941	arf-GAP with dual PH domain-containing protein 2 isoform X2
801	3	112156952	LOC112156952	N-acetyllactosaminide beta-1,3-N-acetylglucosaminyltransferase 2
802	3	112156978	LOC112156978	forkhead box protein D1-like
803	3	112157085	LOC112157085	palmitoyltransferase ZDHHC5
804	3	112157131	LOC112157131	FERM and PDZ domain-containing protein 1
805	3	112157147	LOC112157147	TBC1 domain family member 24
806	3	112157188	LOC112157188	B-cell receptor CD22
807	3	112157389	LOC112157389	phosphoinositide 3-kinase regulatory subunit 6
808	3	112157396	LOC112157396	cytochrome P450 2U1
809	3	112157429	LOC112157429	CREB3 regulatory factor isoform X1
810	3	112157508	LOC112157508	ikaros family zinc finger protein
811	3	112157569	LOC112157569	brain acid soluble protein 1
812	3	112157680	LOC112157680	transforming growth factor beta-3 proprotein
813	3	112157854	LOC112157854	forkhead box protein N3
814	3	112157901	LOC112157901	C-C motif chemokine 22 isoform X1
815	3	112157959	LOC112157959	gastrula zinc finger protein XlCGF57.1-like
816	3	112157962	LOC112157962	gastrula zinc finger protein XlCGF8.2DB
817	3	112158024	LOC112158024	histone acetyltransferase KAT7 isoform X1
818	3	112158082	LOC112158082	probable G-protein coupled receptor 132
819	3	112158144	LOC112158144	G-protein coupled receptor family C group 6 member A
820	3	112158155	LOC112158155	mucin-4
821	3	112158156	LOC112158156	mucin-3A isoform X1
822	3	112158186	LOC112158186	fatty acid-binding protein, brain
823	3	112158196	LOC112158196	arg8-vasotocin receptor
824	3	112158226	LOC112158226	gap junction Cx32.2 protein
825	3	112158253	LOC112158253	prospero homeobox protein 1
826	3	112158258	LOC112158258	vascular endothelial growth factor receptor 1
827	3	112158296	LOC112158296	scavenger receptor cysteine-rich type 1 protein M130
828	3	112158403	LOC112158403	thrombospondin-1
829	3	112158550	LOC112158550	E3 ubiquitin-protein ligase TRIM39 isoform X2
830	3	112158605	LOC112158605	cadherin-like protein 26
831	3	112158772	LOC112158772	sodium- and chloride-dependent GABA transporter 2 isoform X1
832	3	112158773	LOC112158773	6-phosphofructo-2-kinase/fructose-2,6-bisphosphatase 2 isoform X1
833	3	112158779	LOC112158779	glutamate receptor-interacting protein 2 isoform X1
834	3	112158812	LOC112158812	PRELI domain containing protein 3B
835	3	112158869	LOC112158869	IQ motif and SEC7 domain-containing protein 2
836	3	112158900	LOC112158900	membrane-associated guanylate kinase, WW and PDZ domain-containing protein 1
837	3	112159045	LOC112159045	helicase ARIP4 isoform X1
838	3	112159050	LOC112159050	extracellular sulfatase Sulf-2 isoform X1
839	3	112159128	LOC112159128	copine-9
840	3	112159177	LOC112159177	obscurin
841	3	112159194	LOC112159194	protein Wnt-2b-A
842	3	112159533	LOC112159533	wiskott-Aldrich syndrome protein
843	3	112159541	LOC112159541	P2Y purinoceptor 1-like
844	3	112159552	LOC112159552	twist-related protein 2
845	3	112159601	LOC112159601	fibulin-2 isoform X1
846	3	112159616	LOC112159616	tubulin alpha-1B chain
847	3	112159671	LOC112159671	P2Y purinoceptor 1-like
848	3	112159749	LOC112159749	deleted in malignant brain tumors 1 protein
849	3	112159807	LOC112159807	protein-glutamine gamma-glutamyltransferase 5
850	3	112159976	LOC112159976	probable G-protein coupled receptor 34
851	3	112160000	LOC112160000	gamma-aminobutyric acid receptor subunit gamma-3
852	3	112160046	LOC112160046	RNA-binding protein 43
853	3	112160106	LOC112160106	collagen alpha-1(XXVIII) chain isoform X1
854	3	112160161	LOC112160161	ras-related protein Rab-9A
855	3	112160182	LOC112160182	probable ribonuclease ZC3H12C
856	3	112160223	LOC112160223	cyclin-dependent kinase 17
857	3	112160240	LOC112160240	monocarboxylate transporter 2
858	3	112160248	LOC112160248	SLAIN motif-containing protein-like
859	3	112160326	LOC112160326	protein C19orf12 homolog
860	3	112160327	LOC112160327	adhesion G protein-coupled receptor G3
861	3	112160376	LOC112160376	AT-rich interactive domain-containing protein 3B isoform X1
862	3	112160382	LOC112160382	microfibril-associated glycoprotein 4
863	3	112160393	LOC112160393	cellular retinoic acid-binding protein 1
864	3	112160559	LOC112160559	anoctamin-9
865	3	112160666	LOC112160666	microfibril-associated glycoprotein 4
866	3	112160720	LOC112160720	arylamine N-acetyltransferase, pineal gland isozyme NAT-10
867	3	112160724	LOC112160724	cytochrome P450 1A1
868	3	112160736	LOC112160736	ephrin type-A receptor 6
869	3	112160752	LOC112160752	transcription initiation factor TFIID subunit 4 isoform X1
870	3	112160753	LOC112160753	BTB/POZ domain-containing protein kctd15 isoform X1
871	3	112160858	LOC112160858	CKLF-like MARVEL transmembrane domain-containing protein 3
872	3	112160890	LOC112160890	MAM domain-containing glycosylphosphatidylinositol anchor protein 1 isoform X1
873	3	112160947	LOC112160947	leukotriene B4 receptor 1
874	3	112160957	LOC112160957	EMILIN-1 isoform X1
875	3	112161150	LOC112161150	semaphorin-7A
876	3	112161191	LOC112161191	probable ATP-dependent RNA helicase ddx6
877	3	112161231	LOC112161231	thrombospondin type-1 domain-containing protein 4
878	3	112161263	LOC112161263	cell surface A33 antigen
879	3	112161313	LOC112161313	cartilage intermediate layer protein 1 isoform X1
880	3	112161546	LOC112161546	canalicular multispecific organic anion transporter 1 isoform X1
881	3	112161551	LOC112161551	otoraplin
882	3	112161577	LOC112161577	transcription factor COE3 isoform X1
883	3	112161710	LOC112161710	Kv channel-interacting protein 2 isoform X1
884	3	112161813	LOC112161813	C3a anaphylatoxin chemotactic receptor
885	3	112161900	LOC112161900	cadherin-11
886	3	112161948	LOC112161948	B-cell linker protein
887	3	112161950	LOC112161950	rho-related GTP-binding protein RhoQ
888	3	112162048	LOC112162048	gasdermin-E isoform X1
889	3	112162060	LOC112162060	receptor-type tyrosine-protein phosphatase epsilon
890	3	112162106	LOC112162106	cystatin-F
891	3	112162325	LOC112162325	cytochrome P450 26A1
892	3	112162390	LOC112162390	gastrula zinc finger protein XlCGF57.1
893	3	112162391	LOC112162391	gastrula zinc finger protein XlCGF57.1
894	3	112162502	LOC112162502	zinc fingers and homeoboxes protein 2
895	3	112162507	LOC112162507	CD209 antigen-like protein C
896	3	112162529	LOC112162529	transmembrane protein 42
897	3	112162566	LOC112162566	class I histocompatibility antigen, F10 alpha chain
898	3	112162635	LOC112162635	RNA-binding motif, single-stranded-interacting protein 3
899	3	112162660	LOC112162660	salivary glue protein Sgs-3
900	3	112162673	LOC112162673	tenascin isoform X1
901	3	112162682	LOC112162682	brevican core protein
902	3	112162859	LOC112162859	amyloid-beta A4 precursor protein-binding family A member 1
903	3	112162867	LOC112162867	synaptic vesicle glycoprotein 2C isoform X2
904	3	112162943	LOC112162943	alpha-2B adrenergic receptor
905	3	112162962	LOC112162962	anthrax toxin receptor 2 isoform X1
906	3	112162971	LOC112162971	tenascin isoform X1
907	3	112163045	LOC112163045	MAM domain-containing protein 2
908	3	112163138	LOC112163138	rab11 family-interacting protein 2-like
909	3	112163259	LOC112163259	endoplasmic reticulum metallopeptidase 1
910	3	112163336	LOC112163336	prosaposin
911	3	112163353	LOC112163353	metal transporter CNNM3 isoform X1
912	3	112163358	LOC112163358	collagen alpha-1(XXVII) chain A
913	3	112163442	LOC112163442	probable global transcription activator SNF2L2
914	3	112163514	LOC112163514	zinc finger protein 703
915	3	112163516	LOC112163516	ectonucleoside triphosphate diphosphohydrolase 2
916	3	118598226	LOC118598226	NLR family CARD domain-containing protein 3-like
917	3	118598241	LOC118598241	hornerin-like
918	3	118598259	LOC118598259	NLR family CARD domain-containing protein 3-like
919	3	118598289	LOC118598289	NACHT, LRR and PYD domains-containing protein 12-like
920	3	118598388	LOC118598388	HEPACAM family member 2-like
921	3	118598402	LOC118598402	fibroblast growth factor 10-like
922	3	118598439	LOC118598439	GTPase IMAP family member 8-like
923	3	118598442	LOC118598442	protein NLRC3-like
924	3	118598541	LOC118598541	NACHT, LRR and PYD domains-containing protein 12-like
925	3	118598557	LOC118598557	fibrocystin-L-like
926	3	118598563	LOC118598563	cat eye syndrome critical region protein 2-like
927	3	118598647	LOC118598647	disintegrin and metalloproteinase domain-containing protein 10-like
928	3	118598832	LOC118598832	dispanin subfamily A member 2b-like
929	3	118598905	LOC118598905	receptor-type tyrosine-protein phosphatase eta
930	3	118599054	LOC118599054	transmembrane channel-like protein 6
931	3	118599067	LOC118599067	GTPase IMAP family member 8-like
932	3	118599078	LOC118599078	interferon-induced very large GTPase 1-like
933	3	118599119	LOC118599119	glutamate receptor ionotropic, delta-2-like
934	3	118599190	LOC118599190	GTPase IMAP family member 8-like
935	3	118599191	LOC118599191	putative histone-lysine N-methyltransferase PRDM6
936	3	118599198	LOC118599198	NLR family CARD domain-containing protein 3-like
937	3	118599244	LOC118599244	zinc-binding protein A33-like
938	3	118599260	LOC118599260	protein FAM13B-like
939	3	118599321	LOC118599321	B-cell receptor CD22-like
940	3	118599473	LOC118599473	NLR family CARD domain-containing protein 3-like
941	3	118599633	LOC118599633	lymphocyte cytosolic protein 2-like
942	3	118599645	LOC118599645	C-type lectin domain family 4 member M-like
943	3	118599802	LOC118599802	vascular endothelial growth factor receptor 2-like
944	3	118599849	LOC118599849	urokinase plasminogen activator surface receptor-like
945	3	118599946	LOC118599946	E3 ubiquitin-protein ligase Rnf220-like
946	3	118599989	LOC118599989	GTPase IMAP family member 8-like
947	3	118600032	LOC118600032	ubiquitin carboxyl-terminal hydrolase 26-like
948	3	118600042	LOC118600042	endonuclease domain-containing 1 protein-like
949	3	118600130	LOC118600130	mucin-2-like
950	3	118600139	LOC118600139	rho GTPase-activating protein 6-like
951	3	118600179	LOC118600179	G-protein coupled estrogen receptor 1-like
952	3	118600279	LOC118600279	vascular cell adhesion protein 1-like
953	3	112153425	lonrf1	LON peptidase N-terminal domain and RING finger protein 1
954	3	112157263	lonrf1l	LON peptidase N-terminal domain and ring finger 1, like
955	3	112163332	lpar1	lysophosphatidic acid receptor 1
956	3	112160733	lpcat2	lysophosphatidylcholine acyltransferase 2
957	3	112150209	lpxn	leupaxin
958	3	112154864	lrch1	leucine-rich repeat and calponin homology domain-containing protein 1 isoform X1
959	3	112155548	lrp1bb	low-density lipoprotein receptor-related protein 1B
960	3	112157849	lrrc17	leucine-rich repeat-containing protein 17
961	3	112142875	lrwd1	leucine-rich repeat and WD repeat-containing protein 1 isoform X1
962	3	112153610	lum	lumican
963	3	112161860	lzts2a	leucine zipper putative tumor suppressor 2a
964	3	112154241	maff	transcription factor MafF isoform X1
965	3	112159001	magi3a	membrane-associated guanylate kinase, WW and PDZ domain-containing protein 3a isoform X1
966	3	112157330	maml3	mastermind-like protein 3 isoform X1
967	3	112157776	man1a1	mannosyl-oligosaccharide 1,2-alpha-mannosidase IA
968	3	112141688	man2b1	lysosomal alpha-mannosidase
969	3	112147046	map6d1	microtubule-associated protein 6 homolog
970	3	112149726	mark4	MAP/microtubule affinity-regulating kinase 4 isoform X2
971	3	112150335	mast3b	microtubule-associated serine/threonine-protein kinase 3
972	3	112143451	mavs	mitochondrial antiviral-signaling protein
973	3	112142734	mcama	cell surface glycoprotein MUC18
974	3	112147475	mcoln3a	mucolipin-3
975	3	112145239	mfap2	microfibrillar-associated protein 2
976	3	112159042	mfsd4ab	major facilitator superfamily domain-containing protein 4B
977	3	112142731	mia	melanoma-derived growth regulatory protein
978	3	112137245	micu3a	calcium uptake protein 3, mitochondrial isoform X1
979	3	112151584	mkxa	mohawk homeobox a
980	3	112146266	mmd2a	monocyte to macrophage differentiation factor 2a isoform X1
981	3	112160915	mmp2	72 kDa type IV collagenase isoform X2
982	3	112149659	mmp28	matrix metalloproteinase-28
983	3	112148896	mpeg1.1	macrophage expressed 1, tandem duplicate 1
984	3	112163424	mpx	eosinophil peroxidase
985	3	112151266	mpz	myelin protein P0
986	3	112151170	mrc1a	macrophage mannose receptor 1 isoform X1
987	3	112146395	mrc2	C-type mannose receptor 2
988	3	112158514	msh4	mutS protein homolog 4 isoform X1
989	3	112145341	mst1rb	macrophage-stimulating protein receptor
990	3	112148852	mtx3	metaxin-3 isoform X1
991	3	112157161	mxd4	nuclear cap-binding protein subunit 3
992	3	112140741	myclb	protein L-Myc-1b
993	3	112160179	mylipa	E3 ubiquitin-protein ligase MYLIP-A
994	3	112150877	myo1f	unconventional myosin-If
995	3	112138522	myo1g	unconventional myosin-Ig
996	3	112149058	myo7aa	myosin VIIAa
997	3	112159804	myt1b	myelin transcription factor 1 isoform X1
998	3	112141690	nacc1b	nucleus accumbens-associated protein 1 isoform X1
999	3	112155898	nampt1	nicotinamide phosphoribosyltransferase
1000	3	112146263	napsa	napsin-A
1001	3	112154342	nav3	neuron navigator 3 isoform X1
1002	3	112145012	nbl1	neuroblastoma suppressor of tumorigenicity 1
1003	3	112162195	ncaldb	neurocalcin-delta B
1004	3	112140402	ncam1a	neural cell adhesion molecule 1a isoform X1
1005	3	112136916	ncanb	neurocan core protein
1006	3	112151425	ncf2	neutrophil cytosol factor 2 isoform X1
1007	3	112145747	nckap1l	nck-associated protein 1-like
1008	3	112160019	ndfip2	NEDD4 family-interacting protein 2
1009	3	112136892	ndrg4	protein NDRG4 isoform X1
1010	3	112157074	ndst3	bifunctional heparan sulfate N-deacetylase/N-sulfotransferase 4 isoform X1
1011	3	112150224	negr1	neuronal growth regulator 1 isoform X1
1012	3	112136493	nek10	serine/threonine-protein kinase Nek10 isoform X1
1013	3	112145147	nfasca	neurofascin homolog (chicken) a isoform X9
1014	3	112152725	nfat5a	nuclear factor of activated T-cells 5a isoform X1
1015	3	112146051	nfixb	nuclear factor I/Xb isoform X1
1016	3	112144593	ngfb	nerve growth factor
1017	3	112162077	nid1a	nidogen-1
1018	3	112159239	nkain4	sodium/potassium-transporting ATPase subunit beta-1-interacting protein 4 isoform X1
1019	3	112153195	nlgn3a	neuroligin-3a isoform X1
1020	3	112153906	nlrc3	NLR family CARD domain-containing protein 3
1021	3	112151812	nlrc5	NLR family, CARD domain containing 5
1022	3	112162987	nnt	NAD(P) transhydrogenase, mitochondrial
1023	3	112159134	nol4la	nucleolar protein 4-like
1024	3	112155510	nostrin	nostrin
1025	3	112145896	notum1a	palmitoleoyl-protein carboxylesterase notum1a
1026	3	112136374	npffr2a	neuropeptide FF receptor 2a
1027	3	112157298	npnta	nephronectin a isoform X3
1028	3	112160716	nptnb	neuroplastin isoform X1
1029	3	112146498	nptx2a	neuronal pentraxin-2a isoform X1
1030	3	112155924	npy2rl	neuropeptide Y receptor Y2, like
1031	3	112162932	npy8ar	neuropeptide Y receptor Y8a
1032	3	112160647	nr1h3	oxysterols receptor LXR-alpha
1033	3	112136695	nr2f5	nuclear receptor subfamily 2 group F member 5
1034	3	112137377	nr3c2	mineralocorticoid receptor
1035	3	112162753	nrarpa	notch-regulated ankyrin repeat-containing protein A
1036	3	112153303	nrcama	neuronal cell adhesion molecule a isoform X1
1037	3	112155717	nrxn2b	neurexin 2b isoform X1
1038	3	112142893	nsg2	neuronal vesicle trafficking-associated protein 2
1039	3	112157135	ntn1a	netrin-1a isoform X1
1040	3	112153976	ntn2	netrin 2
1041	3	112152514	nuak1b	NUAK family SNF1-like kinase 1
1042	3	112159127	nup210	nuclear pore membrane glycoprotein 210 isoform X1
1043	3	112162842	nxnl2	nucleoredoxin-like protein 2 isoform X1
1044	3	112144993	ogna	osteoglycin, paralog a
1045	3	112150139	olfml2ba	olfactomedin-like 2Ba
1046	3	112138994	opcml	opioid-binding protein/cell adhesion molecule isoform X1
1047	3	112153831	osbpl8	oxysterol-binding protein-related protein 8 isoform X1
1048	3	112161622	oscp1a	protein OSCP1a
1049	3	112157756	otofa	otoferlin isoform X9
1050	3	112156018	otud4	OTU domain-containing protein 4
1051	3	112147975	oxct1a	3-oxoacid CoA transferase 1a
1052	3	112149240	p2ry12	P2Y purinoceptor 12
1053	3	112138618	p2ry4	P2Y purinoceptor 4
1054	3	112155027	p2ry8	P2Y purinoceptor 8
1055	3	112161629	p4ha1b	prolyl 4-hydroxylase subunit alpha-1b isoform X1
1056	3	112161770	pank1a	pantothenate kinase 1a isoform X1
1057	3	112163260	pappaa	pregnancy-associated plasma protein A, pappalysin 1a isoform X1
1058	3	112146305	paqr4a	progestin and adipoQ receptor family member 4a
1059	3	112163123	pargl	poly(ADP-ribose) glycohydrolase isoform X1
1060	3	112155399	parp14rs1	poly(ADP-ribose) polymerase family member 14-related sequence 1
1061	3	112155095	parp9	protein mono-ADP-ribosyltransferase PARP9
1062	3	112161377	pax2a	paired box protein Pax-2a isoform X1
1063	3	112157525	pax4	paired box protein Pax-4
1064	3	112157448	pax5	paired box protein Pax-5 isoform X2
1065	3	112143001	pcolcea	procollagen C-endopeptidase enhancer a
1066	3	112140598	pcp4b	calmodulin regulator protein PCP4
1067	3	112146662	pde4a	cAMP-specific 3',5'-cyclic phosphodiesterase 4C isoform X1
1068	3	112149011	pdgfd	platelet-derived growth factor D
1069	3	112153320	pdgfrb	platelet-derived growth factor receptor beta
1070	3	112138383	pdik1l	serine/threonine-protein kinase pdik1l
1071	3	112145499	pdzrn3b	E3 ubiquitin-protein ligase PDZRN3-B isoform X1
1072	3	112161065	pepd	xaa-Pro dipeptidase
1073	3	112147051	per2	period circadian protein homolog 2 isoform X1
1074	3	112144284	pex5lb	PEX5-related protein isoform X1
1075	3	112161732	pgbd5	piggyBac transposable element-derived protein 5 isoform X2
1076	3	112141383	phf19	PHD finger protein 19 isoform X1
1077	3	112153480	phlda1	pleckstrin homology-like domain family A member 1
1078	3	112151236	phldb2b	pleckstrin homology-like domain family B member 2 isoform X1
1079	3	112147066	phlpp1	PH domain leucine-rich repeat protein phosphatase 1
1080	3	112162212	phyhiplb	phytanoyl-CoA hydroxylase-interacting protein-like
1081	3	112147861	pigr	polymeric immunoglobulin receptor
1082	3	112149455	pih1d2	PIH1 domain-containing protein 2 isoform X1
1083	3	112161691	pik3ap1	phosphoinositide 3-kinase adapter protein 1 isoform X3
1084	3	112159170	pik3cd	phosphatidylinositol 4,5-bisphosphate 3-kinase catalytic subunit delta isoform isoform X3
1085	3	112141924	pik3cg	phosphatidylinositol 4,5-bisphosphate 3-kinase catalytic subunit gamma isoform
1086	3	112150193	pik3r3b	phosphoinositide-3-kinase, regulatory subunit 3b (gamma) isoform X1
1087	3	112149631	pitpnm3	membrane-associated phosphatidylinositol transfer protein 3 isoform X3
1088	3	112162163	pkhd1l1.1	PKHD1 like 1, tandem duplicate 1 isoform X2
1089	3	112159585	plagl2	zinc finger protein PLAGL2
1090	3	112162022	plaua	plasminogen activator, urokinase a
1091	3	112146984	plbd1	phospholipase B-like 1
1092	3	112160331	plekho2	pleckstrin homology domain-containing family O member 2
1093	3	112150876	plpp2b	phospholipid phosphatase 2b
1094	3	112159264	plxna1a	plexin-A1
1095	3	112158198	pnocb	prepronociceptin b
1096	3	112150744	podn	podocan
1097	3	112156094	ponzr1	plac8 onzin related protein 1
1098	3	112156006	ppfia2	liprin-alpha-2 isoform X4
1099	3	112145559	ppm1j	protein phosphatase 1H
1100	3	112162498	ppp1r18	phostensin
1101	3	112146391	ppp1r1b	protein phosphatase 1 regulatory subunit 1B
1102	3	112147863	ppp1r7	protein phosphatase 1 regulatory subunit 7
1103	3	112154072	ppp1r9bb	neurabin-2 isoform X1
1104	3	112148067	ppp2r2aa	serine/threonine-protein phosphatase 2A 55 kDa regulatory subunit B alpha isoform
1105	3	112153781	ppp2r2ba	serine/threonine-protein phosphatase 2A 55 kDa regulatory subunit B beta isoform isoform X1
1106	3	112146140	praf2	PRA1 family protein 2
1107	3	112158941	prex1	phosphatidylinositol 3,4,5-trisphosphate-dependent Rac exchanger 1 protein isoform X1
1108	3	112148286	prf1.5	perforin 1.5
1109	3	112146532	prkd3	serine/threonine-protein kinase D3 isoform X1
1110	3	112147960	prlhr2a	prolactin releasing hormone receptor 2a
1111	3	112148728	prlrb	prolactin receptor b
1112	3	112156690	prox1a	prospero homeobox protein 1a isoform X2
1113	3	112162457	prrc2a	protein PRRC2A
1114	3	112137408	psmb12	proteasome 20S subunit beta 12
1115	3	112137393	psmb13a	proteasome 20S subunit beta 13a
1116	3	112137399	psmb8a	proteasome subunit beta type-8
1117	3	112148505	ptch1	protein patched homolog 1 isoform X1
1118	3	112147636	ptch2	protein patched homolog 1
1119	3	112148723	ptgs1	prostaglandin G/H synthase 1 isoform X2
1120	3	112147815	pth1r	parathyroid hormone/parathyroid hormone-related peptide receptor isoform X1
1121	3	112159720	ptpn11b	tyrosine-protein phosphatase non-receptor type 11b isoform X1
1122	3	112150557	ptprc	receptor-type tyrosine-protein phosphatase C isoform X1
1123	3	112152061	ptprja	receptor-type tyrosine-protein phosphatase eta isoform X6
1124	3	112153921	ptpro	receptor-type tyrosine-protein phosphatase O isoform X1
1125	3	112153098	purab	transcriptional activator protein Pur-alpha
1126	3	112153095	rab33a	ras-related protein Rab-33A isoform X2
1127	3	112142520	rab38b	ras-related protein Rab-38
1128	3	112159642	rab42a	ras-related protein Rab-42a
1129	3	112136797	rad54l	DNA repair and recombination protein RAD54-like
1130	3	112154909	ralba	v-ral simian leukemia viral oncogene homolog Ba (ras related)
1131	3	112161828	ralgapa2	ral GTPase-activating protein subunit alpha-2 isoform X1
1132	3	112160332	rasa3	ras GTPase-activating protein 3
1133	3	112152655	rasgrf1	ras-specific guanine nucleotide-releasing factor 1 isoform X1
1134	3	112148540	rassf2b	ras association domain-containing protein 2b
1135	3	112151276	rbbp8	DNA endonuclease RBBP8
1136	3	112142016	rcan1b	calcipressin-1 isoform X1
1137	3	112137859	rell2	RELT-like protein 2
1138	3	112153898	rgrb	retinal G protein coupled receptor b
1139	3	112162299	rgs17	regulator of G-protein signaling 17
1140	3	112159776	rgs19	regulator of G-protein signaling 19 isoform X1
1141	3	112138676	rhogb	ras homolog family member Gb
1142	3	112157357	rhoh	rho-related GTP-binding protein RhoH
1143	3	112160404	rhoua	ras homolog family member Ua
1144	3	112149014	rinl	ras and Rab interactor 3 isoform X2
1145	3	112137406	rln3b	relaxin-3b
1146	3	112152384	rnf141	RING finger protein 141 isoform X1
1147	3	112146015	rnf213a	E3 ubiquitin-protein ligase rnf213-alpha
1148	3	112153962	rnf213b	E3 ubiquitin-protein ligase rnf213-beta isoform X1
1149	3	112153247	rnf44	RING finger protein 44 isoform X1
1150	3	112152857	roraa	nuclear receptor ROR-alpha A isoform X1
1151	3	112136890	rsph4a	radial spoke head protein 4 homolog A isoform X1
1152	3	112141993	runx1	runt-related transcription factor 1
1153	3	112149578	runx3	runt-related transcription factor 3 isoform X1
1154	3	112162698	samd12	sterile alpha motif domain-containing protein 12 isoform X1
1155	3	112147844	samd7	sterile alpha motif domain-containing protein 7
1156	3	112150007	samsn1a	SAM domain-containing protein SAMSN-1a
1157	3	112153030	sash3	SAM and SH3 domain-containing protein 3 isoform X2
1158	3	112137773	satb1a	DNA-binding protein SATB1a
1159	3	112162857	scarb1	scavenger receptor class B member 1 isoform X2
1160	3	112148848	scarf2	scavenger receptor class F member 2
1161	3	112161047	scml2	polycomb protein SCMH1 isoform X3
1162	3	112149862	scn2b	sodium channel subunit beta-2
1163	3	118598931	scpp7	secretory calcium-binding phosphoprotein 7
1164	3	112155488	scube1	signal peptide, CUB and EGF-like domain-containing protein 1 isoform X1
1165	3	112137369	sdk1a	protein sidekick-1
1166	3	112148921	selenon	selenoprotein N
1167	3	112145639	sema3fa	sema domain, immunoglobulin domain (Ig), short basic domain, secreted, (semaphorin) 3Fa isoform X1
1168	3	112154644	sema4gb	semaphorin-4G isoform X2
1169	3	112148292	sema6a	semaphorin-6A isoform X1
1170	3	112153082	sept6	septin-6 isoform X1
1171	3	112157313	sept9b	septin 9b isoform X1
1172	3	112148923	sfrp1a	secreted frizzled-related protein 1a
1173	3	112137230	sfrp2	secreted frizzled-related protein 2
1174	3	112161397	sfrp5	secreted frizzled-related protein 5
1175	3	112162053	sfxn3	sideroflexin-3
1176	3	112150301	sgip1a	SH3-containing GRB2-like protein 3-interacting protein 1 isoform X1
1177	3	112149227	sgsm2	small G protein signaling modulator 2 isoform X1
1178	3	112148726	sh2b3	SH2B adapter protein 3
1179	3	112163431	sh2d3ca	SH2 domain-containing protein 3C isoform X1
1180	3	112154481	sh3bp1	SH3 domain-binding protein 1 isoform X1
1181	3	112136958	sh3gl1b	SH3-domain GRB2-like 1b
1182	3	112151195	sh3kbp1	SH3 domain-containing kinase-binding protein 1 isoform X1
1183	3	112152214	shank3a	SH3 and multiple ankyrin repeat domains protein 3 isoform X1
1184	3	112155435	shox	short stature homeobox protein isoform X1
1185	3	112156446	shtn2	shootin-1
1186	3	112142709	si:ch1073-15f19.2	T-cell surface protein tactile
1187	3	112148473	si:ch1073-459j12.1	inactive carboxypeptidase-like protein X2
1188	3	112147798	si:ch211-106h4.4	MAM and LDL-receptor class A domain-containing protein 2
1189	3	112149645	si:ch211-137a8.4	neurofilament heavy polypeptide
1190	3	112153092	si:ch211-159i8.4	matrix-remodeling-associated protein 5
1191	3	112136376	si:ch211-167j9.5	tyrosine kinase receptor Cad96Ca
1192	3	112160461	si:ch211-186j3.6	neural-cadherin isoform X3
1193	3	112162852	si:ch211-196i2.1	collagen alpha-1(I) chain
1194	3	112146938	si:ch211-210g13.5	inactive phospholipase C-like protein 2 isoform X1
1195	3	112137028	si:ch211-212d10.1	mast cell protease 8
1196	3	112158508	si:ch211-225h24.2	si:ch211-225h24.2 isoform X1
1197	3	112146718	si:ch211-234h8.7	monocarboxylate transporter 4
1198	3	112153595	si:ch211-244b2.4	protein mono-ADP-ribosyltransferase PARP12 isoform X1
1199	3	112152491	si:ch211-284o19.8	protein lifeguard 1 isoform X1
1200	3	112147067	si:ch73-40a17.3	meprin A subunit beta
1201	3	112150736	si:ch73-40i7.2	FYN-binding protein 1
1202	3	112150356	si:ch73-60h1.1	calcium/calmodulin-dependent protein kinase type IV
1203	3	112136136	si:dkey-112m2.1	transmembrane protein 132C
1204	3	112155890	si:dkey-172j4.3	diacylglycerol kinase eta
1205	3	112163391	si:dkey-1d7.3	transmembrane protein 132C
1206	3	112151166	si:dkey-225n22.4	collagen alpha-1(XXI) chain
1207	3	112145320	si:dkey-238f9.1	chemokine-like protein TAFA-2
1208	3	112144112	si:dkey-24p1.1	B-cell receptor CD22 isoform X1
1209	3	112157747	si:dkey-261l7.2	si:dkey-261l7.2
1210	3	112158392	si:dkey-71h2.2	low density lipoprotein receptor adapter protein 1 isoform X2
1211	3	112139420	si:dkey-89b17.4	zinc finger protein 646 isoform X1
1212	3	112156167	si:dkey-9k7.3	circularly permutated Ras protein 1 isoform X2
1213	3	112155202	si:dkeyp-118h9.7	sacsin
1214	3	112148908	si:dkeyp-14d3.1	transmembrane protein 132C
1215	3	112152414	si:dkeyp-66d1.7	myeloid-associated differentiation marker homolog
1216	3	112151990	si:dkeyp-68b7.12	rho GTPase-activating protein 30
1217	3	112145362	si:dkeyp-97e7.9	DEP domain-containing mTOR-interacting protein
1218	3	112137945	si:rp71-68n21.9	kelch-like protein 9
1219	3	112153242	si:zfos-2326c3.2	mitogen-activated protein kinase kinase kinase kinase 4 isoform X1
1220	3	112149935	six5	homeobox protein SIX5
1221	3	112143149	skap2	src kinase-associated phosphoprotein 2
1222	3	112159960	sla1a	src like adaptor 1a
1223	3	112155600	slain1a	SLAIN motif-containing protein 1a
1224	3	112158346	slc16a10	monocarboxylate transporter 10
1225	3	112145805	slc16a1a	monocarboxylate transporter 1a
1226	3	112152238	slc25a24l	solute carrier family 25 member 24, like isoform X1
1227	3	112153365	slc37a4a	glucose-6-phosphate exchanger SLC37A4a
1228	3	112137383	slc4a11	sodium bicarbonate transporter-like protein 11 isoform X1
1229	3	112158995	slc52a3	solute carrier family 52, riboflavin transporter, member 3-A
1230	3	112160734	slc6a2	sodium-dependent noradrenaline transporter
1231	3	112158780	slc6a6b	solute carrier family 6 member 6b
1232	3	112147432	slc6a9	sodium- and chloride-dependent glycine transporter 1 isoform X1
1233	3	112155844	slc7a7	Y+L amino acid transporter 1
1234	3	112160353	slc7a9	b(0,+)-type amino acid transporter 1
1235	3	112155929	slc8a4b	solute carrier family 8 member 4b isoform X1
1236	3	112150927	slc9a7	sodium/hydrogen exchanger 7
1237	3	112159571	slco4a1	solute carrier organic anion transporter family member 4A1
1238	3	112153438	slit3	slit homolog 3 protein isoform X1
1239	3	112155473	slitrk5b	SLIT and NTRK-like protein 5
1240	3	112162440	smap2	stromal membrane-associated protein 2
1241	3	112147816	snorc	protein SNORC
1242	3	112152812	sntb2	beta-2-syntrophin
1243	3	112146069	snx8a	sorting nexin-8a
1244	3	112159036	soga1	protein SOGA1
1245	3	112157238	sorcs3	VPS10 domain-containing receptor SorCS3
1246	3	112149257	sorl1	sortilin-related receptor
1247	3	112146418	sox10	transcription factor SOX-10 isoform X1
1248	3	112160810	sox6	transcription factor SOX-6 isoform X1
1249	3	112145837	sp100.1	sp110 nuclear body protein
1250	3	112160309	spi1b	transcription factor PU.1b isoform X1
1251	3	112153601	spock1	testican-1
1252	3	112157534	spock3	testican-3 isoform X2
1253	3	112150197	spred1	sprouty-related, EVH1 domain-containing protein 1
1254	3	112158837	spryd3	SPRY domain-containing protein 3
1255	3	112162235	sptlc3	serine palmitoyltransferase 3 isoform X1
1256	3	112149082	sptssb	serine palmitoyltransferase small subunit B
1257	3	112136253	srd5a1	3-oxo-5-alpha-steroid 4-dehydrogenase 1 isoform X1
1258	3	112144758	srgap3	SLIT-ROBO Rho GTPase-activating protein 3 isoform X1
1259	3	112154740	srpx	sushi repeat-containing protein SRPX isoform X1
1260	3	112153593	srpx2	sushi repeat-containing protein SRPX2 isoform X1
1261	3	112141097	st6gal1	beta-galactoside alpha-2,6-sialyltransferase 1
1262	3	112152397	st6galnac3	alpha-N-acetylgalactosaminide alpha-2,6-sialyltransferase 3
1263	3	112163178	st6galnac6	alpha-N-acetylgalactosaminide alpha-2,6-sialyltransferase 6 isoform X1
1264	3	112155517	stat4	signal transducer and activator of transcription 4
1265	3	112144035	stk40	serine/threonine-protein kinase 40
1266	3	112162983	stom	erythrocyte band 7 integral membrane protein isoform X1
1267	3	112153452	stox2b	storkhead-box protein 2 isoform X1
1268	3	112152901	stra6	receptor for retinol uptake stra6
1269	3	112157900	stum	protein stum homolog isoform X1
1270	3	112143017	stx11a	syntaxin-11a
1271	3	112139435	stx1b	syntaxin-1B
1272	3	112145145	suclg2	succinyl-CoA ligase [GDP-forming] subunit beta, mitochondrial
1273	3	112144893	suox	sulfite oxidase, mitochondrial
1274	3	112160677	swap70a	switch-associated protein 70
1275	3	112152944	swap70b	switch-associated protein 70b
1276	3	112150444	syde2	rho GTPase-activating protein SYDE2 isoform X1
1277	3	112139199	syk	tyrosine-protein kinase SYK
1278	3	112142295	syne1b	nesprin-1 isoform X1
1279	3	112137134	syngr1a	synaptogyrin-1 isoform X1
1280	3	112146559	syngr3a	synaptogyrin-3a
1281	3	112159494	syt6a	synaptotagmin-6
1282	3	112157488	tacr3a	tachykinin receptor 3a
1283	3	112146682	tanc2a	protein TANC2 isoform X3
1284	3	112136733	tap1	antigen peptide transporter 1
1285	3	112159448	tap2a	antigen peptide transporter 2a isoform X2
1286	3	112144755	tapbp.1	TAP binding protein (tapasin), tandem duplicate 1
1287	3	112143681	tapbpl	tapasin-related protein isoform X1
1288	3	112152848	tat	tyrosine aminotransferase
1289	3	112153203	tbc1d10c	calponin homology domain-containing protein DDB_G0272472
1290	3	112159805	tbc1d22b	TBC1 domain family member 22B
1291	3	112142310	tcf7	transcription factor 7 isoform X1
1292	3	112156255	tec	tyrosine-protein kinase Tec
1293	3	112145346	tex264a	testis-expressed protein 264
1294	3	112151523	tfr1b	transferrin receptor 1b isoform X4
1295	3	112162680	tgfbr2b	TGF-beta receptor type-2
1296	3	112148514	thbs4a	thrombospondin-4a
1297	3	112143540	themis2	protein THEMIS2
1298	3	112150487	tle5	TLE family member 5 isoform X1
1299	3	112152393	tln2b	talin-2 isoform X1
1300	3	112153248	tlr1	toll-like receptor 1
1301	3	112151612	tlr22	toll-like receptor 22
1302	3	112158934	tlr9	toll-like receptor 9 isoform X2
1303	3	112137617	tmc8	transmembrane channel-like protein 7
1304	3	112151222	tmem108	transmembrane protein 108
1305	3	112155059	tmem169b	transmembrane protein 169
1306	3	112153427	tmem178b	transmembrane protein 178B
1307	3	112158368	tmem200a	transmembrane protein 200A
1308	3	112141212	tmem248	transmembrane protein 248 isoform X1
1309	3	112163354	tmem38b	trimeric intracellular cation channel type B
1310	3	112142482	tmem88a	transmembrane protein 88
1311	3	112142496	tmprss15	enteropeptidase isoform X1
1312	3	112158407	tmtc1	protein O-mannosyl-transferase TMTC1
1313	3	112142074	tnc	tenascin isoform X1
1314	3	112140933	tnfaip6	tumor necrosis factor-inducible gene 6 protein
1315	3	112156479	tnfsf12	tumor necrosis factor ligand superfamily member 12
1316	3	112146585	tnfsf14	tumor necrosis factor ligand superfamily member 14
1317	3	112152481	tnikb	TRAF2 and NCK interacting kinase b isoform X1
1318	3	112153089	tnmd	tenomodulin isoform X1
1319	3	112147060	tnn	tenascin-N
1320	3	112145959	tnrc6c1	trinucleotide repeat-containing gene 6C protein isoform X1
1321	3	112159747	tns2a	tensin-2
1322	3	112143387	tnxba	tenascin isoform X1
1323	3	112145466	tox2	TOX high mobility group box family member 2 isoform X1
1324	3	112143233	tp53inp1	tumor protein p53-inducible nuclear protein 1 isoform X1
1325	3	112157507	tpcn3	two pore segment channel 3 isoform X1
1326	3	112158076	tpd52l1	tumor protein D53 isoform X1
1327	3	112138621	tppp3	tubulin polymerization-promoting protein family member 3
1328	3	112162733	trabd2a	metalloprotease TIKI1
1329	3	112158331	trib2	tribbles homolog 2
1330	3	112155082	tsc22d1	TSC22 domain family protein 1 isoform X1
1331	3	112145677	tspan2a	tetraspanin-2a
1332	3	112152057	tspan9a	tetraspanin-9 isoform X1
1333	3	112152056	ttc38	tetratricopeptide repeat protein 38 isoform X1
1334	3	112162300	ttc7a	tetratricopeptide repeat protein 7A
1335	3	112154550	ttyh2	protein tweety homolog 2
1336	3	112159622	tuba5	tubulin alpha 5
1337	3	112141659	uap1l1	UDP-N-acetylhexosamine pyrophosphorylase-like protein 1
1338	3	112142792	ubash3ba	ubiquitin-associated and SH3 domain-containing protein B
1339	3	112139793	ucmaa	upper zone of growth plate and cartilage matrix associated a
1340	3	112150285	uhrf1	E3 ubiquitin-protein ligase UHRF1
1341	3	112142941	unc119b	protein unc-119 homolog A
1342	3	112148385	unc45b	protein unc-45 homolog B
1343	3	112163020	unc5c	netrin receptor UNC5C isoform X1
1344	3	112155407	usp18	ubl carboxyl-terminal hydrolase 18
1345	3	112157149	usp43a	ubiquitin carboxyl-terminal hydrolase 43a
1346	3	112160672	uts2r2	urotensin-2 receptor 2
1347	3	112162113	valopa	vertebrate ancient long opsin a
1348	3	112146334	vat1	synaptic vesicle membrane protein VAT-1 homolog
1349	3	112163368	vcanb	versican core protein
1350	3	112161975	vit	vitrin isoform X1
1351	3	112141269	vps37d	vacuolar protein sorting-associated protein 37D
1352	3	112162894	vsig8a	V-set and immunoglobulin domain-containing protein 8a isoform X1
1353	3	112161416	vwc2	brorin
1354	3	112148463	wdfy3	WD repeat and FYVE domain-containing protein 3 isoform X1
1355	3	112158608	wfdc2	WAP four-disulfide core domain protein 3
1356	3	112161561	wipf1b	WAS/WASL-interacting protein family member 1
1357	3	112139223	wnt2	protein Wnt-2
1358	3	112155939	wnt5b	protein Wnt-5b
1359	3	112148288	wscd2	WSC domain-containing protein 2
1360	3	112149999	xaf1	XIAP-associated factor 1
1361	3	112159462	xpc	DNA repair protein complementing XP-C cells isoform X1
1362	3	112137516	xylt1	xylosyltransferase 1
1363	3	112149929	ypel2b	protein yippee-like 1 isoform X1
1364	3	112150978	zbtb47b	zinc finger and BTB domain-containing protein 47
1365	3	112139650	zbtb7a	zinc finger and BTB domain-containing protein 7A isoform X1
1366	3	112140246	zdhhc20a	palmitoyltransferase ZDHHC20a isoform X3
1367	3	112156647	zeb2b	zinc finger E-box-binding homeobox 2b isoform X1
1368	3	112158073	zgc:100997	nesprin-1 isoform X1
1369	3	112147786	zgc:113531	von Willebrand factor C domain-containing protein 2-like
1370	3	112153806	zgc:152774	MORC family CW-type zinc finger protein 3
1371	3	112155525	zgc:162707	UPF0524 protein C3orf70 homolog A
1372	3	112154860	zgc:194209	adipocyte plasma membrane-associated protein
1373	3	112159099	zgc:194282	tyrosine-protein kinase Srms
1374	3	112156079	zgc:194312	olfactory receptor 14A16
1375	3	112137404	zgc:195282	cysteine-rich protein 2
1376	3	112137698	zgc:64051	leukocyte surface antigen CD53
1377	3	112144885	zgc:64106	retinol dehydrogenase 11
1378	3	112146114	zgc:65811	CD9 antigen isoform X1
1379	3	112152456	zgc:66427	E3 ubiquitin-protein ligase ZNRF1
1380	3	112156068	zgc:77880	zf-DHHC domain-containing protein
1381	3	112162855	zgc:92275	cholesterol 7-desaturase
1382	3	112163304	zmiz2	zinc finger MIZ domain-containing protein 2 isoform X2
1383	3	112142422	zmp:0000001168	signal-induced proliferation-associated 1-like protein 2 isoform X1
1384	3	112154896	znf148	zinc finger protein 148 isoform X2
1385	3	112146962	znf281a	LOW QUALITY PROTEIN: zinc finger protein 281
1386	3	112148345	znf367	zinc finger protein 367
1387	3	112155463	znf385b	zinc finger protein 385B isoform X1
1388	3	112146667	znf385c	zinc finger protein 385C
1389	3	112151010	znf438	zinc finger protein 438 isoform X1
1390	3	112163429	znf532	zinc finger protein 532
1391	3	112160573	znf536	zinc finger protein 536
1392	3	112163110	znf618	zinc finger protein 618
1393	3	112137217	znf827	zinc finger protein 827
1394	3	112144768	znf831	zinc finger protein 831
1395	3	112144954	znfx1	NFX1-type zinc finger-containing protein 1 isoform X1

## Sheet: Cluster 4
No.	Cluster	Gene ID	Gene Symbol	Gene Name
1	4	112153262	abca1b	phospholipid-transporting ATPase ABCA1 isoform X1
2	4	112136120	si:dkey-34e4.1	carboxyl-terminal PDZ ligand of neuronal nitric oxide synthase protein
3	4	112136121	LOC112136121	phospholipid-transporting ATPase ID
4	4	112136141	LOC112136141	neural proliferation differentiation and control protein 1 isoform X1
5	4	112136143	LOC112136143	hyaluronan and proteoglycan link protein 1
6	4	112136183	rftn1a	raftlin isoform X1
7	4	112136191	LOC112136191	stromelysin-3
8	4	112136275	zbtb8b	zinc finger and BTB domain-containing protein 8B
9	4	112136295	LOC112136295	trafficking kinesin-binding protein 1 isoform X1
10	4	112136312	LOC112136312	heat shock factor-binding protein 1-like protein 1
11	4	112136318	st3gal1l3	CMP-N-acetylneuraminate-beta-galactosamide-alpha-2,3-sialyltransferase 1
12	4	112136320	sox4a	transcription factor SOX-4a
13	4	112136344	slc4a4a	electrogenic sodium bicarbonate cotransporter 1
14	4	112136347	LOC112136347	A disintegrin and metalloproteinase with thrombospondin motifs 8
15	4	112136375	zgc:113279	nuclear factor NF-kappa-B p105 subunit
16	4	112136399	LOC112136399	duodenase-1
17	4	112136506	LOC112136506	putative high mobility group protein B1-like 1
18	4	112136510	LOC112136510	lysosomal thioesterase PPT2-A
19	4	112136511	LOC112136511	lysosomal thioesterase PPT2-A-like
20	4	112136554	si:ch211-113g11.6	semaphorin-7A isoform X1
21	4	112136558	LOC112136558	protein rapunzel
22	4	112136561	LOC112136561	protein rapunzel
23	4	112136632	LOC112136632	asialoglycoprotein receptor 1 isoform X1
24	4	112136637	LOC112136637	asialoglycoprotein receptor 1
25	4	112136641	LOC112136641	C-type lectin domain family 12 member B isoform X1
26	4	112136652	LOC112136652	lysosomal thioesterase PPT2-B
27	4	112136688	LOC112136688	tripartite motif-containing protein 16-like
28	4	112136702	LOC112136702	apoptosis-associated speck-like protein containing a CARD
29	4	112136708	LOC112136708	protein rapunzel
30	4	112136719	LOC112136719	protein rapunzel
31	4	112136731	LOC112136731	protein rapunzel-like
32	4	112136784	LOC112136784	desmoglein-2
33	4	112136798	LOC112136798	transcription initiation factor TFIID subunit 4 isoform X1
34	4	112136838	mef2b	myocyte-specific enhancer factor 2B isoform X1
35	4	112136842	LOC112136842	interferon alpha-inducible protein 6 isoform X1
36	4	112136917	si:dkeyp-92c9.2	cyclin-dependent kinase 5 activator 1
37	4	112137013	kita	mast/stem cell growth factor receptor kita isoform X1
38	4	112137029	spata18	mitochondria-eating protein
39	4	112137114	LOC112137114	somatostatin receptor type 5
40	4	112137133	c1qtnf6b	complement C1q tumor necrosis factor-related protein 1
41	4	112137184	pdia2	protein disulfide-isomerase A2
42	4	112137226	gjb9b	gap junction protein beta 9b
43	4	112137227	LOC112137227	putative adhesion G protein-coupled receptor E4P
44	4	112137246	zgc:101785	annexin A2
45	4	112137270	susd5	sarcoplasmic reticulum histidine-rich calcium-binding protein
46	4	112137275	bcl11ab	B-cell lymphoma/leukemia 11A
47	4	112137287	slc2a15b	solute carrier family 2 member 15b
48	4	112137316	LOC112137316	adhesion G protein-coupled receptor L1 isoform X1
49	4	112137321	slc1a4	neutral amino acid transporter A
50	4	112137366	gne	bifunctional UDP-N-acetylglucosamine 2-epimerase/N-acetylmannosamine kinase isoform X1
51	4	112137413	col5a3b	collagen alpha-1(XI) chain
52	4	112137416	fam13a	protein FAM13A isoform X1
53	4	112137450	LOC112137450	protocadherin Fat 4
54	4	112137489	notum2	carboxylesterase notum2
55	4	112137497	fgfbp1b	fibroblast growth factor-binding protein 1
56	4	112137511	LOC112137511	monocyte to macrophage differentiation factor 2 isoform X1
57	4	112137519	gprc5bb	G protein-coupled receptor, class C, group 5, member Bb
58	4	112137532	dchs2	protocadherin-23
59	4	112137589	nansa	N-acetylneuraminic acid synthase a
60	4	112137614	ednraa	endothelin receptor type Aa
61	4	112137645	fhdc1	FH2 domain-containing protein 1
62	4	112137646	LOC112137646	microfibril-associated glycoprotein 4
63	4	112137659	LOC112137659	T-cell ecto-ADP-ribosyltransferase 1-like
64	4	112137661	mtnr1aa	melatonin receptor type 1A-A
65	4	112137669	LOC112137669	cadherin-1
66	4	112137687	noxa1	NADPH oxidase activator 1
67	4	112137707	LOC112137707	TNF receptor-associated factor 2 isoform X1
68	4	112137711	znf608	zinc finger protein 608 isoform X1
69	4	112137727	LOC112137727	putative protein TPRXL
70	4	112137731	LOC112137731	GRAM domain-containing protein 2B
71	4	112137735	LOC112137735	E3 ubiquitin-protein ligase RNF183
72	4	112137832	LOC112137832	E3 ubiquitin/ISG15 ligase TRIM25-like
73	4	112137842	ppargc1b	peroxisome proliferator-activated receptor gamma coactivator 1-alpha isoform X1
74	4	112137874	glra1	glycine receptor subunit alphaZ1 isoform X1
75	4	112137898	ltc4s	leukotriene C4 synthase
76	4	112137936	LOC112137936	lactose-binding lectin l-2-like
77	4	112137985	LOC112137985	collagen alpha-1(X) chain isoform X1
78	4	112138088	LOC112138088	zinc-binding protein A33-like
79	4	112138127	socs7	suppressor of cytokine signaling 7 isoform X1
80	4	112138132	pglyrp2	N-acetylmuramoyl-L-alanine amidase
81	4	112138137	si:ch211-156l18.8	probable G-protein coupled receptor 158
82	4	112138146	LOC112138146	caspase-6-like isoform X2
83	4	112138154	LOC112138154	mucin-2
84	4	112138174	LOC112138174	polyunsaturated fatty acid lipoxygenase ALOX8-like
85	4	112138178	LOC112138178	von Willebrand factor A domain-containing protein 5A-like
86	4	112138179	LOC112138179	phospholipase A and acyltransferase 3
87	4	112138184	LOC112138184	G-protein coupled receptor 4-like
88	4	112138207	LOC112138207	zinc finger CCHC domain-containing protein 18
89	4	112138209	LOC112138209	UPF0461 protein C5orf24 homolog
90	4	112138232	LOC112138232	protein NLRC3-like isoform X1
91	4	112138238	LOC112138238	meprin A subunit beta
92	4	112138256	LOC112138256	gastrula zinc finger protein XlCGF57.1-like
93	4	112138267	LOC112138267	chemokine-like receptor 1
94	4	112138287	LOC112138287	von Willebrand factor A domain-containing protein 5A-like
95	4	112138302	LOC112138302	gastrula zinc finger protein XlCGF57.1
96	4	112138316	LOC112138316	major histocompatibility complex class I-related gene protein-like
97	4	112138342	LOC112138342	fibronectin type III domain-containing protein 1-like
98	4	112138382	creb3l1	cyclic AMP-responsive element-binding protein 3-like protein 1 isoform X1
99	4	112138421	LOC112138421	myosin-9
100	4	112138457	LOC112138457	sushi, nidogen and EGF-like domain-containing protein 1
101	4	112138458	LOC112138458	alpha-tectorin
102	4	112138512	LOC112138512	protein unc-13 homolog B
103	4	112138524	si:ch211-132p1.2	proteinase-activated receptor 4
104	4	112138531	LOC112138531	ephrin type-A receptor 2
105	4	112138604	LOC112138604	proline dehydrogenase 1, mitochondrial-like
106	4	112138605	LOC112138605	GTPase IMAP family member 7
107	4	112138619	ccr6b	C-C chemokine receptor type 6
108	4	112138646	zgc:152891	polyunsaturated fatty acid lipoxygenase ALOX15B
109	4	112138678	LOC112138678	GTPase IMAP family member 9
110	4	112138686	LOC112138686	syncytin-B
111	4	112138818	LOC112138818	beta-1,4-N-acetylgalactosaminyltransferase 3-like
112	4	112138850	LOC112138850	serine/threonine-protein kinase Tao
113	4	112138857	LOC112138857	multivesicular body subunit 12A-like
114	4	112138901	LOC112138901	E3 ubiquitin-protein ligase NEURL1-like
115	4	112138918	LOC112138918	interleukin-20 receptor subunit beta
116	4	112138950	frem2a	FRAS1-related extracellular matrix protein 2a
117	4	112138954	LOC112138954	zinc transporter ZIP4
118	4	112138972	panx3	pannexin-3 isoform X1
119	4	112139117	LOC112139117	phosphatidylinositol transfer protein alpha isoform
120	4	112139173	kitlga	kit ligand a isoform X1
121	4	112139191	dusp6	dual specificity protein phosphatase 6
122	4	112139206	LOC112139206	dual specificity protein kinase CLK2 isoform X1
123	4	112139207	cftr	cystic fibrosis transmembrane conductance regulator isoform X1
124	4	112139221	ror2	tyrosine-protein kinase transmembrane receptor ROR2 isoform X1
125	4	112139273	LOC112139273	sarcoplasmic/endoplasmic reticulum calcium ATPase 1
126	4	112139332	pou2f3	POU domain, class 2, transcription factor 3
127	4	112139414	LOC112139414	short transient receptor potential channel 4
128	4	112139462	LOC112139462	torsin-1A-like
129	4	112139501	LOC112139501	C-type mannose receptor 2-like
130	4	112139517	LOC112139517	immunoglobulin kappa light chain
131	4	112139539	LOC112139539	V-set and immunoglobulin domain-containing protein 8-like
132	4	112139612	LOC112139612	zona pellucida sperm-binding protein 3 isoform X2
133	4	112139621	LOC112139621	cadherin-1
134	4	112139623	LOC112139623	fibronectin
135	4	112139659	LOC112139659	succinate dehydrogenase [ubiquinone] cytochrome b small subunit B, mitochondrial-like
136	4	112139677	LOC112139677	protein mono-ADP-ribosyltransferase PARP14-like
137	4	112139678	LOC112139678	lysine-rich arabinogalactan protein 19-like
138	4	112139722	LOC112139722	interferon-induced transmembrane protein 5-like isoform X2
139	4	112139823	LOC112139823	glycerol-3-phosphate acyltransferase 1, mitochondrial-like
140	4	112139828	LOC112139828	ephrin-A1
141	4	112139846	LOC112139846	collectin-11
142	4	112139865	LOC112139865	calcium/calmodulin-dependent protein kinase type II subunit gamma
143	4	112139897	LOC112139897	NACHT, LRR and PYD domains-containing protein 3-like
144	4	112139898	LOC112139898	NLR family CARD domain-containing protein 3-like
145	4	112139902	LOC112139902	zinc finger protein OZF
146	4	112139907	LOC112139907	NLR family CARD domain-containing protein 3-like isoform X1
147	4	112139908	LOC112139908	NACHT, LRR and PYD domains-containing protein 12-like
148	4	112139922	spp1	osteopontin isoform X1
149	4	112139926	LOC112139926	V-set domain-containing T-cell activation inhibitor 1 isoform X4
150	4	112139950	parm1	prostate androgen-regulated mucin-like protein 1 homolog
151	4	112139981	LOC112139981	trypsin-like
152	4	112140009	mych	myelocytomatosis oncogene homolog
153	4	112140032	LOC112140032	histone-lysine N-methyltransferase SUV39H1 isoform X1
154	4	112140039	LOC112140039	pleckstrin homology domain-containing family A member 5 isoform X1
155	4	112140061	LOC112140061	BOLA class I histocompatibility antigen, alpha chain BL3-7
156	4	112140142	LOC112140142	vacuolar protein sorting-associated protein 13C-like
157	4	112140147	LOC112140147	deoxynucleoside triphosphate triphosphohydrolase SAMHD1-like
158	4	112140148	LOC112140148	major histocompatibility complex class I-related gene protein
159	4	112140149	LOC112140149	major histocompatibility complex class I-related gene protein
160	4	112140150	LOC112140150	major histocompatibility complex class I-related gene protein isoform X1
161	4	112140165	LOC112140165	eosinophil peroxidase
162	4	112140172	LOC112140172	putative high mobility group protein B1-like 1
163	4	112140188	otog	otogelin isoform X1
164	4	112140279	LOC112140279	SH2 domain-containing protein 7 isoform X2
165	4	112140298	zmp:0000001268	CYTL1 domain-containing protein
166	4	112140329	LOC112140329	calpain-1 catalytic subunit-like
167	4	112140365	LOC112140365	2-phosphoxylose phosphatase 1
168	4	112140407	LOC112140407	retinal-specific phospholipid-transporting ATPase ABCA4
169	4	112140435	LOC112140435	transmembrane protein 26
170	4	112140443	adgra1a	adhesion G protein-coupled receptor A1
171	4	112140521	si:dkey-34d22.1	discoidin, CUB and LCCL domain-containing protein 1 isoform X1
172	4	112140661	LOC112140661	Fc receptor-like protein 5
173	4	112140678	LOC112140678	gastrula zinc finger protein XlCGF8.2DB-like
174	4	112140689	LOC112140689	monoglyceride lipase
175	4	112140710	LOC112140710	peptidyl-prolyl cis-trans isomerase FKBP11
176	4	112140858	stk35	serine/threonine-protein kinase 35
177	4	112140930	LOC112140930	NACHT, LRR and PYD domains-containing protein 12-like
178	4	112140940	LOC112140940	nuclear mitotic apparatus protein 1
179	4	112140957	LOC112140957	zinc metalloproteinase nas-13 isoform X1
180	4	112140998	LOC112140998	cadherin-3
181	4	112141076	ltb4r	leukotriene B4 receptor 1
182	4	112141080	LOC112141080	GTPase IMAP family member 7
183	4	112141106	LOC112141106	NLR family CARD domain-containing protein 3-like
184	4	112141108	doc2b	double C2-like domain-containing protein beta
185	4	112141113	trhra	thyrotropin-releasing hormone receptor
186	4	112141194	LOC112141194	netrin receptor UNC5C
187	4	112141206	LOC112141206	serine/threonine-protein kinase Nek5 isoform X1
188	4	112141244	spam1	hyaluronidase PH-20
189	4	112141261	LOC112141261	dispanin subfamily A member 2b-like
190	4	112141309	LOC112141309	A disintegrin and metalloproteinase with thrombospondin motifs 20
191	4	112141373	LOC112141373	transmembrane protein 273
192	4	112141382	LOC112141382	gelsolin isoform X2
193	4	112141398	LOC112141398	polyunsaturated fatty acid lipoxygenase ALOX8
194	4	112141401	LOC112141401	arachidonate 12-lipoxygenase, 12R-type isoform X1
195	4	112141556	LOC112141556	probable phospholipid-transporting ATPase VA
196	4	112141574	lipib	lipase member H isoform X2
197	4	112141602	LOC112141602	GTPase IMAP family member 8-like
198	4	112141639	LOC112141639	reticulon-4 receptor-like 1
199	4	112141683	wnt11	protein Wnt-11 isoform X1
200	4	112141724	LOC112141724	gastrula zinc finger protein XlCGF16.1
201	4	112141725	LOC112141725	gastrula zinc finger protein XlCGF17.1-like
202	4	112141763	LOC112141763	erythroid membrane-associated protein
203	4	112141798	LOC112141798	MAM and LDL-receptor class A domain-containing protein 1
204	4	112141811	rabgef1	rab5 GDP/GTP exchange factor
205	4	112141851	LOC112141851	microfibril-associated glycoprotein 4
206	4	112141888	LOC112141888	natterin-4-like
207	4	112141901	LOC112141901	interferon-induced protein with tetratricopeptide repeats 1B-like
208	4	112141940	LOC112141940	annexin A2-like
209	4	112141968	LOC112141968	chemokine XC receptor 1-like
210	4	112141978	LOC112141978	DNA-binding protein RFX2-like
211	4	112142012	ddx4	probable ATP-dependent RNA helicase DDX4
212	4	112142013	LOC112142013	location of vulva defective 1
213	4	112142096	LOC112142096	heme-binding protein 2
214	4	112142184	LOC112142184	gastrula zinc finger protein XlCGF57.1-like
215	4	112142190	LOC112142190	protein turtle
216	4	112142279	si:ch73-264p11.1	SH2 domain-containing protein 1B
217	4	112142331	LOC112142331	advillin-like
218	4	112142339	LOC112142339	phosphoinositide 3-kinase regulatory subunit 5
219	4	112142349	LOC112142349	von Willebrand factor A domain-containing protein 5A-like
220	4	112142420	b4galt4	beta-1,4-galactosyltransferase 4
221	4	112142499	LOC112142499	C-type lectin domain family 4 member C
222	4	112142502	phldb2a	pleckstrin homology-like domain family B member 2 isoform X1
223	4	112142509	LOC112142509	transmembrane 4 L6 family member 4
224	4	112142514	nectin3b	nectin-3-like protein isoform X1
225	4	112142549	elnb	elastin b isoform X1
226	4	112142553	stk32a	serine/threonine-protein kinase 32A
227	4	112142558	LOC112142558	tubulin alpha-1C chain
228	4	112142584	gabra3	gamma-aminobutyric acid receptor subunit alpha-3
229	4	112142623	dgat2	diacylglycerol O-acyltransferase 2
230	4	112142628	LOC112142628	arachidonate 5-lipoxygenase-activating protein
231	4	112142696	adad2	adenosine deaminase domain-containing protein 2 isoform X1
232	4	112142759	LOC112142759	15-hydroxyprostaglandin dehydrogenase [NAD(+)]
233	4	112142808	apoba	apolipoprotein B-100 isoform X1
234	4	112142877	bckdk	3-methyl-2-oxobutanoate dehydrogenase [lipoamide] kinase, mitochondrial isoform X1
235	4	112142886	LOC112142886	gap junction delta-2 protein isoform X1
236	4	112142888	LOC112142888	spartin
237	4	112142904	caln2	calcium-binding protein 8
238	4	112142907	LOC112142907	claudin-4
239	4	112142915	LOC112142915	claudin-3-like
240	4	112142916	LOC112142916	claudin-3
241	4	112142917	LOC112142917	claudin-3-like
242	4	112142963	LOC112142963	beta-2 adrenergic receptor
243	4	112142986	LOC112142986	erythrocyte band 7 integral membrane protein-like
244	4	112143025	ppm1e	protein phosphatase 1E
245	4	112143071	syndig1l	synapse differentiation-inducing gene protein 1-like
246	4	112143073	LOC112143073	rho GTPase-activating protein 26 isoform X1
247	4	112143144	upp1	uridine phosphorylase 1 isoform X1
248	4	112143153	LOC112143153	C-C chemokine receptor type 5-like
249	4	112143175	crabp2a	cellular retinoic acid-binding protein 2a
250	4	112143285	zbtb32	zinc finger and BTB domain-containing protein 16-A
251	4	112143320	LOC112143320	GTPase IMAP family member 4-like
252	4	112143337	LOC112143337	NIPA-like protein 2
253	4	112143350	nr4a3	nuclear receptor subfamily 4 group A member 3 isoform X1
254	4	112143406	zfpm2a	zinc finger protein ZFPM2a isoform X1
255	4	112143417	LOC112143417	B2 bradykinin receptor-like
256	4	112143424	LOC112143424	G-protein coupled receptor 4
257	4	112143428	bcam	basal cell adhesion molecule isoform X1
258	4	112143457	pank2	pantothenate kinase 2, mitochondrial isoform X1
259	4	112143491	alk	ALK tyrosine kinase receptor isoform X1
260	4	112143511	adcy2a	adenylate cyclase type 2
261	4	112143527	tpo	thyroid peroxidase
262	4	112143573	nr0b2a	nuclear receptor subfamily 0 group B member 2a
263	4	112143580	LOC112143580	tumor necrosis factor receptor superfamily member 6B
264	4	112143581	LOC112143581	tumor necrosis factor receptor superfamily member 6B
265	4	112143593	LOC112143593	meprin A subunit beta
266	4	112143662	si:ch1073-90m23.1	rap1 GTPase-activating protein 2 isoform X2
267	4	112143666	slc2a3b	solute carrier family 2, facilitated glucose transporter member 3
268	4	112143685	tnfrsf1a	tumor necrosis factor receptor superfamily member 1A
269	4	112143691	wnt4b	wingless-type MMTV integration site family, member 4b
270	4	112143700	LOC112143700	tumor necrosis factor receptor superfamily member 5 isoform X1
271	4	112143754	LOC112143754	inositol-3-phosphate synthase 1-A
272	4	112143769	LOC112143769	NACHT, LRR and PYD domains-containing protein 3
273	4	112143788	gja9a	gap junction protein alpha 9a
274	4	112143793	LOC112143793	meprin A subunit beta
275	4	112143794	efna3b	ephrin-A3b
276	4	112143796	LOC112143796	meprin A subunit beta
277	4	112143797	LOC112143797	meprin A subunit beta-like
278	4	112143826	LOC112143826	probable C-C chemokine receptor type 3
279	4	112143844	si:ch1073-70f20.1	prostate-associated microseminoprotein
280	4	112143856	LOC112143856	proline-rich transmembrane protein 1 isoform X1
281	4	112143868	LOC112143868	NF-kappa-B inhibitor delta
282	4	112143874	LOC112143874	beta-1,4-galactosyltransferase galt-1
283	4	112143878	LOC112143878	hemicentin-2
284	4	112143882	LOC112143882	beta-1,4-galactosyltransferase galt-1-like isoform X1
285	4	112143885	LOC112143885	allograft inflammatory factor 1 isoform X1
286	4	112143888	LOC112143888	beta-1,4-galactosyltransferase galt-1-like
287	4	112143911	ifnlr1	interferon lambda receptor 1 isoform X2
288	4	112143938	lim2.5	lens intrinsic membrane protein 2.5
289	4	112143940	has1	hyaluronan synthase 1
290	4	112143961	rundc3b	RUN domain-containing protein 3B
291	4	112143972	rorc	nuclear receptor ROR-alpha B isoform X3
292	4	112143979	LOC112143979	nuclear receptor coactivator 7 isoform X1
293	4	112143980	LOC112143980	nuclear receptor coactivator 7 isoform X2
294	4	112143983	LOC112143983	myelin-associated glycoprotein-like isoform X1
295	4	112143984	LOC112143984	myelin-associated glycoprotein
296	4	112144031	LOC112144031	ephrin-A1
297	4	112144033	LOC112144033	cytochrome P450 4B1
298	4	112144050	tpbgl	trophoblast glycoprotein-like
299	4	112144118	LOC112144118	B-cell receptor CD22
300	4	112144121	si:dkey-79d12.5	protein BTG3
301	4	112144142	LOC112144142	protein FAM102A isoform X1
302	4	112144156	slc12a2	solute carrier family 12 member 2 isoform X1
303	4	112144184	LOC112144184	histone H3-like centromeric protein A
304	4	112144228	gfi1aa	growth factor independent 1A transcription repressor a isoform X2
305	4	112144266	LOC112144266	zinc finger protein 260-like
306	4	112144346	ccr9a	C-C chemokine receptor type 9a
307	4	112144385	basp1	brain acid soluble protein 1 homolog
308	4	112144420	bcl6ab	BCL6A transcription repressor b
309	4	112144448	LOC112144448	cAMP-specific 3',5'-cyclic phosphodiesterase 4C isoform X1
310	4	112144542	LOC112144542	zinc finger BED domain-containing protein 1
311	4	112144549	LOC112144549	NACHT, LRR and PYD domains-containing protein 14 isoform X2
312	4	112144565	LOC112144565	zinc finger E-box-binding homeobox 2
313	4	112144594	sp7	transcription factor Sp7 isoform X1
314	4	112144601	nuak2	NUAK family SNF1-like kinase 2
315	4	112144607	LOC112144607	CD48 antigen
316	4	112144610	LOC112144610	CD48 antigen
317	4	112144656	plch2b	1-phosphatidylinositol 4,5-bisphosphate phosphodiesterase eta-2
318	4	112144677	myl6	myosin light polypeptide 6
319	4	112144743	tespa1	protein TESPA1
320	4	112144756	sntg2	gamma-2-syntrophin
321	4	112144790	si:ch211-112f3.4	EF-hand and coiled-coil domain-containing protein 1 isoform X3
322	4	112144793	LOC112144793	trypsin isoform X1
323	4	112144806	fkbp5	peptidyl-prolyl cis-trans isomerase FKBP5
324	4	112144823	LOC112144823	complement component C1q receptor
325	4	112144848	LOC112144848	rho GTPase-activating protein 40 isoform X1
326	4	112144853	si:ch211-25d12.7	src-like-adapter 2
327	4	112144868	LOC112144868	inositol 1,4,5-trisphosphate receptor type 1 isoform X1
328	4	112144902	igsf8	immunoglobulin superfamily member 8
329	4	112144978	grm2b	glutamate receptor, metabotropic 2b isoform X2
330	4	112145005	LOC112145005	fibronectin type III domain-containing protein 11 isoform X1
331	4	112145036	LOC112145036	NACHT, LRR and PYD domains-containing protein 5
332	4	112145037	LOC112145037	NLR family CARD domain-containing protein 3 isoform X1
333	4	112145039	LOC112145039	NLR family CARD domain-containing protein 3-like isoform X1
334	4	112145040	LOC112145040	NACHT, LRR and PYD domains-containing protein 12
335	4	112145060	LOC112145060	ribonuclease inhibitor-like
336	4	112145074	wnk2	serine/threonine-protein kinase WNK2 isoform X1
337	4	112145076	il17rc	interleukin-17 receptor C
338	4	112145083	LOC112145083	protein phosphatase 1 regulatory subunit 1A
339	4	112145085	LOC112145085	GTPase IMAP family member 7
340	4	112145168	ppfia4	liprin-alpha-4 isoform X1
341	4	112145190	LOC112145190	arf-GAP with GTPase, ANK repeat and PH domain-containing protein 1 isoform X1
342	4	112145218	im:7151449	complement decay-accelerating factor isoform X2
343	4	112145219	si:ch211-286o17.1	hematopoietic progenitor cell antigen CD34 isoform X1
344	4	112145256	LOC112145256	sodium- and chloride-dependent taurine transporter
345	4	112145260	pmepa1	protein TMEPAI isoform X1
346	4	112145297	LOC112145297	serine-rich adhesin for platelets isoform X1
347	4	112145310	LOC112145310	NLR family CARD domain-containing protein 3-like
348	4	112145347	LOC112145347	von Willebrand factor A domain-containing protein 1
349	4	112145356	LOC112145356	SAM pointed domain-containing Ets transcription factor
350	4	112145409	avil	advillin isoform X1
351	4	112145439	sobpa	sine oculis-binding protein homolog A isoform X1
352	4	112145443	entpd5a	ectonucleoside triphosphate diphosphohydrolase 5
353	4	112145463	erc2	ERC protein 2
354	4	112145465	gpr25	probable G-protein coupled receptor 25
355	4	112145467	grhl3	grainyhead-like protein 3 homolog
356	4	112145504	LOC112145504	DNA (cytosine-5)-methyltransferase 3B isoform X1
357	4	112145507	gcnt7	beta-1,3-galactosyl-O-glycosyl-glycoprotein beta-1,6-N-acetylglucosaminyltransferase 7
358	4	112145543	LOC112145543	growth/differentiation factor 11 isoform X1
359	4	112145553	arhgap9	rho GTPase-activating protein 15 isoform X1
360	4	112145587	inavab	innate immunity activator b
361	4	112145599	LOC112145599	lysosomal protective protein
362	4	112145605	errfi1a	ERBB receptor feedback inhibitor 1a
363	4	112145655	LOC112145655	zinc finger protein 385A isoform X1
364	4	112145672	eya2	eyes absent homolog 2 isoform X1
365	4	112145706	LOC112145706	rac GTPase-activating protein 1 isoform X1
366	4	112145713	LOC112145713	twinfilin-2
367	4	112145717	elmo2	engulfment and cell motility protein 2 isoform X1
368	4	112145759	lactbl1b	putative beta-lactamase-like 1 isoform X1
369	4	112145844	socs3a	suppressor of cytokine signaling 3a
370	4	112145848	emp2	epithelial membrane protein 2 isoform X2
371	4	112145853	phospho1	probable phosphatase phospho1
372	4	112145870	slc6a16a	sodium-dependent neutral amino acid transporter B(0)AT2
373	4	112145886	adap2	arf-GAP with dual PH domain-containing protein 2
374	4	112145887	arl5c	putative ADP-ribosylation factor-like protein 5C
375	4	112145928	LOC112145928	protein kinase C alpha type isoform X1
376	4	112146029	timp2b	metalloproteinase inhibitor 2b
377	4	112146091	ldlra	low density lipoprotein receptor a
378	4	112146117	gabrb1	gamma-aminobutyric acid receptor subunit beta-1
379	4	112146124	si:dkey-248g15.3	kininogen-1
380	4	112146193	LOC112146193	GTPase IMAP family member 8
381	4	112146205	LOC112146205	B-cell receptor CD22
382	4	112146235	LOC112146235	serine protease 27
383	4	112146243	ngfra	tumor necrosis factor receptor superfamily member 16
384	4	112146246	LOC112146246	interferon-induced very large GTPase 1-like
385	4	112146295	LOC112146295	GTPase IMAP family member 4
386	4	112146307	wfikkn2a	WAP, Kazal, immunoglobulin, Kunitz and NTR domain-containing protein 2
387	4	112146343	tex2	testis-expressed protein 2 isoform X1
388	4	112146349	baiap3	BAI1-associated protein 3
389	4	112146405	atad5a	LOW QUALITY PROTEIN: ATPase family AAA domain-containing protein 5
390	4	112146413	LOC112146413	nucleus accumbens-associated protein 1 isoform X1
391	4	112146421	LOC112146421	G-protein coupled receptor family C group 5 member C isoform X1
392	4	112146484	srebf1	sterol regulatory element-binding protein 1
393	4	112146485	LOC112146485	testis-expressed protein 2 isoform X2
394	4	112146494	noxo1a	NADPH oxidase organizer 1a
395	4	112146530	LOC112146530	protein shisa-8
396	4	112146545	shisa9b	protein shisa-9B isoform X1
397	4	112146567	lgals2a	beta-galactoside-binding lectin
398	4	112146568	zgc:153733	sesquipedalian-1 isoform X1
399	4	112146592	LOC112146592	transmembrane channel-like protein 6 isoform X2
400	4	112146598	LOC112146598	protein FAM83G
401	4	112146599	LOC112146599	sphingosine kinase 1
402	4	112146602	bach2a	transcription regulator protein BACH2
403	4	112146629	pglyrp6	peptidoglycan recognition protein 6
404	4	112146671	LOC112146671	perforin-1
405	4	112146704	mfsd13al	transmembrane protein 180
406	4	112146711	mmd	monocyte to macrophage differentiation factor isoform X1
407	4	112146731	LOC112146731	B2 bradykinin receptor-like
408	4	112146749	LOC112146749	neurexophilin-1
409	4	112146797	sox8a	transcription factor SOX-8a
410	4	112146803	si:ch211-198m17.1	serine-rich adhesin for platelets isoform X2
411	4	112146839	LOC112146839	zona pellucida sperm-binding protein 4 isoform X1
412	4	112146845	st8sia6	alpha-2,8-sialyltransferase 8F
413	4	112146848	LOC112146848	zinc finger protein Gfi-1 isoform X1
414	4	112146877	LOC112146877	plexin domain-containing protein 1
415	4	112146913	LOC112146913	transmembrane protease serine 9 isoform X2
416	4	112146914	LOC112146914	polyserase-2 isoform X1
417	4	112146916	LOC112146916	transmembrane protease serine 9
418	4	112146941	mylk5	myosin light chain kinase, smooth muscle
419	4	112146953	LOC112146953	complement C1q-like protein 3
420	4	112146980	grin3ba	glutamate receptor ionotropic, NMDA 3B
421	4	112147008	c1qtnf6a	complement C1q tumor necrosis factor-related protein 6
422	4	112147079	acsl3b	long-chain-fatty-acid--CoA ligase 3b
423	4	112147108	LOC112147108	regulator of G-protein signaling 21
424	4	112147118	LOC112147118	ovarian cancer G-protein coupled receptor 1
425	4	112147120	rgs18	regulator of G-protein signaling 18
426	4	112147154	prg4a	proteoglycan 4a isoform X1
427	4	112147159	agap3	arf-GAP with GTPase, ANK repeat and PH domain-containing protein 3 isoform X1
428	4	112147170	dio2	type II iodothyronine deiodinase
429	4	112147172	LOC112147172	DNA-directed RNA polymerase II subunit rpb1-like isoform X1
430	4	112147173	LOC112147173	location of vulva defective 1
431	4	112147181	ano8a	anoctamin-8 isoform X1
432	4	112147197	cebpd	CCAAT/enhancer-binding protein delta
433	4	112147204	LOC112147204	discoidin domain-containing receptor 2 isoform X1
434	4	112147300	ctnnd2b	catenin delta-2b isoform X1
435	4	112147312	klf17	Krueppel-like factor 17
436	4	112147318	lyn	tyrosine-protein kinase Lyn
437	4	112147320	LOC112147320	cAMP-dependent protein kinase inhibitor alpha
438	4	112147329	LOC112147329	neurocan core protein isoform X1
439	4	112147369	LOC112147369	la-related protein 6 isoform X1
440	4	112147445	LOC112147445	neurabin-1 isoform X1
441	4	112147447	LOC112147447	rap guanine nucleotide exchange factor 4 isoform X1
442	4	112147468	LOC112147468	ras-related protein Rap-2b
443	4	112147508	ptger4c	prostaglandin E receptor 4 (subtype EP4) c
444	4	112147522	zgc:153115	Krueppel-like factor 9
445	4	112147695	LOC112147695	amyloid beta A4 precursor protein-binding family B member 1-interacting protein isoform X2
446	4	112147725	LOC112147725	macrophage mannose receptor 1
447	4	112147733	LOC112147733	von Willebrand factor A domain-containing protein 5A
448	4	112147768	LOC112147768	piggyBac transposable element-derived protein 3
449	4	112147770	LOC112147770	C-C motif chemokine 2-like
450	4	112147792	LOC112147792	kidney mitochondrial carrier protein 1
451	4	112147827	pif1	ATP-dependent DNA helicase PIF1
452	4	112147860	zgc:162816	D-threo-3-hydroxyaspartate dehydratase
453	4	112147866	elovl1a	elongation of very long chain fatty acids protein 1a
454	4	112147898	gda	guanine deaminase
455	4	112147914	si:dkeyp-117b11.1	B-cell linker protein isoform X1
456	4	112147921	htr7c	5-hydroxytryptamine receptor 7
457	4	112147959	LOC112147959	neurogenic locus notch homolog protein 1
458	4	112147966	adrb3a	adrenoceptor beta 3a
459	4	112147983	LOC112147983	magnetosome-associated protein MamJ isoform X2
460	4	112147987	LOC112147987	NLR family CARD domain-containing protein 3 isoform X1
461	4	112148044	coro1ca	coronin-1C-A
462	4	112148126	LOC112148126	eosinophil peroxidase
463	4	112148131	si:ch211-106a19.1	oxysterol-binding protein 2 isoform X1
464	4	112148192	pygl	glycogen phosphorylase, liver form
465	4	112148200	rhobtb4	rho related BTB domain containing 4 isoform X2
466	4	112148276	lipg	endothelial lipase
467	4	112148280	ptafr	platelet-activating factor receptor
468	4	112148298	LOC112148298	zinc transporter ZIP4
469	4	112148313	mctp1a	multiple C2 and transmembrane domain-containing protein 1 isoform X1
470	4	112148326	pbx3b	pre-B-cell leukemia transcription factor 3b isoform X1
471	4	112148347	igsf9b	protein turtle homolog A isoform X2
472	4	112148359	vcana	versican core protein
473	4	112148393	rtn4r	reticulon-4 receptor
474	4	112148397	tmem161b	transmembrane protein 161B
475	4	112148412	jak2b	tyrosine-protein kinase JAK2
476	4	112148436	klf9	Krueppel-like factor 9
477	4	112148462	kntc1	kinetochore-associated protein 1
478	4	112148504	figla	factor in the germline alpha
479	4	112148513	LOC112148513	proepiregulin
480	4	112148583	LOC112148583	kallikrein-2
481	4	112148585	LOC112148585	gamma-glutamyl hydrolase
482	4	112148595	LOC112148595	serine/threonine-protein phosphatase PP1-gamma catalytic subunit A
483	4	112148638	LOC112148638	vesicle-associated membrane protein 8
484	4	112148640	LOC112148640	granzyme A
485	4	112148647	LOC112148647	long-chain-fatty-acid--CoA ligase ACSBG2
486	4	112148655	rasgrf2b	ras-specific guanine nucleotide-releasing factor 2 isoform X1
487	4	112148685	stc1	stanniocalcin-1 isoform X1
488	4	112148778	kcnip3b	Kv channel interacting protein 3b, calsenilin isoform X1
489	4	112148827	elovl7a	elongation of very long chain fatty acids protein 7a
490	4	112148830	znf366	zinc finger protein 366 isoform X2
491	4	112148853	egr3	early growth response protein 3
492	4	112148856	LOC112148856	apoptosis-inducing factor 3 isoform X1
493	4	112148951	zgc:114041	monocarboxylate transporter 13
494	4	112149034	rap1gap2a	rap1 GTPase-activating protein 2a isoform X3
495	4	112149054	LOC112149054	CMP-N-acetylneuraminate-beta-galactosamide-alpha-2,3-sialyltransferase 4 isoform X1
496	4	112149074	LOC112149074	rho GTPase-activating protein 42 isoform X1
497	4	112149083	LOC112149083	P2Y purinoceptor 14
498	4	112149102	LOC112149102	collagen alpha-1(XXVI) chain
499	4	112149115	LOC112149115	Down syndrome cell adhesion molecule isoform X1
500	4	112149116	bace2	beta-secretase 2
501	4	112149143	ptgir	prostacyclin receptor isoform X1
502	4	112149151	LOC112149151	transient receptor potential cation channel subfamily V member 1
503	4	112149165	esamb	endothelial cell-selective adhesion molecule
504	4	112149209	itpkcb	inositol-trisphosphate 3-kinase Cb
505	4	112149213	fam168a	protein FAM168A isoform X1
506	4	112149238	LOC112149238	P2Y purinoceptor 13
507	4	112149261	ppm1lb	protein phosphatase, Mg2+/Mn2+ dependent, 1Lb
508	4	112149321	LOC112149321	von Willebrand factor A domain-containing protein 5A-like
509	4	112149325	LOC112149325	CMP-N-acetylneuraminate-beta-galactosamide-alpha-2,3-sialyltransferase 4
510	4	112149376	LOC112149376	Down syndrome cell adhesion molecule-like protein 1 homolog isoform X1
511	4	112149416	LOC112149416	P2Y purinoceptor 14-like
512	4	112149433	prima1	proline-rich membrane anchor 1 isoform X1
513	4	112149450	LOC112149450	FH2 domain-containing protein 1
514	4	112149472	LOC112149472	muscleblind-like protein 1 isoform X1
515	4	112149501	LOC112149501	caspase-1
516	4	112149506	LOC112149506	protein mono-ADP-ribosyltransferase TIPARP
517	4	112149541	zgc:153372	arsenite methyltransferase
518	4	112149602	LOC112149602	matrix metalloproteinase-20 isoform X2
519	4	112149613	LOC112149613	CMP-N-acetylneuraminate-beta-galactosamide-alpha-2,3-sialyltransferase 4
520	4	112149616	fam167b	protein FAM167A
521	4	112149619	foxn1	forkhead box protein N1 isoform X1
522	4	112149620	slc1a5	neutral amino acid transporter B(0)
523	4	112149648	si:dkey-202l22.6	interferon-induced very large GTPase 1
524	4	112149658	LOC112149658	protein FAM124B
525	4	112149664	stac	SH3 and cysteine-rich domain-containing protein isoform X4
526	4	112149681	LOC112149681	latent-transforming growth factor beta-binding protein 1 isoform X1
527	4	112149709	acsl3a	long-chain-fatty-acid--CoA ligase 3a isoform X1
528	4	112149712	LOC112149712	delta-like protein 4
529	4	112149767	LOC112149767	SH2B adapter protein 2
530	4	112149825	rhoub	ras homolog family member Ub
531	4	112149848	LOC112149848	transmembrane protein 255B
532	4	112149857	znf296	zinc finger protein 296
533	4	112149883	abhd15a	protein ABHD15
534	4	112149924	stard10	START domain-containing protein 10
535	4	112149950	zgc:162730	mRNA decay activator protein ZFP36L1
536	4	112149955	LOC112149955	ATP-sensitive inward rectifier potassium channel 1
537	4	112149980	fosb	protein fosB isoform X1
538	4	112149992	tlcd1	TLC domain-containing protein 1
539	4	112150014	g2e3	G2/M phase-specific E3 ubiquitin-protein ligase
540	4	112150019	unc119a	protein unc-119 homolog A
541	4	112150084	LOC112150084	ceramide synthase 2
542	4	112150137	lpar3	lysophosphatidic acid receptor 3
543	4	112150147	LOC112150147	ras-related protein Rab-15
544	4	112150173	mettl11b	alpha N-terminal protein methyltransferase 1B
545	4	112150207	trabd2b	metalloprotease TIKI2 isoform X2
546	4	112150250	LOC112150250	voltage-dependent R-type calcium channel subunit alpha-1E
547	4	112150258	LOC112150258	gap junction beta-5 protein
548	4	112150263	xcr1a.1	chemokine (C motif) receptor 1a, duplicate 1
549	4	112150324	LOC112150324	pituitary adenylate cyclase-activating polypeptide type I receptor isoform X1
550	4	112150350	aspm	abnormal spindle-like microcephaly-associated protein isoform X1
551	4	112150353	dio3a	iodothyronine deiodinase 3a
552	4	112150379	acsbg2	long-chain-fatty-acid--CoA ligase ACSBG2 isoform X1
553	4	112150380	rfx2	DNA-binding protein RFX2 isoform X1
554	4	112150389	pde4ba	cAMP-specific 3',5'-cyclic phosphodiesterase 4B isoform X1
555	4	112150400	matk	megakaryocyte-associated tyrosine-protein kinase
556	4	112150439	slc1a6	excitatory amino acid transporter 4 isoform X4
557	4	112150450	cachd1	VWFA and cache domain-containing protein 1
558	4	112150453	LOC112150453	calpain-1 catalytic subunit
559	4	112150488	tle2b	transducin-like enhancer protein 4 isoform X1
560	4	112150504	LOC112150504	location of vulva defective 1
561	4	112150505	ankle1	ankyrin repeat and LEM domain-containing protein 1 isoform X2
562	4	112150521	abl2	tyrosine-protein kinase ABL2 isoform X1
563	4	112150523	alkal1	protein ALKAL-like isoform X1
564	4	112150573	LOC112150573	hematopoietic SH2 domain-containing protein homolog
565	4	112150579	LOC112150579	interferon-induced protein with tetratricopeptide repeats 2-like
566	4	112150599	LOC112150599	interferon-induced protein 44-like
567	4	112150600	LOC112150600	interferon-induced protein 44-like
568	4	112150619	dpt	dermatopontin
569	4	112150640	nhsa	Nance-Horan syndrome protein isoform X1
570	4	112150641	il12rb1	interleukin-12 receptor subunit beta-1
571	4	112150651	prkacba	protein kinase, cAMP-dependent, catalytic, beta a isoform X1
572	4	112150663	bcl6aa	BCL6A transcription repressor a isoform X1
573	4	112150666	LOC112150666	protein-glutamine gamma-glutamyltransferase K
574	4	112150701	LOC112150701	protein PLANT CADMIUM RESISTANCE 2-like
575	4	112150719	LOC112150719	5-hydroxytryptamine receptor 3C
576	4	112150728	si:dkey-21p1.3	collagen alpha-1(I) chain
577	4	112150763	LOC112150763	insulin-like growth factor-binding protein 3
578	4	112150764	kif14	kinesin-like protein KIF14
579	4	112150772	diras1a	GTP-binding protein Di-Ras1
580	4	112150781	LOC112150781	placenta-specific gene 8 protein
581	4	112150785	niban1a	protein Niban 1a isoform X1
582	4	112150791	si:zfos-943e10.1	GRAM domain-containing protein 2B
583	4	112150823	reps2	ralBP1-associated Eps domain-containing protein 2 isoform X1
584	4	112150883	meltf	melanotransferrin
585	4	112150901	npm1b	nucleophosmin 1b isoform X1
586	4	112150903	ddr2a	discoidin domain-containing receptor 2 isoform X1
587	4	112150933	ankrd24	ankyrin repeat domain-containing protein 24 isoform X1
588	4	112151013	LOC112151013	sialic acid-binding Ig-like lectin 5
589	4	112151016	LOC112151016	B-cell receptor CD22-like
590	4	112151047	tnfrsf11a	tumor necrosis factor receptor superfamily member 11A
591	4	112151053	pde7a	high affinity cAMP-specific 3',5'-cyclic phosphodiesterase 7A isoform X1
592	4	112151103	agtr1b	type-1 angiotensin II receptor
593	4	112151139	LOC112151139	NLR family CARD domain-containing protein 3
594	4	112151187	sgk3	serine/threonine-protein kinase Sgk3
595	4	112151188	ppp1r42	protein phosphatase 1 regulatory subunit 42 isoform X1
596	4	112151220	fgf2	fibroblast growth factor 2
597	4	112151250	LOC112151250	inositol monophosphatase 1
598	4	112151251	LOC112151251	inositol monophosphatase 1 isoform X1
599	4	112151262	LOC112151262	nonsense-mediated mRNA decay protein 2
600	4	112151356	LOC112151356	cystatin-B
601	4	112151379	LOC112151379	neutral cholesterol ester hydrolase 1
602	4	112151380	csrnp1b	cysteine/serine-rich nuclear protein 1b
603	4	112151445	neto1l	neuropilin and tolloid-like protein 1 isoform X1
604	4	112151460	LOC112151460	ATP-sensitive inward rectifier potassium channel 10 isoform X1
605	4	112151554	f3a	coagulation factor IIIa
606	4	112151587	LOC112151587	NACHT, LRR and PYD domains-containing protein 13-like isoform X1
607	4	112151588	kcnh2b	potassium voltage-gated channel subfamily H member 2
608	4	112151809	LOC112151809	trypsin
609	4	112151810	LOC112151810	cAMP-responsive element modulator isoform X1
610	4	112151834	LOC112151834	receptor-interacting serine/threonine-protein kinase 3
611	4	112151839	LOC112151839	GATA zinc finger domain-containing protein 14-like
612	4	112151841	LOC112151841	mucin-2
613	4	112151842	LOC112151842	mucin-2-like isoform X1
614	4	112151852	LOC112151852	pro-neuregulin-4, membrane-bound isoform
615	4	112151871	LOC112151871	aminopeptidase N
616	4	112151901	LOC112151901	protein SSXT isoform X2
617	4	112151909	il17c	interleukin-17C
618	4	112151931	si:ch211-233h19.2	endosome/lysosome-associated apoptosis and autophagy regulator family member 2
619	4	112151954	hsd17b12a	very-long-chain 3-oxoacyl-CoA reductase-A isoform X1
620	4	112151981	reln	reelin isoform X1
621	4	112152093	zgc:153031	dihydrofolate reductase
622	4	112152103	LOC112152103	mucin-5AC-like
623	4	112152124	klf13	Krueppel-like factor 13
624	4	112152174	dennd4a	C-myc promoter-binding protein isoform X1
625	4	112152188	faap24	Fanconi anemia core complex-associated protein 24
626	4	112152192	LOC112152192	zinc finger protein GLIS1 isoform X1
627	4	112152202	tmem86a	lysoplasmalogenase-like protein TMEM86A
628	4	112152216	fanci	Fanconi anemia group I protein isoform X1
629	4	112152234	LOC112152234	CD48 antigen isoform X1
630	4	112152250	slc45a3	solute carrier family 45 member 3
631	4	112152278	ano3	anoctamin-3 isoform X3
632	4	112152287	LOC112152287	intestinal mucin-like protein
633	4	112152299	LOC112152299	growth arrest-specific protein 2
634	4	112152318	bpgm	bisphosphoglycerate mutase
635	4	112152342	mppe1	metallophosphoesterase 1
636	4	112152352	LOC112152352	zinc finger protein 536 isoform X2
637	4	112152358	ldlrad3	low-density lipoprotein receptor class A domain-containing protein 3 isoform X1
638	4	112152422	vwf	von Willebrand factor
639	4	112152434	sinhcaf	SIN3-HDAC complex-associated factor
640	4	112152453	syt1b	synaptotagmin-1b
641	4	112152461	plcg2	1-phosphatidylinositol 4,5-bisphosphate phosphodiesterase gamma-2
642	4	112152476	gcnt3	beta-1,3-galactosyl-O-glycosyl-glycoprotein beta-1,6-N-acetylglucosaminyltransferase 3
643	4	112152509	chst6	carbohydrate sulfotransferase 6
644	4	112152529	snrkb	SNF related kinase b
645	4	112152582	LOC112152582	hepatocyte cell adhesion molecule
646	4	112152596	megf11	multiple epidermal growth factor-like domains protein 11 isoform X1
647	4	112152600	ehf	ETS homologous factor isoform X1
648	4	112152611	si:dkey-30c15.10	anillin
649	4	112152616	has3	hyaluronan synthase 3 isoform X2
650	4	112152619	LOC112152619	cytochrome P450 2F2 isoform X2
651	4	112152625	tmtc2b	protein O-mannosyl-transferase TMTC2 isoform X1
652	4	112152638	c2cd4a	C2 calcium-dependent domain-containing protein 4A
653	4	112152641	LOC112152641	copine-8 isoform X1
654	4	112152652	LOC112152652	interferon-induced transmembrane protein 5 isoform X2
655	4	112152677	LOC112152677	fibulin-7 isoform X3
656	4	112152678	LOC112152678	voltage-dependent calcium channel subunit alpha-2/delta-1
657	4	112152689	parp12a	protein mono-ADP-ribosyltransferase PARP12
658	4	112152700	kif23	kinesin-like protein KIF23 isoform X1
659	4	112152713	arhgef39	rho guanine nucleotide exchange factor 39
660	4	112152719	rxfp3.3b	relaxin-3 receptor 1
661	4	112152722	c1qtnf13	complement C1q tumor necrosis factor-related protein 4
662	4	112152737	LOC112152737	catechol O-methyltransferase domain-containing protein 1-like isoform X1
663	4	112152811	LOC112152811	C-C motif chemokine 4-like isoform X1
664	4	112152833	dapk2b	death-associated protein kinase 2
665	4	112152868	kcnq1.2	potassium voltage-gated channel subfamily KQT member 1
666	4	112152914	zgc:162879	ras and EF-hand domain-containing protein
667	4	112152938	LOC112152938	tyrosine-protein kinase CSK
668	4	112152980	atp10b	probable phospholipid-transporting ATPase VB
669	4	112153020	LOC112153020	caspase-3
670	4	112153026	agtr2	type-2 angiotensin II receptor
671	4	112153065	LOC112153065	LRRN4 C-terminal-like protein
672	4	112153090	tbx22	T-box transcription factor TBX22
673	4	112153158	gria1a	LOW QUALITY PROTEIN: glutamate receptor 1a
674	4	112153174	egr1	early growth response protein 1
675	4	112153238	LOC112153238	long-chain-fatty-acid--CoA ligase 1 isoform X1
676	4	112153252	aff2	AF4/FMR2 family member 2 isoform X1
677	4	112153384	zgc:195212	DUF4554 domain-containing protein isoform X1
678	4	112153391	acsl4a	long-chain-fatty-acid--CoA ligase 4 isoform X1
679	4	112153402	tsc22d3	TSC22 domain family protein 3 isoform X2
680	4	112153498	irg1l	immunoresponsive gene 1, like
681	4	112153505	LOC112153505	cytokine-dependent hematopoietic cell linker
682	4	112153509	si:ch73-22a13.3	inositol-trisphosphate 3-kinase A
683	4	112153636	LOC112153636	short transient receptor potential channel 7 isoform X1
684	4	112153638	arl3l1	ADP ribosylation factor like GTPase 3, like 1 isoform X2
685	4	112153640	mid1ip1l	mid1-interacting protein 1-like
686	4	112153644	LOC112153644	basic proline-rich protein
687	4	112153667	btg1	protein BTG1
688	4	112153691	LOC112153691	protein ZBED8-like
689	4	112153719	adrb2a	adrenoceptor beta 2, surface a
690	4	112153726	stc2a	stanniocalcin-2a
691	4	112153729	LOC112153729	C-terminal-binding protein 1
692	4	112153757	eif4ebp3l	eukaryotic translation initiation factor 4E-binding protein 3-like
693	4	112153785	slc7a11	cystine/glutamate transporter
694	4	112153808	LOC112153808	leucine-rich repeat extensin-like protein 6
695	4	112153835	vstm4b	V-set and transmembrane domain-containing protein 4 isoform X4
696	4	112153843	LOC112153843	G-protein coupled receptor 26
697	4	112153880	LOC112153880	carbohydrate sulfotransferase 3
698	4	112153888	raraa	retinoic acid receptor alpha-A isoform X1
699	4	112153890	LOC112153890	gap junction delta-3 protein
700	4	112154054	mrtfba	myocardin-related transcription factor B isoform X1
701	4	112154157	LOC112154157	transient receptor potential cation channel subfamily M member 4
702	4	112154173	LOC112154173	dual specificity protein phosphatase 13
703	4	112154199	LOC112154199	progestin and adipoQ receptor family member 4
704	4	112154201	map2k6	dual specificity mitogen-activated protein kinase kinase 6
705	4	112154261	crhr1	corticotropin-releasing factor receptor 1
706	4	112154296	pvalb9	parvalbumin 9
707	4	112154297	wnk4a	serine/threonine-protein kinase WNK4 isoform X1
708	4	112154319	LOC112154319	interleukin-9 receptor
709	4	112154357	ca15b	carbonic anhydrase XVb
710	4	112154369	ddit4	DNA damage-inducible transcript 4 protein
711	4	112154371	scd	acyl-CoA desaturase
712	4	112154426	LOC112154426	angiopoietin-4
713	4	112154472	LOC112154472	elongation of very long chain fatty acids protein 6
714	4	112154544	LOC112154544	transmembrane protein 150A isoform X1
715	4	112154642	gdf10b	growth/differentiation factor 10b
716	4	112154659	mpp2b	MAGUK p55 subfamily member 2b isoform X1
717	4	112154678	LOC112154678	mucin-13
718	4	112154681	LOC112154681	carbohydrate sulfotransferase 15 isoform X2
719	4	112154684	LOC112154684	melanopsin-A
720	4	112154737	LOC112154737	nectin-1
721	4	112154749	chpfa	chondroitin sulfate synthase 2
722	4	112154753	gpr183a	G-protein coupled receptor 183-A
723	4	112154780	cxcr4b	C-X-C chemokine receptor type 4b
724	4	112154794	asb11	ankyrin repeat and SOCS box protein 11 isoform X2
725	4	112154799	LOC112154799	interleukin-1 receptor type 2
726	4	112154831	LOC112154831	MORC family CW-type zinc finger protein 3
727	4	112154834	gpr34b	probable G-protein coupled receptor 34b
728	4	112154866	thsd7ba	thrombospondin type-1 domain-containing protein 7B
729	4	112154887	gpr1	G-protein coupled receptor 1
730	4	112154890	csrnp3	cysteine/serine-rich nuclear protein 3 isoform X1
731	4	112154904	LOC112154904	rho GTPase-activating protein 6 isoform X1
732	4	112154929	fap	dipeptidyl peptidase 4 isoform X4
733	4	112154952	si:ch211-39i22.1	proteoglycan 4 isoform X1
734	4	112154968	LOC112154968	filamin A-interacting protein 1-like
735	4	112154992	LOC112154992	indian hedgehog B protein
736	4	112155035	LOC112155035	aryl hydrocarbon receptor
737	4	112155037	sp9	transcription factor Sp9
738	4	112155043	il17rel	putative interleukin-17 receptor E-like
739	4	112155089	klf7b	Krueppel-like factor 7b
740	4	112155101	inpp4aa	inositol polyphosphate-4-phosphatase type I A isoform X1
741	4	112155164	LOC112155164	cytochrome b reductase 1
742	4	112155167	col18a1a	collagen type XVIII alpha 1 chain a isoform X3
743	4	112155175	LOC112155175	granzyme G
744	4	112155191	LOC112155191	LOW QUALITY PROTEIN: MORC family CW-type zinc finger protein 3-like
745	4	112155238	itprid2	protein ITPRID2 isoform X2
746	4	112155248	LOC112155248	aryl hydrocarbon receptor
747	4	112155270	LOC112155270	lactase-phlorizin hydrolase
748	4	112155271	LOC112155271	lactase-phlorizin hydrolase
749	4	112155275	sik1	serine/threonine-protein kinase SIK1
750	4	112155305	LOC112155305	gap junction beta-2 protein
751	4	112155332	slc9a2	sodium/hydrogen exchanger 2
752	4	112155340	LOC112155340	growth hormone-regulated TBC protein 1-A
753	4	112155346	gxylt1b	glucoside xylosyltransferase 1 isoform X1
754	4	112155383	il1rl1	interleukin-1 receptor-like 1
755	4	112155392	stk39	STE20/SPS1-related proline-alanine-rich protein kinase isoform X1
756	4	112155436	itga6a	integrin alpha-6 isoform X1
757	4	112155441	slc5a3b	sodium/myo-inositol cotransporter
758	4	112155472	st8sia1	alpha-N-acetylneuraminide alpha-2,8-sialyltransferase
759	4	112155506	LOC112155506	immunoglobulin superfamily member 2
760	4	112155511	spc25	kinetochore protein Spc25
761	4	112155551	ackr3a	atypical chemokine receptor 3a
762	4	112155555	fancb	Fanconi anemia group B protein
763	4	112155557	glra2	glycine receptor subunit alpha-2 isoform X1
764	4	112155580	mcf2lb	guanine nucleotide exchange factor DBS isoform X4
765	4	112155699	LOC112155699	ladderlectin
766	4	112155701	LOC112155701	type-2 ice-structuring protein isoform X1
767	4	112155702	LOC112155702	mucin-3A
768	4	112155720	ppargc1a	peroxisome proliferator-activated receptor gamma coactivator 1-alpha isoform X1
769	4	112155796	cacna2d4a	voltage-dependent calcium channel subunit alpha-2/delta-4 isoform X1
770	4	112155808	LOC112155808	calcium uniporter protein, mitochondrial
771	4	112155811	LOC112155811	dickkopf-related protein 2
772	4	112155812	LOC112155812	protein turtle
773	4	112155821	LOC112155821	V-set domain containing T-cell activation inhibitor 1
774	4	112155848	si:dkey-85k7.11	endonuclease domain-containing 1 protein
775	4	112155849	kdm7aa	lysine-specific demethylase 7A
776	4	112155872	alox12	arachidonate 12-lipoxygenase, 12S-type
777	4	112155899	LOC112155899	flocculation protein FLO11
778	4	112155920	LOC112155920	shaker-related potassium channel tsha2
779	4	112155954	foxm1	forkhead box protein M1 isoform X1
780	4	112155956	LOC112155956	B-cell scaffold protein with ankyrin repeats
781	4	112155966	LOC112155966	probable E3 ubiquitin-protein ligase ARI8
782	4	112155973	si:ch73-352p4.8	cystine/glutamate transporter
783	4	112155981	rhno1	RAD9, HUS1, RAD1-interacting nuclear orphan protein 1
784	4	112156011	LOC112156011	NACHT, LRR and PYD domains-containing protein 14 isoform X1
785	4	112156035	hspa12b	heat shock 70 kDa protein 12B
786	4	112156070	adgrf3a	adhesion G protein-coupled receptor F5
787	4	112156073	tifa	TRAF-interacting protein with FHA domain-containing protein A
788	4	112156098	LOC112156098	macrophage mannose receptor 1-like isoform X2
789	4	112156105	LOC112156105	macrophage mannose receptor 1
790	4	112156146	adamtsl3	ADAMTS-like protein 1 isoform X1
791	4	112156147	LOC112156147	collagen alpha-1(XXV) chain isoform X1
792	4	112156149	LOC112156149	ankyrin repeat domain-containing protein 66 isoform X1
793	4	112156175	LOC112156175	ladderlectin
794	4	112156179	zgc:162171	ras-related protein Rab-38
795	4	112156183	paqr9	membrane progestin receptor epsilon
796	4	112156202	LOC112156202	leucine-rich melanocyte differentiation-associated protein
797	4	112156230	LOC112156230	low affinity immunoglobulin gamma Fc region receptor II
798	4	112156248	LOC112156248	carbohydrate sulfotransferase 12-like
799	4	112156249	LOC112156249	carbohydrate sulfotransferase 12
800	4	112156250	LOC112156250	carbohydrate sulfotransferase 12 isoform X1
801	4	112156251	LOC112156251	carbohydrate sulfotransferase 12
802	4	112156253	LOC112156253	C-C motif chemokine 7
803	4	112156267	LOC112156267	Fc receptor-like protein 4
804	4	112156273	LOC112156273	C-type lectin lectoxin-Lio3-like
805	4	112156276	LOC112156276	C-type mannose receptor 2-like
806	4	112156279	LOC112156279	putative cell agglutination protein SPAPB2C8.01
807	4	112156299	LOC112156299	ubiquitin carboxyl-terminal hydrolase 17-like protein B
808	4	112156303	LOC112156303	receptor-type tyrosine-protein phosphatase eta isoform X2
809	4	112156304	LOC112156304	mucin-5AC
810	4	112156309	LOC112156309	mucin-2 isoform X1
811	4	112156311	LOC112156311	receptor-type tyrosine-protein phosphatase H
812	4	112156318	LOC112156318	carbohydrate sulfotransferase 12-like
813	4	112156351	LOC112156351	selection and upkeep of intraepithelial T-cells protein 2 isoform X1
814	4	112156361	txk	tyrosine-protein kinase TXK
815	4	112156371	gal3st3	galactose-3-O-sulfotransferase 3 isoform X1
816	4	112156383	LOC112156383	proline-rich protein 36
817	4	112156418	arsj	arylsulfatase J
818	4	112156440	LOC112156440	solute carrier family 12 member 6 isoform X1
819	4	112156471	LOC112156471	leucine-rich repeat neuronal protein 3
820	4	112156503	LOC112156503	ATP-binding cassette sub-family D member 2
821	4	112156621	LOC112156621	NACHT, LRR and PYD domains-containing protein 12
822	4	112156628	LOC112156628	NACHT, LRR and PYD domains-containing protein 12-like isoform X1
823	4	112156674	LOC112156674	aerolysin-like protein
824	4	112156707	LOC112156707	aerolysin-like protein
825	4	112156740	LOC112156740	NLR family CARD domain-containing protein 3 isoform X1
826	4	112156801	LOC112156801	indian hedgehog B protein
827	4	112156831	LOC112156831	ribonuclease inhibitor-like
828	4	112156841	LOC112156841	NACHT, LRR and PYD domains-containing protein 12
829	4	112156862	LOC112156862	four and a half LIM domains protein 2
830	4	112156866	LOC112156866	NGFI-A-binding protein 1
831	4	112156923	emp1	epithelial membrane protein 1
832	4	112156936	cntf	ciliary neurotrophic factor
833	4	112157023	LOC112157023	caspase-6-like isoform X1
834	4	112157024	LOC112157024	LOW QUALITY PROTEIN: caspase-6
835	4	112157091	si:zfos-323e3.4	volume-regulated anion channel subunit LRRC8E
836	4	112157097	LOC112157097	apoptosis-stimulating of p53 protein 2 isoform X1
837	4	112157103	LOC112157103	histone H2B 1/2
838	4	112157105	LOC112157105	atlastin-2 isoform X1
839	4	112157121	LOC112157121	plakophilin-2
840	4	112157134	pik3r5	phosphoinositide 3-kinase regulatory subunit 5
841	4	112157176	LOC112157176	myosin-9
842	4	112157199	LOC112157199	GTP-binding protein Rhes
843	4	112157232	apbb2b	amyloid-beta A4 precursor protein-binding family B member 2 isoform X1
844	4	112157255	sgms2a	phosphatidylcholine:ceramide cholinephosphotransferase 2
845	4	112157284	LOC112157284	heterogeneous nuclear ribonucleoprotein L-like
846	4	112157316	enam	enamelin
847	4	112157380	sod3b	extracellular superoxide dismutase [Cu-Zn]
848	4	112157394	dctd	deoxycytidylate deaminase
849	4	112157420	arhgap19	rho GTPase-activating protein 19 isoform X1
850	4	112157423	ldlrb	low-density lipoprotein receptor
851	4	112157427	cpm	carboxypeptidase M isoform X1
852	4	112157443	smim14	small integral membrane protein 14
853	4	112157445	cygb2	cytoglobin-2
854	4	112157461	LOC112157461	titin-like
855	4	112157479	LOC112157479	caspase-6-like
856	4	112157487	LOC112157487	C-type lectin domain family 6 member A-like
857	4	112157510	LOC112157510	insulin-like growth factor-binding protein 4 isoform X1
858	4	112157521	rbpja	recombination signal binding protein for immunoglobulin kappa J region a
859	4	112157543	LOC112157543	sphingosine kinase 1
860	4	112157584	moxd1l	DBH-like monooxygenase protein 2 homolog
861	4	112157612	LOC112157612	sine oculis-binding protein homolog
862	4	112157616	LOC112157616	potassium channel subfamily K member 2 isoform X1
863	4	112157637	LOC112157637	jun dimerization protein 2
864	4	112157638	fam167ab	protein FAM167A isoform X1
865	4	112157668	slc35b2	adenosine 3'-phospho 5'-phosphosulfate transporter 1
866	4	112157712	fam110c	protein FAM110C
867	4	112157771	ak9	adenylate kinase 9 isoform X1
868	4	112157806	LOC112157806	prostaglandin D2 receptor 2
869	4	112157807	LOC112157807	CD209 antigen-like protein C
870	4	112157817	LOC112157817	adhesion G protein-coupled receptor F4
871	4	112157831	adgrg11	adhesion G-protein coupled receptor G6
872	4	112157866	LOC112157866	cartilage intermediate layer protein 2 isoform X1
873	4	112157902	LOC112157902	C-C motif chemokine 13-like
874	4	112157905	LOC112157905	C-C motif chemokine 22-like
875	4	112157923	LOC112157923	heparan sulfate glucosamine 3-O-sulfotransferase 5
876	4	112157954	cnih3	protein cornichon homolog 3 isoform X1
877	4	112157984	sgk1	serine/threonine-protein kinase Sgk1 isoform X1
878	4	112158034	LOC112158034	NF-kappa-B inhibitor alpha
879	4	112158072	LOC112158072	cyclin-dependent kinase inhibitor 1
880	4	112158121	LOC112158121	CD209 antigen-like protein C
881	4	112158148	sytl3	synaptotagmin-like protein 3
882	4	112158161	LOC112158161	adhesion G-protein coupled receptor F2-like
883	4	112158162	LOC112158162	G8 domain-containing protein DDB_G0286311
884	4	112158174	opn8c	opsin 8, group member c
885	4	112158184	il17a/f3	interleukin 17a/f3
886	4	112158236	fosab	v-fos FBJ murine osteosarcoma viral oncogene homolog Ab
887	4	112158243	slc35a1	CMP-sialic acid transporter
888	4	112158318	spic	transcription factor Spi-C isoform X1
889	4	112158340	dusp10	dual specificity protein phosphatase 10
890	4	112158396	LOC112158396	hepatocyte growth factor
891	4	112158418	mycn	N-myc protein
892	4	112158457	hey2	hairy/enhancer-of-split related with YRPW motif protein 2
893	4	112158475	fam49a	protein FAM49A isoform X1
894	4	112158598	klf15	Krueppel-like factor 15
895	4	112158599	LOC112158599	cadherin-like protein 26
896	4	112158614	LOC112158614	solute carrier family 17 member 9 isoform X1
897	4	112158667	si:dkey-151g10.3	serine/threonine-protein kinase WNK3
898	4	112158670	LOC112158670	transmembrane protein 198
899	4	112158736	si:dkey-93l1.9	ninjurin-2 isoform X1
900	4	112158741	LOC112158741	protein kinase C and casein kinase substrate in neurons protein 1
901	4	112158744	LOC112158744	E3 ubiquitin/ISG15 ligase TRIM25
902	4	112158760	gpr37l1b	G-protein coupled receptor 37-like 1
903	4	112158788	klhl17	kelch-like protein 17 isoform X1
904	4	112158791	hspa1b	heat shock 70 kDa protein 1B
905	4	112158793	ahcyl1	S-adenosylhomocysteine hydrolase-like protein 1 isoform X1
906	4	112158797	LOC112158797	23 kDa integral membrane protein
907	4	112158808	prph2la	photoreceptor outer segment membrane glycoprotein 2
908	4	112158818	sema3b	semaphorin-3B isoform X1
909	4	112158867	camta1a	calmodulin-binding transcription activator 1 isoform X1
910	4	112158922	LOC112158922	chloride anion exchanger
911	4	112158998	cebpb	CCAAT/enhancer-binding protein beta
912	4	112159032	mmp9	matrix metalloproteinase-9
913	4	112159078	LOC112159078	endothelin-3
914	4	112159083	LOC112159083	L-rhamnose-binding lectin SML
915	4	112159097	LOC112159097	ceramide synthase 5
916	4	112159125	LOC112159125	mucin-2
917	4	112159142	dnmt3ba	DNA (cytosine-5-)-methyltransferase 3 beta, duplicate a
918	4	112159148	LOC112159148	tyrosine-protein phosphatase non-receptor type 7 isoform X1
919	4	112159204	LOC112159204	LOW QUALITY PROTEIN: PCNA-interacting partner
920	4	112159271	LOC112159271	membrane-associated guanylate kinase, WW and PDZ domain-containing protein 2 isoform X1
921	4	112159316	oprl1	nociceptin receptor
922	4	112159350	si:rp71-17i16.5	phosphatidylinositol 4,5-bisphosphate 3-kinase catalytic subunit gamma isoform
923	4	112159366	sema3bl	sema domain, immunoglobulin domain (Ig), short basic domain, secreted, (semaphorin) 3bl
924	4	112159385	LOC112159385	interleukin-17 receptor B
925	4	112159403	LOC112159403	protein transport protein Sec61 subunit beta-like
926	4	112159443	LOC112159443	voltage-dependent calcium channel gamma-6 subunit
927	4	112159483	slc17a9b	solute carrier family 17 member 9b
928	4	112159489	LOC112159489	formin-like protein 13
929	4	112159528	nt5dc2	5'-nucleotidase domain-containing protein 2
930	4	112159555	LOC112159555	P2Y purinoceptor 1
931	4	112159634	LOC112159634	ERC protein 2 isoform X1
932	4	112159662	sema3h	sema domain, immunoglobulin domain (Ig), short basic domain, secreted, (semaphorin) 3H isoform X1
933	4	112159674	hck	tyrosine-protein kinase HCK
934	4	112159678	LOC112159678	cadherin-like protein 26 isoform X1
935	4	112159680	bmp7b	bone morphogenetic protein 7b
936	4	112159692	rnf19b	E3 ubiquitin-protein ligase RNF19B
937	4	112159705	LOC112159705	deoxynucleoside triphosphate triphosphohydrolase SAMHD1
938	4	112159748	zgc:158296	caveolin-3
939	4	112159763	LOC112159763	vasopressin V2 receptor
940	4	112159775	elapor1	endosome/lysosome-associated apoptosis and autophagy regulator 1 isoform X1
941	4	112159784	LOC112159784	L-rhamnose-binding lectin CSL1
942	4	112159799	LOC112159799	L-rhamnose-binding lectin SML-like
943	4	112159811	nr4a1	nuclear receptor subfamily 4 group A member 1
944	4	112159823	LOC112159823	taste receptor type 1 member 1-like
945	4	112159830	plekhn1	probable pleckstrin homology domain-containing family N member 1
946	4	112159837	LOC112159837	taste receptor type 1 member 1-like
947	4	112159863	npbwr2b	neuropeptides B/W receptor type 2b
948	4	112159864	LOC112159864	deoxynucleoside triphosphate triphosphohydrolase SAMHD1-like isoform X1
949	4	112159937	LOC112159937	condensin-2 complex subunit D3
950	4	112159953	LOC112159953	OX-2 membrane glycoprotein
951	4	112159998	LOC112159998	transmembrane protein 163
952	4	112159999	mbnl2	muscleblind-like protein 2 isoform X1
953	4	112160004	prkag3a	5'-AMP-activated protein kinase subunit gamma-1 isoform X1
954	4	112160025	nrp2a	neuropilin-2a isoform X1
955	4	112160043	trim25l	E3 ubiquitin/ISG15 ligase TRIM25
956	4	112160055	LOC112160055	transmembrane protein FAM155A
957	4	112160109	tlx1	T-cell leukemia homeobox protein 1 isoform X1
958	4	112160148	LOC112160148	keratin, type I cytoskeletal 18 isoform X1
959	4	112160151	LOC112160151	keratin, type II cytoskeletal 8 isoform X1
960	4	112160236	slc38a4	sodium-coupled neutral amino acid transporter 4 isoform X1
961	4	112160251	slc38a2	sodium-coupled neutral amino acid transporter 2
962	4	112160294	LOC112160294	zinc finger protein MSN4 isoform X1
963	4	112160296	LOC112160296	adhesion G-protein coupled receptor G5
964	4	112160297	LOC112160297	adhesion G-protein coupled receptor G2-like
965	4	112160307	LOC112160307	gap junction beta-5 protein
966	4	112160349	galns	N-acetylgalactosamine-6-sulfatase
967	4	112160413	si:dkey-148a17.6	leukotriene B4 receptor 1
968	4	112160418	xkr5b	XK-related protein 5b
969	4	112160456	LOC112160456	growth arrest-specific protein 1
970	4	112160507	mafa	transcription factor Maf isoform X1
971	4	112160557	LOC112160557	anoctamin-9
972	4	112160595	LOC112160595	globoside alpha-1,3-N-acetylgalactosaminyltransferase 1
973	4	112160623	LOC112160623	transcription factor E2F8
974	4	112160641	LOC112160641	SH3 and multiple ankyrin repeat domains protein 2 isoform X1
975	4	112160673	LOC112160673	A disintegrin and metalloproteinase with thrombospondin motifs 7 isoform X1
976	4	112160698	il17a/f1	interleukin 17a/f1 isoform X1
977	4	112160743	LOC112160743	excitatory amino acid transporter 2
978	4	112160773	ano1a	anoctamin-1 isoform X1
979	4	112160777	LOC112160777	NTPase KAP family P-loop domain-containing protein 1
980	4	112160794	LOC112160794	carbohydrate sulfotransferase 8
981	4	112160837	si:dkey-56m19.5	translation initiation factor IF-2
982	4	112160855	nrxn3a	neurexin 3a isoform X1
983	4	112160874	slc12a4	solute carrier family 12 member 4 isoform X1
984	4	112160901	il1fma	interleukin-1 family member A isoform X1
985	4	112160910	LOC112160910	protein diaphanous homolog 3 isoform X1
986	4	112160928	LOC112160928	frizzled-3
987	4	112160992	LOC112160992	adhesion G-protein coupled receptor G2
988	4	112161034	lrrc3b	leucine-rich repeat-containing protein 3B
989	4	112161059	fes	tyrosine-protein kinase Fes/Fps isoform X1
990	4	112161066	LOC112161066	isocitrate dehydrogenase [NADP], mitochondrial
991	4	112161101	il17a/f2	interleukin-17A
992	4	112161203	gpc5a	glypican-5a
993	4	112161206	tox3	TOX high mobility group box family member 3
994	4	112161210	LOC112161210	neoverrucotoxin subunit alpha
995	4	112161247	sinhcafl	SIN3-HDAC complex associated factor, like
996	4	112161294	crispld2	cysteine-rich secretory protein LCCL domain-containing 2
997	4	112161296	chst1	carbohydrate sulfotransferase 1
998	4	112161309	LOC112161309	centromere protein Q
999	4	112161373	LOC112161373	elongation of very long chain fatty acids protein 6 isoform X1
1000	4	112161379	chst3a	carbohydrate sulfotransferase 3a
1001	4	112161408	foxg1b	forkhead box protein G1b
1002	4	112161415	grem2a	gremlin-2
1003	4	112161430	prph2b	peripherin-2b
1004	4	112161433	prokr1b	prokineticin receptor 1b
1005	4	112161442	hpse2	inactive heparanase-2
1006	4	112161478	kcnma1a	calcium-activated potassium channel subunit alpha-1a isoform X4
1007	4	112161486	abcg8	ATP-binding cassette sub-family G member 8 isoform X1
1008	4	112161553	il22ra2	interleukin-22 receptor subunit alpha-2
1009	4	112161563	LOC112161563	5-hydroxytryptamine receptor 7
1010	4	112161602	LOC112161602	inositol 1,4,5-trisphosphate receptor-interacting protein
1011	4	112161605	slit1a	slit homolog 1a isoform X1
1012	4	112161606	LOC112161606	rho GTPase-activating protein 19 isoform X1
1013	4	112161612	si:ch211-195b13.1	STKc_SGK domain-containing protein
1014	4	112161766	LOC112161766	echinoderm microtubule-associated protein-like 6 isoform X1
1015	4	112161787	LOC112161787	major histocompatibility complex class I-related gene protein isoform X1
1016	4	112161803	LOC112161803	hydroxycarboxylic acid receptor 2-like
1017	4	112161812	LOC112161812	semaphorin-4G isoform X1
1018	4	112161851	LOC112161851	isoaspartyl peptidase/L-asparaginase isoform X1
1019	4	112161863	LOC112161863	deleted in malignant brain tumors 1 protein isoform X1
1020	4	112161986	LOC112161986	cystatin
1021	4	112162044	LOC112162044	piggyBac transposable element-derived protein 2 isoform X1
1022	4	112162054	kcnk1b	potassium channel subfamily K member 1b
1023	4	112162075	hmx3a	homeobox protein HMX3
1024	4	112162088	LOC112162088	bifunctional 3'-phosphoadenosine 5'-phosphosulfate synthase 2
1025	4	112162094	LOC112162094	ras and Rab interactor 2
1026	4	112162114	thbs2a	thrombospondin-2 isoform X1
1027	4	112162158	alox5a	polyunsaturated fatty acid 5-lipoxygenase
1028	4	112162164	gdf6b	growth/differentiation factor 6-B
1029	4	112162217	slc18a2	synaptic vesicular amine transporter
1030	4	112162246	bean1	protein BEAN1
1031	4	112162437	LOC112162437	H-2 class I histocompatibility antigen, L-D alpha chain isoform X1
1032	4	112162456	LOC112162456	phosphatidylinositol 4-kinase beta isoform X1
1033	4	112162546	LOC112162546	collagen alpha-1(XIV) chain isoform X3
1034	4	112162563	LOC112162563	dentin sialophosphoprotein
1035	4	112162565	LOC112162565	class I histocompatibility antigen, F10 alpha chain isoform X1
1036	4	112162570	LOC112162570	HLA class I histocompatibility antigen, B alpha chain
1037	4	112162607	LOC112162607	zymogen granule membrane protein 16
1038	4	112162608	LOC112162608	zymogen granule membrane protein 16-like
1039	4	112162621	LOC112162621	serine-aspartate repeat-containing protein F isoform X1
1040	4	112162626	LOC112162626	zymogen granule membrane protein 16
1041	4	112162634	LOC112162634	zymogen granule membrane protein 16
1042	4	112162639	LOC112162639	zymogen granule membrane protein 16-like
1043	4	112162649	s100u	S100 calcium binding protein U
1044	4	112162738	pip5k1ba	phosphatidylinositol-4-phosphate 5-kinase, type I, beta a isoform X1
1045	4	112162781	LOC112162781	serine/threonine-protein phosphatase with EF-hands 2
1046	4	112162797	LOC112162797	alpha-(1,3)-fucosyltransferase 7
1047	4	112162821	galnt12	polypeptide N-acetylgalactosaminyltransferase 12
1048	4	112162824	dmgdh	dimethylglycine dehydrogenase, mitochondrial
1049	4	112162893	si:ch211-127i16.2	probable flavin-containing monoamine oxidase A
1050	4	112162957	LOC112162957	acyl-coenzyme A thioesterase 3 isoform X1
1051	4	112162960	LOC112162960	chondroitin sulfate proteoglycan 4
1052	4	112163029	unc13bb	protein unc-13 homolog B isoform X1
1053	4	112163049	pik3r1	phosphatidylinositol 3-kinase regulatory subunit alpha
1054	4	112163107	LOC112163107	alpha-synuclein
1055	4	112163111	LOC112163111	ephrin type-A receptor 5
1056	4	112163234	esm1	endothelial cell-specific molecule 1
1057	4	112163248	sgsm1b	small G protein signaling modulator 1 isoform X1
1058	4	112163274	ptger4b	prostaglandin E receptor 4 (subtype EP4) b
1059	4	112163288	ier3ip1	immediate early response 3-interacting protein 1
1060	4	112163319	LOC112163319	phospholipase A2
1061	4	112163324	gal3st1b	galactosylceramide sulfotransferase
1062	4	112163346	prodha	proline dehydrogenase 1, mitochondrial
1063	4	112163375	LOC112163375	interleukin-31 receptor subunit alpha
1064	4	112163383	LOC112163383	uracil nucleotide/cysteinyl leukotriene receptor
1065	4	112163399	LOC112163399	torsin-1A isoform X1
1066	4	112163400	LOC112163400	torsin-1A
1067	4	112163402	LOC112163402	torsin-1A
1068	4	112163417	arrdc1b	arrestin domain-containing protein 1b
1069	4	112163418	fybb	FYN-binding protein 1 isoform X1
1070	4	112163420	kcnn2	small conductance calcium-activated potassium channel protein 2 isoform X1
1071	4	112163485	rnf208	RING finger protein 208
1072	4	112163503	LOC112163503	matrix metalloproteinase-17
1073	4	112163523	LOC112163523	protein FAM222A
1074	4	118597855	LOC118597855	syntaxin-11-like
1075	4	118597879	LOC118597879	B-cell receptor CD22-like
1076	4	118597885	LOC118597885	C-C chemokine receptor type 8-like
1077	4	118597960	LOC118597960	NTPase KAP family P-loop domain-containing protein 1-like
1078	4	118598086	LOC118598086	ankyrin repeat and sterile alpha motif domain-containing protein 1B-like
1079	4	118598107	il26	interleukin-26
1080	4	118598111	LOC118598111	plexin-C1-like
1081	4	118598199	LOC118598199	adhesion G protein-coupled receptor F5-like
1082	4	118598200	LOC118598200	low affinity immunoglobulin gamma Fc region receptor II-like
1083	4	118598209	LOC118598209	C-C chemokine receptor type 8-like
1084	4	118598310	LOC118598310	zinc finger BED domain-containing protein 4-like
1085	4	118598372	LOC118598372	protein mono-ADP-ribosyltransferase PARP14-like
1086	4	118598420	LOC118598420	B-cell receptor CD22-like
1087	4	118598445	LOC118598445	NACHT, LRR and PYD domains-containing protein 12-like
1088	4	118598524	LOC118598524	putative acyl-coenzyme A thioesterase 6
1089	4	118598595	LOC118598595	NACHT, LRR and PYD domains-containing protein 1-like
1090	4	118598616	LOC118598616	mucin-5AC-like
1091	4	118598716	LOC118598716	C-type lectin domain family 4 member K-like
1092	4	118598907	LOC118598907	cell wall protein DAN4-like
1093	4	118599011	LOC118599011	taste receptor type 1 member 2-like
1094	4	118599138	LOC118599138	netrin receptor UNC5C-like
1095	4	118599145	tmem119a	transmembrane protein 119
1096	4	118599197	LOC118599197	melanocyte protein PMEL-like
1097	4	118599234	LOC118599234	protein NLRC3-like
1098	4	118599274	LOC118599274	thyroid peroxidase-like
1099	4	118599277	dok3	docking protein 2
1100	4	118599381	LOC118599381	gastrula zinc finger protein XlCGF57.1-like
1101	4	118599424	LOC118599424	protein unc-13 homolog B-like
1102	4	118599449	LOC118599449	acyl-coenzyme A thioesterase 5-like
1103	4	118599497	LOC118599497	ribonuclease inhibitor-like
1104	4	118599646	LOC118599646	C-type lectin domain family 12 member B-like isoform X1
1105	4	118599651	LOC118599651	fer-1-like protein 4
1106	4	118599659	LOC118599659	GTPase IMAP family member 2-like
1107	4	118599754	LOC118599754	free fatty acid receptor 3-like isoform X1
1108	4	118599785	LOC118599785	RLA class II histocompatibility antigen, DP alpha-1 chain-like
1109	4	118599840	LOC118599840	meprin A subunit beta-like
1110	4	118600014	LOC118600014	GTPase IMAP family member 9-like
1111	4	118600064	LOC118600064	transmembrane protein 272-like
1112	4	118600086	LOC118600086	matrix remodeling-associated protein 8-like
1113	4	118600127	LOC118600127	NACHT, LRR and PYD domains-containing protein 12-like
1114	4	118600131	LOC118600131	mucin-5AC-like
1115	4	118600135	LOC118600135	C-type mannose receptor 2-like
1116	4	118600154	LOC118600154	granzyme-like protein 1
1117	4	118600230	LOC118600230	leukocyte immunoglobulin-like receptor subfamily A member 3
