# Supplementary material for: Screening and Identification of Hnf1ba-slc12a1 Signal Pathway in Response to Low-Salinity Stress in Marine Medaka (Oryzias melastigma)
Source: Int J Mol Sci. 2025 Nov 25;26(23):11402. doi: 10.3390/ijms262311402 (PMC12691728; doi:10.3390/ijms262311402)
Supplement: Supplementary file 1 [file ijms-26-11402-s001.zip › Supplementary Table S3 Transcription factor of Oryzias melastigma.xlsx]

## Sheet: TFs
No.	Gene ID	Gene Symbol	Gene Name	Gene Family
1	112136126	tbx3a	T-box transcription factor TBX3a isoform X1	T-box
2	112136148	barhl1b	barH-like homeobox 1b	Homeobox
3	112136152	LOC112136152	zinc finger protein 135	zf-C2H2
4	112136166	lhx5	LIM/homeobox protein Lhx5 isoform X1	Homeobox
5	112136176	rfx3	transcription factor RFX3 isoform X1	RFX
6	112136177	smad4a	mothers against decapentaplegic homolog 4a isoform X1	MH1
7	112136249	irx1b	iroquois-class homeodomain protein IRX-1b	Homeobox
8	112136259	sp4	transcription factor Sp4 isoform X2	zf-C2H2
9	112136272	heyl	hairy/enhancer-of-split related with YRPW motif-like protein	bHLH
10	112136274	hoxa1a	homeobox protein Hox-A1a	Homeobox
11	112136275	zbtb8b	zinc finger and BTB domain-containing protein 8B	ZBTB
12	112136315	irx4b	iroquois-class homeodomain protein IRX-4b	Homeobox
13	112136355	zbtb44	zinc finger and BTB domain-containing protein 44	ZBTB
14	112136359	atf5b	uncharacterized protein atf5b isoform X1	TF_bZIP
15	112136380	LOC112136380	PR domain zinc finger protein 12	zf-C2H2
16	112136394	sp8a	transcription factor Sp8a	zf-C2H2
17	112136436	tbx4	T-box transcription factor TBX4	T-box
18	112136454	lhx1a	LIM/homeobox protein Lhx1	Homeobox
19	112136471	tbx2b	T-box transcription factor TBX2b isoform X1	T-box
20	112136476	usf1	upstream stimulatory factor 1	bHLH
21	112136477	her8.2	hairy-related 8.2	bHLH
22	112136479	her13	hairy-related 13	bHLH
23	112136489	prdm1a	PR domain zinc finger protein 1a	zf-C2H2
24	112136562	foxo6b	forkhead box protein O6b	Fork_head
25	112136593	LOC112136593	mothers against decapentaplegic homolog 4	MH1
26	112136598	creb3l4	cyclic AMP-responsive element-binding protein 3-like protein 4	TF_bZIP
27	112136611	pbx2	pre-B-cell leukemia transcription factor 2	Homeobox
28	112136618	smarcc1a	SWI/SNF complex subunit SMARCC1 isoform X1	MYB
29	112136626	fli1rs	fli-1 proto-oncogene, ETS transcription factor-related sequence isoform X1	ETS
30	112136633	etsrp	ETS1-related protein isoform X1	ETS
31	112136656	LOC112136656	DNA-binding protein SATB1 isoform X1	CUT
32	112136669	etv1	ETS translocation variant 1 isoform X1	ETS
33	112136691	nr1d2a	nuclear receptor subfamily 1 group D member 2a	THR-like
34	112136695	nr2f5	nuclear receptor subfamily 2 group F member 5	RXR-like
35	112136720	meox2a	homeobox protein MOX-2	Homeobox
36	112136726	LOC112136726	retinoic acid receptor beta	THR-like
37	112136734		#N/A	ENSOMEP00000018931.1;
38	112136745	onecutl	one cut domain, family member, like	CUT
39	112136748	tbx20	T-box transcription factor TBX20 isoform X1	T-box
40	112136760	zbtb37	zinc finger and BTB domain-containing protein 37	ZBTB
41	112136774	sox14	transcription factor Sox-14	HMG
42	112136778	LOC112136778	LIM/homeobox protein Lhx8 isoform X1	Homeobox
43	112136807	LOC112136807	ETS translocation variant 5 isoform X1	ETS
44	112136808	nfic	nuclear factor 1 C-type	CTF_NFI
45	112136835	onecut3a	hepatocyte nuclear factor 6	CUT
46	112136838	mef2b	myocyte-specific enhancer factor 2B isoform X1	SRF
47	112136866	nfia	nuclear factor 1 A-type isoform X1	CTF_NFI
48	112136868	pias4a	E3 SUMO-protein ligase PIAS4-A isoform X1	zf-MIZ
49	112136870	foxq2	forkhead box Q2	Fork_head
50	112136884	rfxank	DNA-binding protein RFXANK isoform X1	Others
51	112136941	twist1a	twist-related protein 1a	bHLH
52	112136966	rorca	RAR-related orphan receptor C a isoform X1	THR-like
53	112137001	gatad2ab	GATA zinc finger domain containing 2Ab isoform X2	zf-GATA
54	112137017	gsx2	GS homeobox 2	Homeobox
55	112137037	nrl	neural retina-specific leucine zipper protein	TF_bZIP
56	112137058	tfap2e	transcription factor AP-2-epsilon	AP-2
57	112137106	LOC112137106	homeobox protein unc-4 homolog	Homeobox
58	112137116	LOC112137116	zinc finger protein GLIS2	zf-C2H2
59	112137117	atf4a	cyclic AMP-dependent transcription factor ATF-4	TF_bZIP
60	112137154	gpank1	G patch domain and ankyrin repeat-containing protein 1	zf-C2H2
61	112137156	pou4f2	POU domain, class 4, transcription factor 2 isoform X1	Pou
62	112137172	evx1	homeobox even-skipped homolog protein 1	Homeobox
63	112137174	xpa	DNA repair protein complementing XP-A cells	Others
64	112137191	foxk1	forkhead box protein K1 isoform X1	Fork_head
65	112137212	cc2d1a	coiled-coil and C2 domain-containing protein 1A	Others
66	112137217	znf827	zinc finger protein 827	zf-C2H2
67	112137248	LOC112137248	homeobox protein MSX-2	Homeobox
68	112137257	LOC112137257	zinc finger protein 516	zf-C2H2
69	112137275	bcl11ab	B-cell lymphoma/leukemia 11A	zf-C2H2
70	112137294	LOC112137294	teashirt homolog 1	zf-C2H2
71	112137302	lbx1b	transcription factor LBX1b	Homeobox
72	112137319	LOC112137319	homeobox protein Hox-A10	Homeobox
73	112137327	hoxa11a	homeobox protein Hox-A11a	Homeobox
74	112137338	hoxa9a	homeobox protein Hox-A9a	Homeobox
75	112137368	mxi1	max-interacting protein 1 isoform X3	bHLH
76	112137370	mafgb	v-maf avian musculoaponeurotic fibrosarcoma oncogene homolog Gb	TF_bZIP
77	112137377	nr3c2	mineralocorticoid receptor	ESR-like
78	112137405	rfx1b	MHC class II regulatory factor RFX1 isoform X1	RFX
79	112137419	klf1	Krueppel-like factor 1	zf-C2H2
80	112137494	smad1	mothers against decapentaplegic homolog 1	MH1
81	112137496	LOC112137496	transcription factor AP-4 isoform X1	bHLH
82	112137499	hand2	heart- and neural crest derivatives-expressed protein 2	bHLH
83	112137558	LOC112137558	far upstream element-binding protein 2	Others
84	112137572	LOC112137572	uncharacterized protein LOC112137572	TF_bZIP
85	112137581	nfyc	nuclear transcription factor Y subunit gamma isoform X1	NF-YC
86	112137682	isl1	insulin gene enhancer protein isl-1 isoform X1	Homeobox
87	112137690	prdm6	putative histone-lysine N-methyltransferase PRDM6 isoform X1	zf-C2H2
88	112137692	arid3c	AT-rich interactive domain-containing protein 3A	ARID
89	112137709	pias2	E3 SUMO-protein ligase PIAS2 isoform X1	zf-MIZ
90	112137726	LOC112137726	zinc finger protein OZF isoform X1	zf-C2H2
91	112137769	sub1b	SUB1 regulator of transcription b	PC4
92	112137773	satb1a	DNA-binding protein SATB1a	CUT
93	112137807	prdm8b	PR domain zinc finger protein 8b	zf-C2H2
94	112137809	nkx1.2lb	NK1 transcription factor related 2-like,b	Homeobox
95	112137887	hopx	homeodomain-only protein	Homeobox
96	112137888	emx3	empty spiracles homeobox 3 isoform X1	Homeobox
97	112137892	nfkb1	nuclear factor NF-kappa-B p105 subunit	RHD
98	112137896	LOC112137896	transcription factor COE3 isoform X1	COE
99	112137935	LOC112137935	leucine-rich repeat flightless-interacting protein 1 isoform X1	LRRFIP
100	112137966	nfe2l3	nuclear factor erythroid 2-related factor 3	TF_bZIP
101	112137978	satb2	DNA-binding protein SATB2	CUT
102	112138034	tbx15	T-box transcription factor TBX15	T-box
103	112138068	bhlha9	class A basic helix-loop-helix protein 9	bHLH
104	112138126	sp2	transcription factor Sp2 isoform X1	zf-C2H2
105	112138334	LOC112138334	zinc finger protein 16	zf-C2H2
106	112138335	LOC112138335	zinc finger protein 329	zf-C2H2
107	112138375	LOC112138375	transcription factor Sox-1a	HMG
108	112138382	creb3l1	cyclic AMP-responsive element-binding protein 3-like protein 1 isoform X1	TF_bZIP
109	112138534	neurog1	neurogenin-1	bHLH
110	112138569	carhsp1	calcium-regulated heat-stable protein 1 isoform X1	CSD
111	112138623	wdhd1	WD repeat and HMG-box DNA-binding protein 1	HMG
112	112138638	LOC112138638	early growth response protein 1	zf-C2H2
113	112138666	LOC112138666	histone H4 transcription factor	zf-C2H2
114	112138734	cdc5l	cell division cycle 5-like protein	MYB
115	112138796	LOC112138796	LIM/homeobox protein Lhx1 isoform X1	Homeobox
116	112138822	puraa	transcriptional activator protein Pur-alpha	Others
117	112138828	LOC112138828	SWI/SNF-related matrix-associated actin-dependent regulator of chromatin subfamily E member 1 isoform X5	HMG
118	112138968	LOC112138968	transcriptional repressor scratch 1	zf-C2H2
119	112138981	LOC112138981	52 kDa repressor of the inhibitor of the protein kinase	THAP
120	112138983	pknox2	homeobox protein PKNOX2 isoform X1	Homeobox
121	112138987	bsx	brain-specific homeobox protein homolog	Homeobox
122	112138997	LOC112138997	carbohydrate-responsive element-binding protein-like isoform X1	bHLH
123	112139040	plag1	zinc finger protein PLAG1 isoform X1	zf-C2H2
124	112139121	mysm1	histone H2A deubiquitinase MYSM1	MYB
125	112139200	deaf1	deformed epidermal autoregulatory factor 1 homolog isoform X1	SAND
126	112139220	nfil3	nuclear factor interleukin-3-regulated protein	TF_bZIP
127	112139332	pou2f3	POU domain, class 2, transcription factor 3	Pou
128	112139392		#N/A	ENSOMEP00000019606.1;
129	112139420	si:dkey-89b17.4	zinc finger protein 646 isoform X1	zf-C2H2
130	112139426	si:dkeyp-113d7.1	zinc finger protein 84	zf-C2H2
131	112139433	LOC112139433	zinc finger protein 628	zf-C2H2
132	112139610	tal1	T-cell acute lymphocytic leukemia protein 1 homolog isoform X1	bHLH
133	112139650	zbtb7a	zinc finger and BTB domain-containing protein 7A isoform X1	ZBTB
134	112139667	tbxta	T-box transcription factor T-A	T-box
135	112139685	LOC112139685	zinc finger protein 32	zf-C2H2
136	112139832	smad9	mothers against decapentaplegic homolog 9 isoform X1	MH1
137	112139901	ar	androgen receptor isoform X1	ESR-like
138	112139910	LOC112139910	Krueppel-like factor 6	zf-C2H2
139	112139970	pitx1	pituitary homeobox 1 isoform X1	Homeobox
140	112139978	rbpjl	recombining binding protein suppressor of hairless-like protein isoform X1	CSL
141	112140009	mych	myelocytomatosis oncogene homolog	bHLH
142	112140051	LOC112140051	zinc finger protein aebp2	zf-C2H2
143	112140179	foxr1	forkhead box protein R1	Fork_head
144	112140187	LOC112140187	zinc finger X-chromosomal protein isoform X1	zf-C2H2
145	112140190	LOC112140190	myoblast determination protein 1 homolog 1	bHLH
146	112140214	LOC112140214	gastrula zinc finger protein XlCGF57.1	zf-C2H2
147	112140321	LOC112140321	oocyte zinc finger protein XlCOF6-like	zf-C2H2
148	112140331	gfi1b	zinc finger protein Gfi-1b	zf-C2H2
149	112140333	LOC112140333	high mobility group protein B1	HMG
150	112140346	purg	purine-rich element-binding protein gamma	Others
151	112140480	si:ch211-79k12.2	zinc finger protein 491	zf-C2H2
152	112140481	LOC112140481	nuclear factor of activated T-cells, cytoplasmic 1	RHD
153	112140485	LOC112140485	teashirt homolog 1	zf-C2H2
154	112140495	zgc:66448	zinc finger protein 62 homolog	zf-C2H2
155	112140496	wu:fe05a04	zinc finger and SCAN domain-containing protein 12 isoform X1	zf-C2H2
156	112140498	znf576.2	zinc finger protein 576.2 isoform X1	zf-C2H2
157	112140504	znf407	zinc finger protein 407	zf-C2H2
158	112140512	znf516	zinc finger protein 516 isoform X1	zf-C2H2
159	112140514	zhx2a	zinc fingers and homeoboxes protein 2a isoform X1	Homeobox
160	112140523	im:7147486	zinc finger protein 616	zf-C2H2
161	112140524	sall3a	sal-like protein 3	zf-C2H2
162	112140525	pou4f3	POU domain, class 4, transcription factor 3	Pou
163	112140555	esrra	steroid hormone receptor ERR1 isoform X1	ESR-like
164	112140606	klf8	Krueppel-like factor 8	zf-C2H2
165	112140613	LOC112140613	transcription factor Sox-14-like	HMG
166	112140648	gtf2ird1	general transcription factor II-I repeat domain-containing protein 1 isoform X1	GTF2I
167	112140741	myclb	protein L-Myc-1b	bHLH
168	112140795	LOC112140795	PR domain zinc finger protein 1	zf-C2H2
169	112140860	gmeb2	glucocorticoid modulatory element-binding protein 2	SAND
170	112140965	creb3l3a	cyclic AMP-responsive element-binding protein 3-like protein 3-A	TF_bZIP
171	112140985	max	protein max isoform X1	bHLH
172	112140990	LOC112140990	transcription factor 23	bHLH
173	112141154	arntl1a	aryl hydrocarbon receptor nuclear translocator-like 1a	bHLH
174	112141162	tead1a	transcriptional enhancer factor TEF-1a	TEA
175	112141235	zgc:158291	brain-specific homeobox/POU domain protein 3	Pou
176	112141238	fezf1	fez family zinc finger protein 1	zf-C2H2
177	112141271	foxg1c	forkhead box protein G1c	Fork_head
178	112141311	LOC112141311	nuclear receptor subfamily 6 group A member 1-A	GCNF-like
179	112141315	gcm2	chorion-specific transcription factor GCMb isoform X2	GCM
180	112141474	pitx2	pituitary homeobox 2 isoform X1	Homeobox
181	112141478	nfxl1	NF-X1-type zinc finger protein NFXL1 isoform X1	zf-NF-X1
182	112141502	camta2	calmodulin-binding transcription activator 2	CG-1
183	112141585	zbtb20	zinc finger and BTB domain-containing protein 20	ZBTB
184	112141658	si:dkey-250d21.1	uncharacterized protein si:dkey-250d21.1	THAP
185	112141669		#N/A	ENSOMEP00000018142.1;
186	112141709	hic2	hypermethylated in cancer 2 protein	ZBTB
187	112141765	ncor1	nuclear receptor corepressor 1 isoform X1	MYB
188	112141835	rcor1	REST corepressor 1 isoform X2	MYB
189	112141883	LOC112141883	gastrula zinc finger protein XlCGF57.1-like isoform X2	zf-C2H2
190	112141922	nfrkb	nuclear factor related to kappa-B-binding protein isoform X1	Others
191	112141925	LOC112141925	HMG box-containing protein 1 isoform X1	HMG
192	112141945	zbtb17	zinc finger and BTB domain-containing protein 17 isoform X1	ZBTB
193	112141993	runx1	runt-related transcription factor 1	Runt
194	112142221	lrrfip1b	uncharacterized protein lrrfip1b isoform X1	LRRFIP
195	112142296	tulp4b	tubby-related protein 4	Tub
196	112142310	tcf7	transcription factor 7 isoform X1	HMG
197	112142396	aff4	AF4/FMR2 family member 4 isoform X1	AF-4
198	112142410	LOC112142410	interferon regulatory factor 1 isoform X1	IRF
199	112142414	npas2	neuronal PAS domain-containing protein 2 isoform X1	bHLH
200	112142453	atf5a	uncharacterized protein atf5a isoform X1	TF_bZIP
201	112142466	zbtb21	zinc finger and BTB domain-containing protein 21	ZBTB
202	112142510	LOC112142510	dimethyladenosine transferase 1, mitochondrial	Others
203	112142570	paxbp1	PAX3- and PAX7-binding protein 1	GCFC
204	112142579	lg14h17orf49	chromatin complexes subunit BAP18 isoform X1	MYB
205	112142594	zgc:77151	AT-rich interactive domain-containing protein 5B isoform X1	ARID
206	112142649	LOC112142649	heart- and neural crest derivatives-expressed protein 1	bHLH
207	112142659	gsx1	GS homeobox 1	Homeobox
208	112142788	LOC112142788	estrogen receptor beta	ESR-like
209	112142793	zbtb16a	zinc finger and BTB domain-containing protein 16-A	ZBTB
210	112142807	LOC112142807	forkhead box protein O1-A	Fork_head
211	112142824	LOC112142824	vascular endothelial zinc finger 1 isoform X1	zf-C2H2
212	112142830	six4a	homeobox protein SIX4a	Homeobox
213	112142871	LOC112142871	HMG box transcription factor BBX isoform X1	HMG
214	112142930	mntb	MAX network transcriptional repressor b isoform X1	bHLH
215	112142955	crebrf	CREB3 regulatory factor	Others
216	112142958	LOC112142958	transcription factor COE1	COE
217	112143021	sox3	transcription factor Sox-3	HMG
218	112143037	znf292a	zinc finger protein 292a	zf-C2H2
219	112143040	bach1b	transcription regulator protein BACH1b	TF_bZIP
220	112143051	msx2b	homeobox protein MSH-D	Homeobox
221	112143072	LOC112143072	glucocorticoid receptor isoform X1	ESR-like
222	112143074	klf5l	Kruppel-like factor 5 like	zf-C2H2
223	112143114	LOC112143114	eomesodermin	T-box
224	112143117	erfl1	ETS domain-containing transcription factor ERF-like	ETS
225	112143132	irx1a	iroquois-class homeodomain protein IRX-1a	Homeobox
226	112143151	sp8b	transcription factor Sp8 isoform X1	zf-C2H2
227	112143166	osr2	protein odd-skipped-related 2 isoform X1	zf-C2H2
228	112143174	LOC112143174	hairy/enhancer-of-split related with YRPW motif protein 1	bHLH
229	112143180	irx4a	iroquois-class homeodomain protein IRX-4a	Homeobox
230	112143200	prdm13	PR domain zinc finger protein 13	zf-C2H2
231	112143215	six6a	homeobox protein SIX6a	Homeobox
232	112143216	foxj2	forkhead box protein J2 isoform X1	Fork_head
233	112143223	hoxa10b	homeobox protein Hox-A10b	Homeobox
234	112143244	rxrbb	retinoic acid receptor RXR-beta-A isoform X1	RXR-like
235	112143285	zbtb32	zinc finger and BTB domain-containing protein 16-A	zf-C2H2
236	112143309	arid1aa	AT-rich interactive domain-containing protein 1A isoform X1	ARID
237	112143331	mtf1	metal regulatory transcription factor 1	zf-C2H2
238	112143343	mef2d	myocyte-specific enhancer factor 2D isoform X1	SRF
239	112143344	soga3a	protein SOGA3a isoform X1	TF_bZIP
240	112143350	nr4a3	nuclear receptor subfamily 4 group A member 3 isoform X1	NGFIB-like
241	112143399	LOC112143399	transcription factor HIVEP3	zf-C2H2
242	112143406	zfpm2a	zinc finger protein ZFPM2a isoform X1	zf-C2H2
243	112143430	tax1bp1b	tax1-binding protein 1 homolog B	Others
244	112143497	arnt	aryl hydrocarbon receptor nuclear translocator isoform X1	bHLH
245	112143498	LOC112143498	histone-lysine N-methyltransferase SETDB1-B isoform X1	MBD
246	112143505	si:dkeyp-69b9.6	uncharacterized protein si:dkeyp-69b9.6 isoform X1	zf-C2H2
247	112143507	dbpb	D site albumin promoter binding protein b	TF_bZIP
248	112143520	LOC112143520	zinc fingers and homeoboxes protein 1	Homeobox
249	112143522	sox4b	transcription factor SOX-4b	HMG
250	112143569	noto	homeobox protein notochord	Homeobox
251	112143570	LOC112143570	upstream stimulatory factor 2 isoform X1	bHLH
252	112143573	nr0b2a	nuclear receptor subfamily 0 group B member 2a	Miscellaneous
253	112143577	twist1b	twist-related protein 1b	bHLH
254	112143620	cicb	protein capicua homolog isoform X1	HMG
255	112143626	znf628	zinc finger protein 91	zf-C2H2
256	112143631	znf526	zinc finger protein 574	zf-C2H2
257	112143641	znf574	zinc finger protein 574	zf-C2H2
258	112143646	pou2f2a	POU domain, class 2, transcription factor 2 isoform X1	Pou
259	112143648	erfl3	ETS domain-containing transcription factor ERF	ETS
260	112143661	znf384b	zinc finger protein 384b isoform X3	zf-C2H2
261	112143705	LOC112143705	zinc finger protein 184	zf-C2H2
262	112143748	hoxa9b	homeobox protein Hox-A9b	Homeobox
263	112143750	LOC112143750	basic helix-loop-helix transcription factor scleraxis	bHLH
264	112143752	hoxa2b	homeobox protein Hox-A2b	Homeobox
265	112143753	LOC112143753	zinc finger protein ZFAT isoform X1	zf-C2H2
266	112143756	hoxa13b	homeobox protein Hox-A13b	Homeobox
267	112143766	zbtb7b	zinc finger and BTB domain-containing protein 7B isoform X3	ZBTB
268	112143815	hoxa11b	homeobox protein Hox-A11b	Homeobox
269	112143823	nkx2.1	homeobox protein Nkx-2.1	Homeobox
270	112143832	LOC112143832	uncharacterized LOC112143832, transcript variant X2	PAX
271	112143867	LOC112143867	transcription factor E2F3 isoform X1	E2F
272	112143875	znf687a	zinc finger protein 687a	zf-C2H2
273	112143886	preb	prolactin regulatory element-binding protein	Others
274	112143921	pou3f2b	POU domain, class 3, transcription factor 2	Pou
275	112143939	creb5b	cyclic AMP-responsive element-binding protein 5 isoform X1	TF_bZIP
276	112143972	rorc	nuclear receptor ROR-alpha B isoform X3	THR-like
277	112143991	l3mbtl1b	lethal(3)malignant brain tumor-like protein 4 isoform X1	zf-C2HC
278	112144019	LOC112144019	zinc finger E-box-binding homeobox 1	zf-C2H2
279	112144030	LOC112144030	transcriptional repressor scratch 1	zf-C2H2
280	112144034	LOC112144034	forkhead box protein O3	Fork_head
281	112144089	irx2a	iroquois-class homeodomain protein IRX-2a	Homeobox
282	112144100	si:ch1073-284b18.2	protein lin-28 homolog A isoform X1	CSD
283	112144148	LOC112144148	transcription factor 4 isoform X1	bHLH
284	112144171	onecut2	one cut domain family member 2 isoform X2	CUT
285	112144179	mbd2	methyl-CpG-binding domain protein 2	MBD
286	112144182	id3	DNA-binding protein inhibitor ID-3	bHLH
287	112144196	june	junE proto-oncogene, AP-1 transcription factor subunit	TF_bZIP
288	112144228	gfi1aa	growth factor independent 1A transcription repressor a isoform X2	zf-C2H2
289	112144231	znf644a	zinc finger protein 644a	zf-C2H2
290	112144272	ubtfl	upstream binding transcription factor, like isoform X1	HMG
291	112144308	LOC112144308	transcriptional activator Myb isoform X1	MYB
292	112144312	LOC112144312	zinc finger protein OZF	zf-C2H2
293	112144313	dnajc1	dnaJ homolog subfamily C member 1	MYB
294	112144323	znf622	zinc finger protein 622	zf-C2H2
295	112144327	LOC112144327	oocyte zinc finger protein XlCOF6.1	zf-C2H2
296	112144348	LOC112144348	gastrula zinc finger protein XlCGF8.2DB	zf-C2H2
297	112144349	LOC112144349	zinc finger protein 768	zf-C2H2
298	112144350	LOC112144350	transcriptional regulator Myc-2 isoform X1	bHLH
299	112144371	LOC112144371	zinc finger protein 354A	zf-C2H2
300	112144380	LOC112144380	homeobox protein engrailed-2b	Homeobox
301	112144420	bcl6ab	BCL6A transcription repressor b	ZBTB
302	112144436	LOC112144436	transcription factor HES-1	bHLH
303	112144487	rbck1	ranBP-type and C3HC4-type zinc finger-containing protein 1 isoform X1	Others
304	112144493	snai1a	snail family zinc finger 1a	zf-C2H2
305	112144496	mafbb	transcription factor MafB	TF_bZIP
306	112144535	gata2b	endothelial transcription factor GATA-2b	zf-GATA
307	112144544	gata1a	GATA binding protein 1a	zf-GATA
308	112144567	msx1a	homeobox protein MSX-1a	Homeobox
309	112144582	zbtb40	zinc finger and BTB domain-containing protein 40 isoform X1	ZBTB
310	112144584	osr1	protein odd-skipped-related 1	zf-C2H2
311	112144591	phox2bb	paired like homeobox 2Bb	Homeobox
312	112144594	sp7	transcription factor Sp7 isoform X1	zf-C2H2
313	112144596	LOC112144596	nuclear factor of activated T-cells, cytoplasmic 2	RHD
314	112144620	stat2	signal transducer and activator of transcription 2	STAT
315	112144662	pparg	peroxisome proliferator-activated receptor gamma	THR-like
316	112144671	LOC112144671	transcription factor SOX-13 isoform X1	HMG
317	112144697	elk4	ETS domain-containing protein Elk-4	ETS
318	112144700	atf7b	cyclic AMP-dependent transcription factor ATF-7b isoform X1	TF_bZIP
319	112144702	atf1	cyclic AMP-dependent transcription factor ATF-1	TF_bZIP
320	112144739	LOC112144739	vitamin D3 receptor B	THR-like
321	112144765	foxj3	forkhead box protein J3	Fork_head
322	112144768	znf831	zinc finger protein 831	zf-C2H2
323	112144798	LOC112144798	calmodulin-binding transcription activator 1 isoform X1	CG-1
324	112144880	elf3	ETS-related transcription factor Elf-3	ETS
325	112144905	patz1	POZ-, AT hook-, and zinc finger-containing protein 1 isoform X1	ZBTB
326	112144933	adnpa	activity-dependent neuroprotector homeobox a	Homeobox
327	112144935	arid1b	AT-rich interactive domain-containing protein 1B	ARID
328	112144949	tead3b	transcriptional enhancer factor TEF-5 isoform X1	TEA
329	112144954	znfx1	NFX1-type zinc finger-containing protein 1 isoform X1	Others
330	112144957	ddit3	DNA damage-inducible transcript 3 protein	TF_bZIP
331	112145015	six1a	homeobox protein six1a	Homeobox
332	112145023	foxp1b	forkhead box protein P1-B isoform X1	Fork_head
333	112145067	prdm2b	PR domain zinc finger protein 2 isoform X1	zf-C2H2
334	112145086	tfeb	transcription factor EB isoform X1	bHLH
335	112145101	pax7a	paired box protein Pax-7a isoform X1	PAX
336	112145148	LOC112145148	zinc finger protein 250 isoform X1	zf-C2H2
337	112145155	myog	myogenin	bHLH
338	112145176	mitfa	melanocyte inducing transcription factor a	bHLH
339	112145205	tmf1	TATA element modulatory factor	Others
340	112145216	gata2a	endothelial transcription factor GATA-2a isoform X1	zf-GATA
341	112145240	fezf2	fez family zinc finger protein 2	zf-C2H2
342	112145266	LOC112145266	retinoic acid receptor gamma isoform X1	THR-like
343	112145280	zbtb49	zinc finger and BTB domain-containing protein 49 isoform X1	ZBTB
344	112145283	lyar	cell growth-regulating nucleolar protein	Others
345	112145392	pbrm1l	polybromo 1, like isoform X1	HMG
346	112145411	yy1a	transcriptional repressor protein YY1a	zf-C2H2
347	112145418	LOC112145418	class E basic helix-loop-helix protein 40	bHLH
348	112145427	znf362a	zinc finger protein 362a isoform X1	zf-C2H2
349	112145466	tox2	TOX high mobility group box family member 2 isoform X1	HMG
350	112145467	grhl3	grainyhead-like protein 3 homolog	CP2
351	112145479	si:dkey-156n14.3	zinc finger protein ZXDC	zf-C2H2
352	112145491	LOC112145491	nuclear receptor subfamily 1 group D member 1	THR-like
353	112145517	LOC112145517	protein Wiz	zf-C2H2
354	112145521	LOC112145521	transcription factor jun-B isoform X1	TF_bZIP
355	112145524	hmx4	H6 family homeobox 4	Homeobox
356	112145534	si:ch211-117k10.3	Krueppel-like factor 15	zf-C2H2
357	112145545	zbtb22b	zinc finger and BTB domain-containing protein 22b isoform X1	ZBTB
358	112145550	bhlhe40	class E basic helix-loop-helix protein 40	bHLH
359	112145560	barx1	homeobox protein BarH-like 1	Homeobox
360	112145583	LOC112145583	probable nuclear hormone receptor HR38	NGFIB-like
361	112145600	gli1	zinc finger protein GLI1	zf-C2H2
362	112145602	lbx2	transcription factor LBX2	Homeobox
363	112145643	gsc	homeobox protein goosecoid	Homeobox
364	112145662	bcl11ba	BAF chromatin remodeling complex subunit BCL11B a isoform X1	zf-C2H2
365	112145665	znf384a	zinc finger protein 384a isoform X1	zf-C2H2
366	112145682	mybl2b	v-myb avian myeloblastosis viral oncogene homolog-like 2b isoform X1	MYB
367	112145685	LOC112145685	homeobox protein SIX5	Homeobox
368	112145704	irf6	interferon regulatory factor 6	IRF
369	112145738	id1	DNA-binding protein inhibitor ID-1	bHLH
370	112145741	foxa2	forkhead box protein A2	Fork_head
371	112145752	mbd1b	methyl-CpG-binding domain protein 1b isoform X1	MBD
372	112145756	tfe3b	transcription factor E3b isoform X1	bHLH
373	112145778	tfap2c	transcription factor AP-2 gamma isoform X1	AP-2
374	112145788	si:ch211-232b12.5	zinc fingers and homeoboxes protein 3	Homeobox
375	112145837	sp100.1	sp110 nuclear body protein	SAND
376	112145884	nr5a5	nuclear receptor subfamily 5, group A, member 5	SF-like
377	112145892	mafk	transcription factor MafK	TF_bZIP
378	112145913	hoxb8a	homeobox protein Hox-B8a isoform X1	Homeobox
379	112145914	hoxb9a	homeobox protein Hox-B9a	Homeobox
380	112145922	csdc2b	cold shock domain-containing protein C2	CSD
381	112145935	nfe2l1a	endoplasmic reticulum membrane sensor NFE2L1a isoform X2	TF_bZIP
382	112145944	vsx2	visual system homeobox 2 isoform X1	Homeobox
383	112145958	nkx2.4a	NK2 homeobox 4a isoform X1	Homeobox
384	112145965	glis2b	zinc finger protein GLIS2b	zf-C2H2
385	112145983	cpsf4	cleavage and polyadenylation specificity factor subunit 4	zf-CCCH
386	112145997	ubtf	nucleolar transcription factor 1 isoform X1	HMG
387	112146018	zgc:153292	uncharacterized protein zgc:153292	THAP
388	112146051	nfixb	nuclear factor I/Xb isoform X1	CTF_NFI
389	112146059	hoxb2a	homeobox protein Hox-B2a	Homeobox
390	112146060	hoxb3a	homeobox protein Hox-B3a	Homeobox
391	112146061	hoxb5a	homeobox protein Hox-B5a	Homeobox
392	112146062	hoxb6a	homeobox protein Hox-B6a	Homeobox
393	112146063	hoxb4a	homeobox protein Hox-B4a	Homeobox
394	112146086	si:ch211-157c3.4	cell death-inducing p53-target protein 1 homolog	zf-LITAF-like
395	112146087	si:ch211-194b1.1	protein Wiz isoform X1	zf-C2H2
396	112146098	foxj1a	forkhead box protein J1-A	Fork_head
397	112146156	eve1	even-skipped-like1	Homeobox
398	112146213	si:dkey-43p13.5	retinal homeobox protein Rx1	Homeobox
399	112146223	pax1a	paired box protein Pax-1a isoform X1	PAX
400	112146242	tcf3b	transcription factor 3b	bHLH
401	112146249	mbd3b	methyl-CpG-binding domain protein 3b isoform X1	MBD
402	112146269	cdip1	cell death-inducing p53-target protein 1	zf-LITAF-like
403	112146273	lmx1al	LIM homeobox transcription factor 1-alpha isoform X2	Homeobox
404	112146289	atf4b	activating transcription factor 4b	TF_bZIP
405	112146294	rfx1a	MHC class II regulatory factor RFX1a isoform X1	RFX
406	112146314	pbx4	pre-B-cell leukemia transcription factor 4 isoform X1	Homeobox
407	112146322	znf653	zinc finger protein 653 isoform X2	zf-C2H2
408	112146338	phb	prohibitin	Others
409	112146339	znf652	zinc finger protein 652	zf-C2H2
410	112146340	foxi2	forkhead box protein I2	Fork_head
411	112146344	tefb	TEF transcription factor, PAR bZIP family member b isoform X1	TF_bZIP
412	112146369	prox2	prospero homeobox protein 2	HPD
413	112146374	zgc:162612	forkhead box transcription factor	Fork_head
414	112146390	LOC112146390	neurogenic differentiation factor 2 isoform X1	bHLH
415	112146407	mlx	max-like protein X	bHLH
416	112146418	sox10	transcription factor SOX-10 isoform X1	HMG
417	112146437	foxk2	forkhead box protein K2	Fork_head
418	112146440	LOC112146440	zinc finger MYM-type protein 4 isoform X1	THAP
419	112146457	uncx	homeobox protein unc-4 homolog isoform X1	Homeobox
420	112146484	srebf1	sterol regulatory element-binding protein 1	bHLH
421	112146488	e4f1	transcription factor E4F1 isoform X1	zf-C2H2
422	112146520	LOC112146520	transcription factor MafG isoform X1	TF_bZIP
423	112146557	srebf2	sterol regulatory element-binding protein 2	bHLH
424	112146602	bach2a	transcription regulator protein BACH2	TF_bZIP
425	112146607	LOC112146607	zinc finger and SCAN domain-containing protein 23	zf-C2H2
426	112146625	hoxb13a	homeobox protein Hox-B13a	Homeobox
427	112146643	sox9a	transcription factor SOX-9a	HMG
428	112146651	LOC112146651	zinc finger protein 384 isoform X1	zf-C2H2
429	112146690	LOC112146690	thyroid hormone receptor alpha isoform X1	THR-like
430	112146797	sox8a	transcription factor SOX-8a	HMG
431	112146811	junbb	junB proto-oncogene, AP-1 transcription factor subunit b	TF_bZIP
432	112146820	hoxb1a	homeobox protein Hox-B1a	Homeobox
433	112146942	stat5a	signal transducer and activator of transcription 5A isoform X1	STAT
434	112146943	stat3	signal transducer and activator of transcription 3 isoform X1	STAT
435	112146959	emx1	homeobox protein EMX1	Homeobox
436	112146960	tfap4	transcription factor AP-4 isoform X2	bHLH
437	112146962	znf281a	LOW QUALITY PROTEIN: zinc finger protein 281	zf-C2H2
438	112146970	si:dkey-208k4.2	P43 5S RNA-binding protein	zf-C2H2
439	112146990	hmgxb4a	HMG domain-containing protein 4a isoform X1	HMG
440	112146995	mideasb	mitotic deacetylase-associated SANT domain protein	Others
441	112147016	hlfa	HLF transcription factor, PAR bZIP family member a	TF_bZIP
442	112147044	foxc1a	forkhead box C1-A	Fork_head
443	112147053	hes6	transcription cofactor HES-6	bHLH
444	112147056	tfa	transferrin-a	Others
445	112147069	irf4a	interferon regulatory factor 4a	IRF
446	112147133	tox	thymocyte selection-associated high mobility group box protein TOX	HMG
447	112147158	gbx1	homeobox protein GBX-1	Homeobox
448	112147163	sall2	sal-like protein 2	zf-C2H2
449	112147194	insm1b	insulinoma-associated protein 1b	zf-C2H2
450	112147197	cebpd	CCAAT/enhancer-binding protein delta	TF_bZIP
451	112147200	LOC112147200	transcriptional repressor p66-alpha isoform X1	zf-GATA
452	112147231	homeza	homeobox and leucine zipper encoding a isoform X1	Homeobox
453	112147251	ptf1a	pancreas transcription factor 1 subunit alpha	bHLH
454	112147255	gpbp1l1	vasculin-like protein 1	Others
455	112147272	LOC112147272	zinc finger protein 521 isoform X1	zf-C2H2
456	112147297	rx2	retinal homeobox protein Rx2	Homeobox
457	112147312	klf17	Krueppel-like factor 17	zf-C2H2
458	112147328	nr2f6a	nuclear receptor subfamily 2 group F member 6a isoform X1	RXR-like
459	112147404	lhx8a	LIM/homeobox protein Lhx8 isoform X1	Homeobox
460	112147407	pbx1a	pre-B-cell leukemia homeobox 1a isoform X1	Homeobox
461	112147409	LOC112147409	transcription factor AP-1	TF_bZIP
462	112147415	si:ch73-382f3.1	THAP domain-containing protein 3	THAP
463	112147425	foxa1	hepatocyte nuclear factor 3-alpha	Fork_head
464	112147440	LOC112147440	TSC22 domain family protein 2 isoform X1	TSC22
465	112147463	mgaa	MAX dimerization protein MGA a isoform X6	T-box
466	112147514	LOC112147514	homeobox protein Mohawk	Homeobox
467	112147522	zgc:153115	Krueppel-like factor 9	zf-C2H2
468	112147579	tox4a	TOX high mobility group box family member 4 isoform X1	HMG
469	112147584	foxq1a	forkhead box protein Q1a	Fork_head
470	112147602	LOC112147602	nuclear receptor ROR-beta	THR-like
471	112147604	LOC112147604	cyclic AMP-responsive element-binding protein 3-like protein 3-A isoform X1	TF_bZIP
472	112147644	LOC112147644	zinc finger protein 16	zf-C2H2
473	112147665	gata6	transcription factor GATA-6 isoform X1	zf-GATA
474	112147704	snai2	zinc finger protein SNAI2	zf-C2H2
475	112147710	LOC112147710	paired box protein Pax-3 isoform X1	PAX
476	112147732	foxf2a	forkhead box protein F2a	Fork_head
477	112147741	onecut3b	hepatocyte nuclear factor 6	CUT
478	112147799	zbtb41	zinc finger and BTB domain-containing protein 41	ZBTB
479	112147803	si:rp71-1g18.1	zinc finger protein 23	zf-C2H2
480	112147826	klf2b	Krueppel-like factor 2b	zf-C2H2
481	112147830	dmbx1a	diencephalon/mesencephalon homeobox protein 1-A	Homeobox
482	112147850	e2f5	transcription factor E2F5	E2F
483	112147887	foxn4	forkhead box protein N4	Fork_head
484	112147906	lmx1bb	LIM homeobox transcription factor 1, beta b isoform X1	Homeobox
485	112147933	mxd1	max dimerization protein 1 isoform X1	bHLH
486	112147942	LOC112147942	homeobox protein orthopedia B isoform X1	Homeobox
487	112147973	tbx1	T-box transcription factor TBX1	T-box
488	112147997	LOC112147997	T-box transcription factor TBX5 isoform X3	T-box
489	112148013	esrrb	steroid hormone receptor ERR2 isoform X1	ESR-like
490	112148049	fosl2	fos-related antigen 2	TF_bZIP
491	112148051	barhl1a	barH-like homeobox 1a	Homeobox
492	112148064	nkx2.7	NK2 transcription factor related 7	Homeobox
493	112148116	LOC112148116	transcription termination factor 1	MYB
494	112148125	ebf2	transcription factor COE2 isoform X1	COE
495	112148160	tbx16	T-box transcription factor 16	T-box
496	112148164	setbp1	SET-binding protein	Others
497	112148176	LOC112148176	mothers against decapentaplegic homolog 4 isoform X1	MH1
498	112148181	hnf1a	hepatocyte nuclear factor 1-alpha	Homeobox
499	112148198	cux2b	homeobox protein cut-like 2 isoform X1	CUT
500	112148311	ncor2	nuclear receptor corepressor 2 isoform X1	MYB
501	112148316	zbtb34	zinc finger and BTB domain-containing protein 34	ZBTB
502	112148323	LOC112148323	zinc finger protein 462	zf-C2H2
503	112148326	pbx3b	pre-B-cell leukemia transcription factor 3b isoform X1	Homeobox
504	112148345	znf367	zinc finger protein 367	zf-C2H2
505	112148401	zbtb26	zinc finger and BTB domain-containing protein 26	ZBTB
506	112148429	mier3b	mesoderm induction early response protein 3 isoform X1	MYB
507	112148436	klf9	Krueppel-like factor 9	zf-C2H2
508	112148447	LOC112148447	nuclear receptor subfamily 6 group A member 1 isoform X1	GCNF-like
509	112148456	grhl1	grainyhead-like protein 1 homolog isoform X1	CP2
510	112148468	nr2f1a	nuclear receptor subfamily 2 group F member 1-A isoform X1	RXR-like
511	112148478	LOC112148478	mothers against decapentaplegic homolog 2 isoform X1	MH1
512	112148493	tal2	T-cell acute lymphocytic leukemia protein 2 isoform X1	bHLH
513	112148504	figla	factor in the germline alpha	bHLH
514	112148550	LOC112148550	zinc finger BED domain-containing protein 1	zf-BED
515	112148577	foxb2	forkhead box protein B2	Fork_head
516	112148587	rorb	nuclear receptor ROR-beta	THR-like
517	112148615	xbp1	LOW QUALITY PROTEIN: X-box-binding protein 1	TF_bZIP
518	112148633	nkx3-1	homeobox protein Nkx-3.1	Homeobox
519	112148639	atoh1a	protein atonal homolog 1a	bHLH
520	112148675	snapc4	snRNA-activating protein complex subunit 4	MYB
521	112148690	LOC112148690	nuclear receptor subfamily 5 group A member 2	SF-like
522	112148694	dmrt2a	doublesex- and mab-3-related transcription factor 2a isoform X1	DM
523	112148696	dmrt1	doublesex- and mab-3-related transcription factor 1 isoform X1	DM
524	112148731	arid5a	AT-rich interactive domain-containing protein 5A isoform X1	ARID
525	112148742	klf11b	Krueppel-like factor 11b	zf-C2H2
526	112148767	LOC112148767	MLX-interacting protein isoform X1	bHLH
527	112148773	nkx6.3	homeobox protein Nkx-6.3	Homeobox
528	112148812	znf131	zinc finger protein 131 isoform X1	ZBTB
529	112148818	tcf7l1b	transcription factor 7-like 1-B isoform X1	HMG
530	112148825	creb3l3l	cAMP responsive element binding protein 3-like 3 like	TF_bZIP
531	112148830	znf366	zinc finger protein 366 isoform X2	zf-C2H2
532	112148853	egr3	early growth response protein 3	zf-C2H2
533	112148884	mef2cb	myocyte enhancer factor 2cb isoform X1	SRF
534	112148888	rlf	zinc finger protein Rlf	zf-C2H2
535	112148943	lhx2b	LIM/homeobox protein Lhx2b isoform X1	Homeobox
536	112148986	prdm10	PR domain zinc finger protein 10 isoform X4	zf-C2H2
537	112149007	LOC112149007	mRNA decay activator protein ZFP36L1	zf-CCCH
538	112149076	pgr	progesterone receptor	ESR-like
539	112149101	zbtb42	zinc finger and BTB domain-containing protein 18.2 isoform X1	ZBTB
540	112149117	hnf1ba	hepatocyte nuclear factor 1-beta-A isoform X1	Homeobox
541	112149169	thyn1	thymocyte nuclear protein 1	Others
542	112149256	hic1	hypermethylated in cancer 1 protein isoform X1	ZBTB
543	112149317	foxg1a	forkhead box protein G1	Fork_head
544	112149328	sox11a	transcription factor SOX-11a	HMG
545	112149362	hmgb1b	high mobility group protein B1b	HMG
546	112149410	phox2a	paired mesoderm homeobox protein 2A	Homeobox
547	112149430	LOC112149430	homeobox protein otx5 isoform X1	TF_Otx
548	112149492	shox2	short stature homeobox protein 2 isoform X1	Homeobox
549	112149539	LOC112149539	uncharacterized protein LOC112149539	THAP
550	112149578	runx3	runt-related transcription factor 3 isoform X1	Runt
551	112149594	barx2	homeobox protein BarH-like 2	Homeobox
552	112149619	foxn1	forkhead box protein N1 isoform X1	Fork_head
553	112149623	nkx2.2a	homeobox protein Nkx-2.2a isoform X1	Homeobox
554	112149673	mecom	histone-lysine N-methyltransferase MECOM isoform X1	zf-C2H2
555	112149680	foxo1a	forkhead box protein O1-A	Fork_head
556	112149702	zbtb16b	zinc finger and BTB domain-containing protein 16-A	ZBTB
557	112149725	LOC112149725	zinc finger protein 345	zf-C2H2
558	112149750	foxa3	hepatocyte nuclear factor 3-gamma	Fork_head
559	112149751	LOC112149751	THAP domain-containing protein 5 isoform X2	THAP
560	112149829	mnta	max-binding protein MNT	bHLH
561	112149840	npas1	neuronal PAS domain-containing protein 1	bHLH
562	112149857	znf296	zinc finger protein 296	zf-C2H2
563	112149871	six9	SIX homeobox 9 isoform X2	Homeobox
564	112149874	ets1	protein C-ets-1 isoform X1	ETS
565	112149881	fli1	Friend leukemia integration 1 transcription factor isoform X1	ETS
566	112149918	relb	transcription factor RelB isoform X1	RHD
567	112149930	tada2a	transcriptional adapter 2-alpha isoform X1	MYB
568	112149935	six5	homeobox protein SIX5	Homeobox
569	112149942	thap12b	THAP domain containing 12b	THAP
570	112149944	meis3	homeobox protein Meis3	Homeobox
571	112149950	zgc:162730	mRNA decay activator protein ZFP36L1	zf-CCCH
572	112149969	zfp36l1a	mRNA decay activator protein ZFP36L1a	zf-CCCH
573	112149980	fosb	protein fosB isoform X1	TF_bZIP
574	112149995	zgc:112083	histone H4 transcription factor	zf-C2H2
575	112150021	sebox	homeobox protein SEBOX	Homeobox
576	112150120	dmrta2	doublesex- and mab-3-related transcription factor A2	DM
577	112150122	fosaa	proto-oncogene c-Fos isoform X3	TF_bZIP
578	112150126	mafaa	transcription factor MafAa	TF_bZIP
579	112150140	foxd3	forkhead box protein D3	Fork_head
580	112150157	nr2f6b	nuclear receptor subfamily 2 group F member 6b	RXR-like
581	112150178	foxq1b	forkhead box protein Q1	Fork_head
582	112150179	LOC112150179	forkhead box protein F2	Fork_head
583	112150184	dmrt2b	doublesex- and mab-3-related transcription factor 2b	DM
584	112150235	foxe3	forkhead box protein E3	Fork_head
585	112150236	foxd2	forkhead box protein D2	Fork_head
586	112150274	si:ch73-130a3.4	THAP domain-containing protein 6	THAP
587	112150275	zbtb11	zinc finger and BTB domain-containing protein 11 isoform X1	ZBTB
588	112150276	tp63	tumor protein 63 isoform X1	P53
589	112150282	atf6	cyclic AMP-dependent transcription factor ATF-6 alpha	TF_bZIP
590	112150286	ccdc124	coiled-coil domain-containing protein 124	HMG
591	112150359	jdp2a	jun dimerization protein 2 isoform X1	TF_bZIP
592	112150380	rfx2	DNA-binding protein RFX2 isoform X1	RFX
593	112150465	irf4l	interferon regulatory factor 4 isoform X2	IRF
594	112150489	zbtb8a	zinc finger and BTB domain-containing protein 8A isoform X1	ZBTB
595	112150499	sox2	transcription factor Sox-2	HMG
596	112150520	lhx9	LIM/homeobox protein Lhx9	Homeobox
597	112150526	lhx4	LIM/homeobox protein Lhx4	Homeobox
598	112150620	zgc:101100	diencephalon/mesencephalon homeobox protein 1-A	Homeobox
599	112150642	tsc22d2	TSC22 domain family protein 2 isoform X1	TSC22
600	112150658	LOC112150658	ETS domain-containing transcription factor ERF-like isoform X1	ETS
601	112150663	bcl6aa	BCL6A transcription repressor a isoform X1	ZBTB
602	112150672	LOC112150672	pre-B-cell leukemia transcription factor 1 isoform X1	Homeobox
603	112150745	tlx2	T-cell leukemia homeobox protein 2 isoform X1	Homeobox
604	112150782	nr5a2	nuclear receptor subfamily 5 group A member 2	SF-like
605	112150800	LOC112150800	forkhead box C1-A	Fork_head
606	112150817	arid3a	AT-rich interactive domain-containing protein 3A	ARID
607	112150834	mier2	mesoderm induction early response protein 2 isoform X1	MYB
608	112150865	rxrgb	retinoic acid receptor RXR-gamma-B	RXR-like
609	112150872	jund	transcription factor jun-D	TF_bZIP
610	112150879	her6	hairy-related 6	bHLH
611	112150881	prrx1b	paired mesoderm homeobox protein 1b isoform X1	Homeobox
612	112150898	jun	transcription factor AP-1	TF_bZIP
613	112150900	lmx1a	LIM homeobox transcription factor 1-alpha	Homeobox
614	112150916	rx1	retinal homeobox protein Rx1	Homeobox
615	112150923	prdm5	PR domain zinc finger protein 5	zf-C2H2
616	112150978	zbtb47b	zinc finger and BTB domain-containing protein 47	ZBTB
617	112150981	arxa	aristaless-related homeobox protein	Homeobox
618	112151001	LOC112151001	zinc finger protein 629	zf-C2H2
619	112151006	zeb1b	zinc finger E-box-binding homeobox 1b	zf-C2H2
620	112151010	znf438	zinc finger protein 438 isoform X1	zf-C2H2
621	112151043	sox17	transcription factor SOX-17	HMG
622	112151100	zic4	zinc finger protein ZIC 4 isoform X1	zf-C2H2
623	112151101	zic1	zinc finger protein ZIC 1	zf-C2H2
624	112151109	rreb1a	ras-responsive element-binding protein 1 isoform X1	zf-C2H2
625	112151111	en2a	homeobox protein engrailed-2a	Homeobox
626	112151112	zfhx4	zinc finger homeobox protein 4 isoform X1	Homeobox
627	112151118	hnf4g	hepatocyte nuclear factor 4-gamma isoform X1	RXR-like
628	112151150	terf1	telomeric repeat-binding factor 1 isoform X1	MYB
629	112151192	mybl1	myb-related protein A isoform X1	MYB
630	112151214	myca	transcriptional regulator Myc-A isoform X1	bHLH
631	112151218	tfap2a	transcription factor AP-2-alpha isoform X1	AP-2
632	112151267	nfx1	transcriptional repressor NF-X1	zf-NF-X1
633	112151294	ahrra	aryl-hydrocarbon receptor repressor a isoform X1	bHLH
634	112151300	pou6f2	POU domain, class 6, transcription factor 2 isoform X1	Pou
635	112151304	gli3	transcriptional activator GLI3 isoform X1	zf-C2H2
636	112151306	LOC112151306	basic helix-loop-helix domain-containing protein USF3	bHLH
637	112151369	irf9	interferon regulatory factor 9	IRF
638	112151380	csrnp1b	cysteine/serine-rich nuclear protein 1b	CSRNP_N
639	112151431	mnx1	motor neuron and pancreas homeobox protein 1	Homeobox
640	112151433	LOC112151433	vascular endothelial zinc finger 1 isoform X1	zf-C2H2
641	112151437	gtf3ab	general transcription factor IIIA, b	zf-C2H2
642	112151447	LOC112151447	zinc finger protein 835	zf-C2H2
643	112151465	maf1b	MAF1 homolog, negative regulator of RNA polymerase III b	Others
644	112151467	foxh1	forkhead box protein H1	Fork_head
645	112151479	pdx1	pancreas/duodenum homeobox protein 1	Homeobox
646	112151502	klf6a	Krueppel-like factor 6a	zf-C2H2
647	112151557	prdm14	PR domain zinc finger protein 14	zf-C2H2
648	112151563	bhlhe22	class E basic helix-loop-helix protein 22	bHLH
649	112151570	nanog	homeobox protein NANOG	Homeobox
650	112151584	mkxa	mohawk homeobox a	Homeobox
651	112151603	sox32	SRY-box transcription factor 32	HMG
652	112151615	tgif1	homeobox protein TGIF1 isoform X1	Homeobox
653	112151657	zfhx2	zinc finger homeobox protein 4 isoform X1	Homeobox
654	112151708	LOC112151708	AT-rich interactive domain-containing protein 3A	ARID
655	112151723	alx4b	homeobox protein aristaless-like 4	Homeobox
656	112151767	myod1	myoblast determination protein 1 homolog	bHLH
657	112151794	LOC112151794	neuronal PAS domain-containing protein 3 isoform X1	bHLH
658	112151807	ascl1b	achaete-scute homolog 1b	bHLH
659	112151810	LOC112151810	cAMP-responsive element modulator isoform X1	TF_bZIP
660	112151820	LOC112151820	ETS domain-containing protein Elk-3	ETS
661	112151864	zfpm1	zinc finger protein ZFPM1	zf-C2H2
662	112151893	LOC112151893	homeobox protein DBX1-B	Homeobox
663	112151894	LOC112151894	THAP domain-containing protein 1	THAP
664	112151980	pparab	peroxisome proliferator-activated receptor alpha b	THR-like
665	112151995	LOC112151995	grainyhead-like protein 2 homolog isoform X1	CP2
666	112152000	smad6b	mothers against decapentaplegic homolog 6b	MH1
667	112152012	LOC112152012	zinc finger protein 706	Others
668	112152018	zzz3	ZZ-type zinc finger-containing protein 3	MYB
669	112152025	barhl2	barH-like 2 homeobox protein	Homeobox
670	112152041	smad3b	mothers against decapentaplegic homolog 3b	MH1
671	112152110	nfatc4	nuclear factor of activated T-cells, cytoplasmic 4	RHD
672	112152114	mef2aa	myocyte enhancer factor 2aa isoform X1	SRF
673	112152124	klf13	Krueppel-like factor 13	zf-C2H2
674	112152149	si:ch211-1e14.1	UPF0606 protein KIAA1549 isoform X5	Others
675	112152165	irf7	interferon regulatory factor 7	IRF
676	112152181	znf423	zinc finger protein 423 isoform X1	zf-C2H2
677	112152192	LOC112152192	zinc finger protein GLIS1 isoform X1	zf-C2H2
678	112152194	rfx4	transcription factor RFX4 isoform X1	RFX
679	112152196	nr2f2	COUP transcription factor 2 isoform X1	RXR-like
680	112152199	bhlhe41	class E basic helix-loop-helix protein 41	bHLH
681	112152252	e2f4	transcription factor E2F4	E2F
682	112152266	nr2c1	nuclear receptor subfamily 2 group C member 1	RXR-like
683	112152301	spi1a	transcription factor PU.1a isoform X1	ETS
684	112152349	LOC112152349	transcription factor SOX-6 isoform X1	HMG
685	112152364	LOC112152364	nuclear factor of activated T-cells, cytoplasmic 3	RHD
686	112152370	arnt2	aryl hydrocarbon receptor nuclear translocator 2	bHLH
687	112152395	ctcf	transcriptional repressor CTCF	zf-C2H2
688	112152396	znf592	zinc finger protein 592	zf-C2H2
689	112152413	alx1	ALX homeobox protein 1	Homeobox
690	112152460	znf277	zinc finger protein 277 isoform X1	zf-C2H2
691	112152479	LOC112152479	transcription factor Maf	TF_bZIP
692	112152496	mta1	metastasis-associated protein MTA1 isoform X1	zf-GATA
693	112152588	pias1b	E3 SUMO-protein ligase PIAS1	zf-MIZ
694	112152600	ehf	ETS homologous factor isoform X1	ETS
695	112152612	LOC112152612	myelin regulatory factor-like protein	NDT80_PhoG
696	112152623	hsf4	heat shock factor protein 4	HSF
697	112152628	znf319b	zinc finger protein 319	zf-C2H2
698	112152632	LOC112152632	Wilms tumor protein homolog isoform X2	zf-C2H2
699	112152637	foxl1	forkhead box protein L1	Fork_head
700	112152640	LOC112152640	intestine-specific homeobox isoform X1	Homeobox
701	112152642	isl2a	insulin gene enhancer protein isl-2a	Homeobox
702	112152651	dbx2	homeobox protein DBX2	Homeobox
703	112152673	aebp2	zinc finger protein AEBP2 isoform X1	zf-C2H2
704	112152689	parp12a	protein mono-ADP-ribosyltransferase PARP12	Others
705	112152716	arntl2	aryl hydrocarbon receptor nuclear translocator-like protein 2 isoform X1	bHLH
706	112152720	nr1h4	bile acid receptor isoform X1	THR-like
707	112152725	nfat5a	nuclear factor of activated T-cells 5a isoform X1	RHD
708	112152756	hbp1	HMG box-containing protein 1	HMG
709	112152768	tshz3a	teashirt homolog 3	zf-C2H2
710	112152769	cbfb	core-binding factor subunit beta isoform X1	CBF
711	112152772	nrf1	nuclear respiratory factor 1 isoform X1	Nrf1
712	112152802	znf276	zinc finger protein 276	zf-C2H2
713	112152842	hmg20a	high mobility group protein 20A	HMG
714	112152844	znf710a	zinc finger protein 710a isoform X1	zf-C2H2
715	112152857	roraa	nuclear receptor ROR-alpha A isoform X1	THR-like
716	112152875	foxb1a	forkhead box protein B1a	Fork_head
717	112152885	bnc1	zinc finger protein basonuclin-1 isoform X1	zf-C2H2
718	112152923	LOC112152923	transcription factor 12	bHLH
719	112152924	rag1	V(D)J recombination-activating protein 1	Others
720	112152930	nr2e3	photoreceptor-specific nuclear receptor	RXR-like
721	112152941	znf143b	zinc finger protein 143 isoform X1	zf-C2H2
722	112153016	si:ch211-145o7.3	forkhead box protein N2	Fork_head
723	112153024	LOC112153024	peroxisome proliferator-activated receptor alpha	THR-like
724	112153069	foxi3b	forkhead box protein I3b	Fork_head
725	112153081	nkrf	NF-kappa-B-repressing factor isoform X1	Others
726	112153087	elf1	ETS-related transcription factor Elf-1	ETS
727	112153090	tbx22	T-box transcription factor TBX22	T-box
728	112153119	foxo4	forkhead box protein O6	Fork_head
729	112153120	zic6	zic family member 6	zf-C2H2
730	112153121	zic3	zinc finger protein ZIC 3	zf-C2H2
731	112153131	si:dkeyp-121d2.7	zinc finger and SCAN domain-containing protein 2 isoform X1	zf-C2H2
732	112153133		#N/A	ENSOMEP00000019872.1;
733	112153134	LOC112153134	zinc finger protein 329	zf-C2H2
734	112153153	LOC112153153	POU domain, class 3, transcription factor 4	Pou
735	112153166	znf711	zinc finger protein 711	zf-C2H2
736	112153174	egr1	early growth response protein 1	zf-C2H2
737	112153178	atoh8	protein atonal homolog 8	bHLH
738	112153186	fosl1a	fos-related antigen 1a isoform X1	TF_bZIP
739	112153209	rest	RE1-silencing transcription factor	zf-C2H2
740	112153227	zbed4	zinc finger BED domain-containing protein 4	zf-BED
741	112153252	aff2	AF4/FMR2 family member 2 isoform X1	AF-4
742	112153294	zbtb33	transcriptional regulator Kaiso	ZBTB
743	112153305	hmgxb3	HMG domain-containing protein 3 isoform X1	HMG
744	112153322	cdx1a	homeobox protein CDX-1a	Homeobox
745	112153402	tsc22d3	TSC22 domain family protein 3 isoform X2	TSC22
746	112153419	LOC112153419	T-cell leukemia homeobox protein 3	Homeobox
747	112153431	her5	hairy-related 5	bHLH
748	112153450	ebf1a	transcription factor COE1-A isoform X1	COE
749	112153467	LOC112153467	androgen receptor isoform X1	ESR-like
750	112153486	nkx3-2	homeobox protein Nkx-3.2 isoform X1	Homeobox
751	112153503	ssrp1a	FACT complex subunit SSRP1a isoform X1	HMG
752	112153508	zbtb3	zinc finger and BTB domain-containing protein 42	ZBTB
753	112153556	nkx2.5	homeobox protein Nkx-2.5	Homeobox
754	112153559	irf2	interferon regulatory factor 2 isoform X2	IRF
755	112153572	mxd3	max dimerization protein 3	bHLH
756	112153580	smad5	mothers against decapentaplegic homolog 5	MH1
757	112153594	atoh1b	protein atonal homolog 1b	bHLH
758	112153608	hdx	highly divergent homeobox isoform X1	Homeobox
759	112153658	LOC112153658	zinc finger and BTB domain-containing protein 5	ZBTB
760	112153664	cdx4	homeobox protein CDX-4	Homeobox
761	112153727	npas4a	neuronal PAS domain-containing protein 4A	bHLH
762	112153800	nr3c1	glucocorticoid receptor	ESR-like
763	112153805	her11	hairy-related 11	bHLH
764	112153874	dlx3b	homeobox protein Dlx3b	Homeobox
765	112153888	raraa	retinoic acid receptor alpha-A isoform X1	THR-like
766	112153900	foxj1b	forkhead box protein J1-B	Fork_head
767	112153905	tbx21	T-box transcription factor TBX21	T-box
768	112153938	tfec	transcription factor EC isoform X4	bHLH
769	112153973	capn15	calpain-15 isoform X1	Others
770	112154020	tcf7l2	transcription factor 7-like 2 isoform X1	HMG
771	112154043	csdc2a	cold shock domain-containing protein C2a	CSD
772	112154055	LOC112154055	uncharacterized protein LOC112154055 isoform X2	zf-LITAF-like
773	112154071	LOC112154071	histone-lysine N-methyltransferase PRDM9	zf-C2H2
774	112154102	znf646	zinc finger protein 646	zf-C2H2
775	112154103	znf668	zinc finger protein 668	zf-C2H2
776	112154123	LOC112154123	homeobox protein Hox-B5b	Homeobox
777	112154124	hoxb1b	homeobox protein Hox-B1b	Homeobox
778	112154126	hoxb6b	homeobox protein Hox-B6b	Homeobox
779	112154144	etv4	ETS translocation variant 4 isoform X1	ETS
780	112154145	LOC112154145	thyroid hormone receptor alpha	THR-like
781	112154146	meox1	homeobox protein MOX-1	Homeobox
782	112154159	irf3	interferon regulatory factor 3	IRF
783	112154205	LOC112154205	putative homeodomain transcription factor 2 isoform X2	Others
784	112154219	mta3	metastasis-associated protein MTA3 isoform X3	zf-GATA
785	112154222	six3b	homeobox protein SIX3b	Homeobox
786	112154225	nfe2l1b	endoplasmic reticulum membrane sensor NFE2L1b isoform X1	TF_bZIP
787	112154233	atoh1c	protein atonal homolog 1	bHLH
788	112154241	maff	transcription factor MafF isoform X1	TF_bZIP
789	112154276	si:ch211-152f22.4	zinc finger BED domain-containing protein 1 isoform X1	zf-BED
790	112154294	LOC112154294	zinc finger MIZ domain-containing protein 1 isoform X1	zf-MIZ
791	112154318	si:dkey-220f10.4	tubby protein	Tub
792	112154336	LOC112154336	homeobox protein HMX3-B	Homeobox
793	112154359	pax10	paired box 10 isoform X1	Homeobox
794	112154365	otx2b	homeobox protein OTX2	TF_Otx
795	112154410	tefa	TEF transcription factor, PAR bZIP family member a	TF_bZIP
796	112154433	LOC112154433	forkhead box protein K2	Fork_head
797	112154437	znf281b	zinc finger protein 281b isoform X1	zf-C2H2
798	112154467	foxi1	forkhead box protein I1	Fork_head
799	112154488	LOC112154488	zinc finger protein 99	zf-C2H2
800	112154513	maz	myc-associated zinc finger protein	zf-C2H2
801	112154574	pax2b	paired box protein Pax-2b isoform X1	PAX
802	112154610	si:ch73-127m5.2	uncharacterized protein si:ch73-127m5.2	AP-2
803	112154645	bhlha15	class A basic helix-loop-helix protein 15 isoform X1	bHLH
804	112154653	foxl3	forkhead box L3	Fork_head
805	112154668	LOC112154668	nucleolar transcription factor 1	HMG
806	112154675	dlx4b	homeobox protein Dlx4b	Homeobox
807	112154691	l3mbtl2	lethal(3)malignant brain tumor-like protein 2 isoform X1	THAP
808	112154744	dlx1a	homeobox protein Dlx1a	Homeobox
809	112154745	nr4a2a	nuclear receptor subfamily 4 group A member 2a	NGFIB-like
810	112154777	LOC112154777	signal transducer and activator of transcription 1-alpha/beta	STAT
811	112154814	dlx2a	homeobox protein Dlx2a	Homeobox
812	112154819	olig2	oligodendrocyte transcription factor 2	bHLH
813	112154830	evx2	homeobox even-skipped homolog protein 2	Homeobox
814	112154842	pou2f1b	POU domain, class 2, transcription factor 1b isoform X1	Pou
815	112154863	gabpa	GA-binding protein alpha chain	ETS
816	112154873	tfcp2l1	transcription factor CP2-like protein 1 isoform X1	CP2
817	112154890	csrnp3	cysteine/serine-rich nuclear protein 3 isoform X1	CSRNP_N
818	112154896	znf148	zinc finger protein 148 isoform X2	zf-C2H2
819	112154914	LOC112154914	suppressor protein SRP40	TF_bZIP
820	112154924	aff3	AF4/FMR2 family member 3 isoform X3	AF-4
821	112154954	tfdp1a	transcription factor Dp-1a	E2F
822	112154972	lrrfip1a	leucine-rich repeat flightless-interacting protein 2 isoform X1	LRRFIP
823	112154997	pou3f3a	POU domain, class 3, transcription factor 3-A	Pou
824	112155035	LOC112155035	aryl hydrocarbon receptor	bHLH
825	112155036	sp3a	transcription factor Sp3a	zf-C2H2
826	112155037	sp9	transcription factor Sp9	zf-C2H2
827	112155073	irf5	interferon regulatory factor 5	IRF
828	112155079	znf142	zinc finger protein 142	zf-C2H2
829	112155082	tsc22d1	TSC22 domain family protein 1 isoform X1	TSC22
830	112155089	klf7b	Krueppel-like factor 7b	zf-C2H2
831	112155092	nr1i2	nuclear receptor subfamily 1 group I member 2 isoform X1	THR-like
832	112155147	sp5a	transcription factor Sp5a	zf-C2H2
833	112155151	zic5	zinc finger protein ZIC 5	zf-C2H2
834	112155152	zic2a	zinc finger protein ZIC 2a	zf-C2H2
835	112155176	nr0b1	nuclear receptor subfamily 0 group B member 1	Miscellaneous
836	112155243	creb1b	cyclic AMP-responsive element-binding protein 1b	TF_bZIP
837	112155261	klf12b	Krueppel-like factor 12b	zf-C2H2
838	112155264	hoxd9a	homeobox protein Hox-D9a	Homeobox
839	112155277	fev	protein FEV	ETS
840	112155300	hoxd11a	homeobox protein Hox-D11a	Homeobox
841	112155306	foxp2	forkhead box protein P2	Fork_head
842	112155319	LOC112155319	motor neuron and pancreas homeobox protein 1	Homeobox
843	112155320	hoxd10a	homeobox protein Hox-D10a	Homeobox
844	112155341	twist2	twist-related protein 2	bHLH
845	112155351	pou1f1	pituitary-specific positive transcription factor 1	Pou
846	112155353	sox1a	transcription factor Sox-1a	HMG
847	112155366	hoxd12a	homeobox protein Hox-D12a	Homeobox
848	112155367	dachd	dachshund d isoform X1	DACH
849	112155406	hoxd3a	homeobox protein Hox-D3a	Homeobox
850	112155408	hoxd4a	homeobox protein Hox-D4a	Homeobox
851	112155414	atf2	cyclic AMP-dependent transcription factor ATF-2 isoform X2	TF_bZIP
852	112155435	shox	short stature homeobox protein isoform X1	Homeobox
853	112155452	pknox1.1	homeobox protein PKNOX1.1 isoform X2	Homeobox
854	112155463	znf385b	zinc finger protein 385B isoform X1	zf-C2H2
855	112155500	smarcal1	SWI/SNF-related matrix-associated actin-dependent regulator of chromatin subfamily A-like protein 1	Others
856	112155504	pms1	PMS1 protein homolog 1	HMG
857	112155515	LOC112155515	homeobox protein engrailed-1 isoform X1	Homeobox
858	112155517	stat4	signal transducer and activator of transcription 4	STAT
859	112155572	neurod1	neurogenic differentiation factor 1	bHLH
860	112155575	nfe2l2a	nuclear factor erythroid 2-related factor 2a	TF_bZIP
861	112155590	sox21b	transcription factor Sox-21-B	HMG
862	112155605	ikzf2	zinc finger protein Helios isoform X1	zf-C2H2
863	112155611	tbr1b	T-box brain protein 1b	T-box
864	112155620	vax2	ventral anterior homeobox 2	Homeobox
865	112155651	ovol1a	putative transcription factor Ovo-like 1a	zf-C2H2
866	112155688	LOC112155688	early growth response protein 4	zf-C2H2
867	112155724	zbtb4	uncharacterized protein zbtb4	zf-C2H2
868	112155746	prox3	prospero homeobox 3	HPD
869	112155774	prdm4	PR domain zinc finger protein 4	zf-C2H2
870	112155791	LOC112155791	zinc finger protein 37	zf-C2H2
871	112155845	si:ch211-212k18.5	sal-like protein 4	zf-C2H2
872	112155860	rela	transcription factor p65	RHD
873	112155865	znf16l	zinc finger protein 16-like isoform X1	zf-C2H2
874	112155937	cth1	cysteine three histidine 1	zf-CCCH
875	112155940	mta2	metastasis-associated protein MTA2	zf-GATA
876	112155943	si:dkey-106g10.7	uncharacterized protein C11orf95 isoform X1	zf-BED
877	112155954	foxm1	forkhead box protein M1 isoform X1	Fork_head
878	112155958	LOC112155958	nuclear factor 1 B-type isoform X1	CTF_NFI
879	112155959	LOC112155959	dachshund homolog 2 isoform X2	DACH
880	112156092	six7	SIX homeobox 7	Homeobox
881	112156093	myf5	myogenic factor 5	bHLH
882	112156188	tada2b	transcriptional adapter 2-beta	MYB
883	112156201	rcor2	REST corepressor 2 isoform X1	MYB
884	112156203	LOC112156203	homeobox protein HMX2	Homeobox
885	112156224	sox19b	transcription factor Sox-19b	HMG
886	112156259	tp53	cellular tumor antigen p53 isoform X2	P53
887	112156315	tox4b	TOX high mobility group box family member 4b isoform X1	HMG
888	112156326	znf219	zinc finger protein 219	zf-C2H2
889	112156335	LOC112156335	doublesex- and mab-3-related transcription factor A1	DM
890	112156410	plscr3b	phospholipid scramblase 2	Others
891	112156457	rbpjb	recombination signal binding protein for immunoglobulin kappa J region b isoform X1	CSL
892	112156498	LOC112156498	THAP domain-containing protein 5	THAP
893	112156576	zmp:0000000711	tubby-related protein 3	Tub
894	112156641	si:ch211-246m6.4	basic helix-loop-helix transcription factor scleraxis	bHLH
895	112156647	zeb2b	zinc finger E-box-binding homeobox 2b isoform X1	zf-C2H2
896	112156658	LOC112156658	aryl hydrocarbon receptor isoform X1	bHLH
897	112156678	ahr1b	aryl hydrocarbon receptor 1b	bHLH
898	112156684	hmg20b	SWI/SNF-related matrix-associated actin-dependent regulator of chromatin subfamily E member 1-related isoform X1	HMG
899	112156690	prox1a	prospero homeobox protein 1a isoform X2	HPD
900	112156696	klf7a	Krueppel-like factor 7	zf-C2H2
901	112156702	LOC112156702	cyclic AMP-responsive element-binding protein 1 isoform X1	TF_bZIP
902	112156713	myf6	myogenic factor 6	bHLH
903	112156720	klf10	Kruppel-like factor 10 isoform X1	zf-C2H2
904	112156737	LOC112156737	zinc finger protein GLI2	zf-C2H2
905	112156773	LOC112156773	zinc finger protein 513	zf-C2H2
906	112156813	gbx2	homeobox protein GBX-2	Homeobox
907	112156950	znf800b	zinc finger protein 800b isoform X1	zf-C2H2
908	112156991	LOC112156991	SWI/SNF-related matrix-associated actin-dependent regulator of chromatin subfamily E member 1 isoform X1	HMG
909	112157001	clockb	clock circadian regulator b isoform X1	bHLH
910	112157005	foxe1	forkhead box protein E1	Fork_head
911	112157019	LOC112157019	ETS-related transcription factor Elf-2 isoform X1	ETS
912	112157029	LOC112157029	transcription factor Sp6-like	zf-C2H2
913	112157035	lcorl	uncharacterized protein lcorl isoform X1	HTH
914	112157052	LOC112157052	early growth response protein 3	zf-C2H2
915	112157057	LOC112157057	zinc finger and BTB domain-containing protein 5	ZBTB
916	112157073	hmgb2a	high mobility group protein B2	HMG
917	112157114	tet2	methylcytosine dioxygenase TET2	Others
918	112157116	klf3	Krueppel-like factor 3	zf-C2H2
919	112157150	bnc2	zinc finger protein basonuclin-2	zf-C2H2
920	112157161	mxd4	nuclear cap-binding protein subunit 3	bHLH
921	112157216	zgc:113263	uncharacterized protein zgc:113263 isoform X1	MYB
922	112157252	lef1	lymphoid enhancer-binding factor 1 isoform X1	HMG
923	112157300	rcor3	REST corepressor 3	MYB
924	112157311	lyl1	mucin-5AC	bHLH
925	112157344	si:ch211-113e8.10	E3 ubiquitin-protein ligase ZFP91 isoform X1	zf-C2H2
926	112157349	lcor	ligand-dependent corepressor isoform X1	HTH
927	112157356	helt	hairy and enhancer of split-related protein helt isoform X1	bHLH
928	112157370	LOC112157370	nuclear factor 1 X-type	CTF_NFI
929	112157404	dmtf1	cyclin-D-binding Myb-like transcription factor 1	MYB
930	112157417	LOC112157417	protein max	bHLH
931	112157448	pax5	paired box protein Pax-5 isoform X2	PAX
932	112157481	zglp1	GATA-type zinc finger protein 1 isoform X1	zf-GATA
933	112157486	LOC112157486	homeobox protein OTX1 B	TF_Otx
934	112157508	LOC112157508	ikaros family zinc finger protein	zf-C2H2
935	112157521	rbpja	recombination signal binding protein for immunoglobulin kappa J region a	CSL
936	112157525	pax4	paired box protein Pax-4	PAX
937	112157545	crebl2	cAMP-responsive element-binding protein-like 2 isoform X1	Others
938	112157583	myb	transcriptional activator Myb isoform X2	MYB
939	112157592	hlx1	H2.0-like homeobox protein isoform X1	Homeobox
940	112157618	sox7	transcription factor SOX-7	HMG
941	112157632	tbx18	T-box transcription factor TBX18	T-box
942	112157637	LOC112157637	jun dimerization protein 2	TF_bZIP
943	112157656	LOC112157656	homeobox protein Meis1	Homeobox
944	112157663	nr2e1	nuclear receptor subfamily 2 group E member 1	RXR-like
945	112157729	runx2b	runt-related transcription factor 2b isoform X1	Runt
946	112157743	insm1a	insulinoma-associated protein 1a	zf-C2H2
947	112157754	hif1aa	hypoxia inducible factor 1 subunit alpha a	Others
948	112157794	hsf2	heat shock factor protein 2	HSF
949	112157800	LOC112157800	uncharacterized protein LOC112157800	zf-C2H2
950	112157804	si:ch73-109d9.3	B-cell lymphoma 6 protein homolog	zf-C2H2
951	112157834	zbtb1	zinc finger and BTB domain-containing protein 1	ZBTB
952	112157854	LOC112157854	forkhead box protein N3	Fork_head
953	112157860	lin28b	protein lin-28 homolog B	CSD
954	112157896	znf292b	zinc finger protein 292b	zf-C2H2
955	112157908	cebpz	CCAAT/enhancer-binding protein zeta	Others
956	112157909	LOC112157909	hepatocyte nuclear factor 3-beta-like	Fork_head
957	112157910	nkx2.2b	NK2 homeobox 2b	Homeobox
958	112157920	znf513a	zinc finger protein 513a	zf-C2H2
959	112157948	esr1	estrogen receptor	ESR-like
960	112157952	tulp4a	tubby-related protein 4a	Tub
961	112157967	bach2b	transcription regulator protein BACH2	TF_bZIP
962	112157977	gata3	transcription factor GATA-3 isoform X1	zf-GATA
963	112157993	yy1b	transcriptional repressor protein YY1b isoform X1	zf-C2H2
964	112157998	znf410	zinc finger protein 410 isoform X1	zf-C2H2
965	112158018	LOC112158018	uncharacterized protein LOC112158018	HPD
966	112158019	batf	basic leucine zipper transcriptional factor ATF-like	TF_bZIP
967	112158035	foxo3b	forkhead box protein O3B	Fork_head
968	112158037	znf512	zinc finger protein 512B isoform X1	zf-BED
969	112158104	atf3	cyclic AMP-dependent transcription factor ATF-3	TF_bZIP
970	112158172	mixl1	homeobox protein MIXL1	Homeobox
971	112158189	creb3l2	cyclic AMP-responsive element-binding protein 3-like protein 2 isoform X1	TF_bZIP
972	112158197	znf395b	zinc finger protein 395b isoform X1	Others
973	112158234	tcf21	transcription factor 21	bHLH
974	112158236	fosab	v-fos FBJ murine osteosarcoma viral oncogene homolog Ab	TF_bZIP
975	112158237	LOC112158237	proto-oncogene c-Fos isoform X1	TF_bZIP
976	112158253	LOC112158253	prospero homeobox protein 1	HPD
977	112158255	bcl11bb	B-cell lymphoma/leukemia 11B isoform X1	zf-C2H2
978	112158264	si:ch211-195d17.2	transcription factor E2F6 isoform X1	E2F
979	112158277	zbtb2b	zinc finger and BTB domain-containing protein 2b	ZBTB
980	112158318	spic	transcription factor Spi-C isoform X1	ETS
981	112158341	LOC112158341	steroid hormone receptor ERR2 isoform X1	ESR-like
982	112158343	myt1la	myelin transcription factor 1-like, a isoform X1	zf-C2HC
983	112158344	spi2	transcription factor Spi-C	ETS
984	112158353	batf3	basic leucine zipper transcriptional factor ATF-like 3	TF_bZIP
985	112158395	klf11a	Krueppel-like factor 11a	zf-C2H2
986	112158402	hmbox1b	homeobox-containing protein 1 isoform X1	Homeobox
987	112158414	si:zfos-932h1.3	zinc finger protein 835	zf-C2H2
988	112158418	mycn	N-myc protein	bHLH
989	112158453	LOC112158453	estrogen-related receptor gamma isoform X1	ESR-like
990	112158457	hey2	hairy/enhancer-of-split related with YRPW motif protein 2	bHLH
991	112158484	gata4	transcription factor GATA-4	zf-GATA
992	112158487	tfap2b	transcription factor AP-2-beta isoform X1	AP-2
993	112158491	nfyba	nuclear transcription factor Y, beta a	NF-YB
994	112158498	esr2a	estrogen receptor 2a	ESR-like
995	112158502	sim1a	single-minded homolog 1-A isoform X1	bHLH
996	112158516	hivep2a	transcription factor HIVEP2a	zf-C2H2
997	112158528	tfap2d	transcription factor AP-2-delta	AP-2
998	112158532	zbtb25	zinc finger and BTB domain-containing protein 25	ZBTB
999	112158551	pou3f2a	POU domain, class 3, transcription factor 2	Pou
1000	112158598	klf15	Krueppel-like factor 15	zf-C2H2
1001	112158600	LOC112158600	zinc finger and BTB domain-containing protein 39	ZBTB
1002	112158612	sox18	transcription factor Sox-18	HMG
1003	112158656	pou6f1	POU domain, class 6, transcription factor 1 isoform X2	Pou
1004	112158657	tfcp2	LOW QUALITY PROTEIN: transcription factor CP2	CP2
1005	112158658	csrnp2	cysteine/serine-rich nuclear protein 2 isoform X1	CSRNP_N
1006	112158661	LOC112158661	YEATS domain-containing protein 4	Others
1007	112158676	gata5	transcription factor GATA-5 isoform X1	zf-GATA
1008	112158691	nfatc2a	nuclear factor of activated T-cells, cytoplasmic 2 isoform X1	RHD
1009	112158702	nfil3-6	nuclear factor, interleukin 3 regulated, member 6	TF_bZIP
1010	112158709	mbd4	methyl-CpG-binding domain protein 4	MBD
1011	112158715	pawr	PRKC apoptosis WT1 regulator protein	TF_bZIP
1012	112158724	hoxc10a	homeobox protein Hox-C10a	Homeobox
1013	112158725	hoxc11a	homeobox protein Hox-C11a	Homeobox
1014	112158726	hoxc12a	homeobox protein Hox-C12a	Homeobox
1015	112158727	hoxc4a	homeobox protein Hox-C4a	Homeobox
1016	112158728	hoxc9a	homeobox protein Hox-C9a	Homeobox
1017	112158731	hoxc8a	homeobox protein Hox-C8a	Homeobox
1018	112158737	neurod4	neurogenic differentiation factor 4	bHLH
1019	112158738	sp5l	sp5 transcription factor-like isoform X1	zf-C2H2
1020	112158750	hnf4a	hepatocyte nuclear factor 4-alpha isoform X1	RXR-like
1021	112158783	zhx3	zinc fingers and homeoboxes protein 3	Homeobox
1022	112158785	rerea	arginine-glutamic acid dipeptide repeats protein isoform X1	zf-GATA
1023	112158786	samd11	sterile alpha motif domain-containing protein 11 isoform X1	SAND
1024	112158834	zgpat	zinc finger CCCH-type with G patch domain-containing protein	Others
1025	112158867	camta1a	calmodulin-binding transcription activator 1 isoform X1	CG-1
1026	112158880	e2f7	transcription factor E2F7	E2F
1027	112158916	tfe3a	transcription factor E3a	bHLH
1028	112158945	znf217	zinc finger protein 217	zf-C2H2
1029	112158969	LOC112158969	zinc finger protein 436 isoform X1	zf-C2H2
1030	112158997	scrt2	transcriptional repressor scratch 2	zf-C2H2
1031	112158998	cebpb	CCAAT/enhancer-binding protein beta	TF_bZIP
1032	112159007	crebzf	CREB/ATF bZIP transcription factor isoform X2	TF_bZIP
1033	112159013	znf341	zinc finger protein 341 isoform X1	zf-C2H2
1034	112159014	e2f1	transcription factor E2F1	E2F
1035	112159030	LOC112159030	zinc finger protein 335 isoform X1	zf-C2H2
1036	112159033	l3mbtl1	lethal(3)malignant brain tumor-like protein 1 isoform X1	zf-C2HC
1037	112159038	znf362b	zinc finger protein 362b	zf-C2H2
1038	112159096	ascl1a	achaete-scute homolog 1a	bHLH
1039	112159126	nr1h5	nuclear receptor subfamily 1, group H, member 5 isoform X2	THR-like
1040	112159136	LOC112159136	forkhead box protein J3 isoform X1	Fork_head
1041	112159140	adnpb	activity-dependent neuroprotector homeobox b isoform X1	Homeobox
1042	112159155	mafba	transcription factor MafB	TF_bZIP
1043	112159160	mecp2	methyl-CpG-binding protein 2	MBD
1044	112159162	ikzf4	zinc finger protein Eos isoform X2	zf-C2H2
1045	112159166	casz1	zinc finger protein castor homolog 1	Others
1046	112159193	etv7	transcription factor ETV7	ETS
1047	112159196	tead3a	transcriptional enhancer factor TEF-5 isoform X1	TEA
1048	112159199	LOC112159199	transcription factor Spi-B-like	ETS
1049	112159240	zbtb46	zinc finger and BTB domain-containing protein 46	ZBTB
1050	112159242	nfe2	transcription factor NF-E2 45 kDa subunit	TF_bZIP
1051	112159249	znf740b	zinc finger protein 740b isoform X1	zf-C2H2
1052	112159254	LOC112159254	vitamin D3 receptor A	THR-like
1053	112159255	prdm16	histone-lysine N-methyltransferase PRDM16 isoform X1	zf-C2H2
1054	112159272	nr1d4a	nuclear receptor subfamily 1, group D, member 4a	THR-like
1055	112159273	rarga	retinoic acid receptor gamma-A isoform X1	THR-like
1056	112159288	nfyal	nuclear transcription factor Y, alpha, like isoform X1	NF-YA
1057	112159297	baz2a	bromodomain adjacent to zinc finger domain protein 2A isoform X1	MBD
1058	112159336	her12	hairy-related 12	bHLH
1059	112159349	snai1b	snail family zinc finger 1b	zf-C2H2
1060	112159353	hoxc13a	homeobox protein Hox-C13a	Homeobox
1061	112159368	myt1a	myelin transcription factor 1 isoform X1	zf-C2HC
1062	112159439	hmga1a	high mobility group AT-hook 1a isoform X1	HMGA
1063	112159442	tp73	tumor protein p73 isoform X1	P53
1064	112159458	mitfb	melanocyte inducing transcription factor b isoform X3	bHLH
1065	112159470	ppardb	peroxisome proliferator-activated receptor delta b	THR-like
1066	112159474	tcf15	transcription factor 15	bHLH
1067	112159491	zbtb48	telomere zinc finger-associated protein isoform X1	ZBTB
1068	112159500	irx7	iroquois homeobox 7	Homeobox
1069	112159512	her9	hairy-related 9 isoform X1	bHLH
1070	112159513	foxl2l	forkhead domain-containing protein	Fork_head
1071	112159543	alx3	homeobox protein aristaless-like 3	Homeobox
1072	112159546	nr2c2	nuclear receptor subfamily 2 group C member 2 isoform X1	RXR-like
1073	112159561	csde1	cold shock domain-containing protein E1 isoform X2	CSD
1074	112159568	hes2.1	transcription factor HES-2.1	bHLH
1075	112159576	ybx1	Y-box-binding protein 1 isoform X1	CSD
1076	112159585	plagl2	zinc finger protein PLAGL2	zf-C2H2
1077	112159596	LOC112159596	TOX high mobility group box family member 2 isoform X1	HMG
1078	112159614	gmeb1	glucocorticoid modulatory element-binding protein 1 isoform X1	SAND
1079	112159628	LOC112159628	forkhead box protein P1-B isoform X1	Fork_head
1080	112159633	zfp64	zinc finger protein 64 isoform X2	zf-C2H2
1081	112159639	stat6	signal transducer and activator of transcription 6	STAT
1082	112159643	LOC112159643	teashirt homolog 2	zf-C2H2
1083	112159681	irf10	interferon regulatory factor 10	IRF
1084	112159725	si:ch211-148l7.4	zinc finger protein 271	zf-C2H2
1085	112159762	sall4	sal-like protein 4 isoform X1	zf-C2H2
1086	112159773	LOC112159773	zinc finger protein PLAGL2	zf-C2H2
1087	112159778	znf512b	zinc finger protein 512B isoform X1	zf-C2H2
1088	112159787	atf7a	cyclic AMP-dependent transcription factor ATF-7a isoform X3	TF_bZIP
1089	112159804	myt1b	myelin transcription factor 1 isoform X1	zf-C2HC
1090	112159811	nr4a1	nuclear receptor subfamily 4 group A member 1	NGFIB-like
1091	112159824	LOC112159824	homeobox protein SIX4	Homeobox
1092	112159841	bhlhe23	class E basic helix-loop-helix protein 23	bHLH
1093	112159859	her3	hairy-related 3	bHLH
1094	112159861	creb5a	cyclic AMP-responsive element-binding protein 5 isoform X1	TF_bZIP
1095	112159932	nhlh2	helix-loop-helix protein 2	bHLH
1096	112160034	en1b	homeobox protein engrailed-1b isoform X1	Homeobox
1097	112160050	LOC112160050	TSC22 domain family protein 1 isoform X1	TSC22
1098	112160067	jarid2b	protein Jumonji	ARID
1099	112160090	adnp2b	activity-dependent neuroprotector homeobox protein 2b	Homeobox
1100	112160109	tlx1	T-cell leukemia homeobox protein 1 isoform X1	Homeobox
1101	112160137		#N/A	ENSOMEP00000026986.1;
1102	112160138	zbtb10	zinc finger and BTB domain-containing protein 10	ZBTB
1103	112160143	znf704	zinc finger protein 704	Others
1104	112160173	LOC112160173	cysteine/serine-rich nuclear protein 3	CSRNP_N
1105	112160230	LOC112160230	ETS domain-containing protein Elk-3 isoform X1	ETS
1106	112160238	arid2	AT-rich interactive domain-containing protein 2 isoform X1	ARID
1107	112160242	sox5	transcription factor SOX-5 isoform X1	HMG
1108	112160257	LOC112160257	aryl hydrocarbon receptor nuclear translocator-like protein 2 isoform X1	bHLH
1109	112160264	etv6	transcription factor ETV6 isoform X1	ETS
1110	112160283	LOC112160283	ARL14 effector protein	THAP
1111	112160294	LOC112160294	zinc finger protein MSN4 isoform X1	ZBTB
1112	112160300	hey1	hairy/enhancer-of-split related with YRPW motif protein 1	bHLH
1113	112160306	cebpa	CCAAT/enhancer-binding protein alpha	TF_bZIP
1114	112160309	spi1b	transcription factor PU.1b isoform X1	ETS
1115	112160310	irf8	interferon regulatory factor 8	IRF
1116	112160344	gatad1	GATA zinc finger domain-containing protein 1	zf-GATA
1117	112160354	zfhx3	zinc finger homeobox protein 3	Homeobox
1118	112160358	LOC112160358	mothers against decapentaplegic homolog 6	MH1
1119	112160372	LOC112160372	zinc finger protein 501	zf-C2H2
1120	112160376	LOC112160376	AT-rich interactive domain-containing protein 3B isoform X1	ARID
1121	112160395	isl2b	insulin gene enhancer protein isl-2b isoform X1	Homeobox
1122	112160397	alx4a	homeobox protein aristaless-like 4	Homeobox
1123	112160415	meis2a	homeobox protein Meis2a isoform X1	Homeobox
1124	112160425	LOC112160425	zinc finger protein 609 isoform X1	Others
1125	112160434	tcf12	transcription factor 12 isoform X1	bHLH
1126	112160452	dbx1a	homeobox protein DBX1-B	Homeobox
1127	112160459	znf507	zinc finger protein 507	zf-C2H2
1128	112160481	LOC112160481	zinc finger protein 821 isoform X1	zf-C2H2
1129	112160507	mafa	transcription factor Maf isoform X1	TF_bZIP
1130	112160542	znf280d	zinc finger protein 280C	Others
1131	112160553	LOC112160553	transcription factor E2F4 isoform X1	E2F
1132	112160573	znf536	zinc finger protein 536	zf-C2H2
1133	112160574	sfpq	splicing factor, proline- and glutamine-rich	Others
1134	112160625	hoxa13a	homeobox protein Hox-A13a	Homeobox
1135	112160647	nr1h3	oxysterols receptor LXR-alpha	THR-like
1136	112160657	terfa	telomeric repeat binding factor a isoform X1	MYB
1137	112160692	hivep1	zinc finger protein 40	zf-C2H2
1138	112160702	LOC112160702	uncharacterized protein LOC112160702 isoform X1	zf-C2H2
1139	112160721	hivep3a	transcription factor HIVEP3	zf-C2H2
1140	112160763	znf414	zinc finger protein 414	Others
1141	112160765	LOC112160765	transcriptional repressor CTCF	zf-C2H2
1142	112160792	LOC112160792	homeobox-containing protein 1 isoform X1	Homeobox
1143	112160810	sox6	transcription factor SOX-6 isoform X1	HMG
1144	112160814	tead1b	transcriptional enhancer factor TEF-1 isoform X1	TEA
1145	112160828	LOC112160828	E3 SUMO-protein ligase PIAS1	zf-MIZ
1146	112160829	thap11	THAP domain-containing protein 11	THAP
1147	112160873	smad3a	mothers against decapentaplegic homolog 3a	MH1
1148	112160882	znf710b	zinc finger protein 710 isoform X1	zf-C2H2
1149	112160891	LOC112160891	cytoplasmic polyadenylation element-binding protein 1 isoform X1	Others
1150	112160902	pax6b	paired box protein Pax-6b isoform X1	PAX
1151	112160905	zbtb22a	zinc finger and BTB domain-containing protein 22	ZBTB
1152	112160911	LOC112160911	photoreceptor-specific nuclear receptor	RXR-like
1153	112160912	pou4f1	POU domain, class 4, transcription factor 1	Pou
1154	112160914	LOC112160914	interferon regulatory factor 1	IRF
1155	112160917	irx6a	iroquois-class homeodomain protein IRX-6a isoform X1	Homeobox
1156	112160923	cebpg	CCAAT/enhancer-binding protein gamma	TF_bZIP
1157	112160926	ahctf1	protein ELYS isoform X1	Others
1158	112160932	nfatc3a	nuclear factor of activated T-cells, cytoplasmic 3	RHD
1159	112160942	LOC112160942	retinoic acid receptor beta	THR-like
1160	112160944	nfat5b	nuclear factor of activated T-cells 5 isoform X1	RHD
1161	112160945	tshz3b	teashirt homolog 3b	zf-C2H2
1162	112160971	sall1a	sal-like protein 1a isoform X1	zf-C2H2
1163	112161003	foxf1	forkhead box protein F1	Fork_head
1164	112161005	usf2	upstream stimulatory factor 2	bHLH
1165	112161015	mnx2b	motor neuron and pancreas homeobox 2b isoform X1	Homeobox
1166	112161019	myef2	myelin expression factor 2	Others
1167	112161043	tub	tubby protein isoform X1	Tub
1168	112161053	tcf25	transcription factor 25	Others
1169	112161123	onecut1	hepatocyte nuclear factor 6 isoform X1	CUT
1170	112161137	olig4	oligodendrocyte transcription factor 4	bHLH
1171	112161162	gcfc2	GC-rich sequence DNA-binding factor 2	GCFC
1172	112161165	zgc:91944	homeobox-containing protein 1 isoform X1	Homeobox
1173	112161206	tox3	TOX high mobility group box family member 3	HMG
1174	112161214	LOC112161214	COUP transcription factor 2	RXR-like
1175	112161241	dlx5a	homeobox protein Dlx5a isoform X1	Homeobox
1176	112161256	dlx6a	homeobox protein Dlx6a	Homeobox
1177	112161262	blzf1	golgin-45	Others
1178	112161268	wt1b	WT1 transcription factor b isoform X1	zf-C2H2
1179	112161270	LOC112161270	myocyte-specific enhancer factor 2A isoform X1	SRF
1180	112161282	baz2ba	bromodomain adjacent to zinc finger domain protein 2B isoform X6	MBD
1181	112161300	irx3a	iroquois-class homeodomain protein IRX-3a	Homeobox
1182	112161377	pax2a	paired box protein Pax-2a isoform X1	PAX
1183	112161388	LOC112161388	homeobox protein Hox-A7	Homeobox
1184	112161392	ikzf1	DNA-binding protein Ikaros isoform X1	zf-C2H2
1185	112161393	emx2	homeobox protein EMX2 isoform X2	Homeobox
1186	112161399	hoxa3a	homeobox protein Hox-A3a	Homeobox
1187	112161406	zmiz1a	zinc finger MIZ domain-containing protein 1a isoform X2	zf-MIZ
1188	112161418	prdm8	PR domain zinc finger protein 8	Others
1189	112161420	nkx3.3	NK3 homeobox 3	Homeobox
1190	112161425	pitx3	pituitary homeobox 3	Homeobox
1191	112161431	arid4b	AT-rich interactive domain-containing protein 4B isoform X1	ARID
1192	112161436	hoxa5a	homeobox protein Hox-A5a	Homeobox
1193	112161441	otx1	homeobox protein OTX1 B	TF_Otx
1194	112161444	hoxa4a	homeobox protein Hox-A4a	Homeobox
1195	112161446	six2a	homeobox protein SIX2a	Homeobox
1196	112161447	LOC112161447	homeobox protein Hox-D4b	Homeobox
1197	112161455	LOC112161455	homeobox protein Hox-D9b	Homeobox
1198	112161464	jazf1a	juxtaposed with another zinc finger protein 1a isoform X2	zf-C2H2
1199	112161485	smarcc1b	SWI/SNF complex subunit SMARCC1b isoform X1	MYB
1200	112161490	epas1b	endothelial PAS domain-containing protein 1b isoform X1	Others
1201	112161559	vax1	ventral anterior homeobox 1	Homeobox
1202	112161571	plek	pleckstrin	Others
1203	112161577	LOC112161577	transcription factor COE3 isoform X1	COE
1204	112161585	atoh7	protein atonal homolog 7	bHLH
1205	112161611	lrrfip2	leucine-rich repeat flightless-interacting protein 2 isoform X1	LRRFIP
1206	112161641	wu:fc17b08	microtubule-associated protein futsch isoform X1	HTH
1207	112161656	nkx6.2	homeobox protein Nkx-6.2	Homeobox
1208	112161661	id4	DNA-binding protein inhibitor ID-4	bHLH
1209	112161669	rel	proto-oncogene c-Rel	RHD
1210	112161699	bcl11aa	BAF chromatin remodeling complex subunit BCL11A a	zf-C2H2
1211	112161714	arid5b	AT-rich interactive domain-containing protein 5B	ARID
1212	112161720	tbxtb	T-box transcription factor T	T-box
1213	112161746	LOC112161746	max-interacting protein 1 isoform X1	bHLH
1214	112161753	rxrba	retinoic acid receptor RXR-beta-A isoform X1	RXR-like
1215	112161764	si:ch211-198a12.6	zinc finger protein 883	zf-C2H2
1216	112161810	vsx1	visual system homeobox 1	Homeobox
1217	112161845	zbtb18	zinc finger and BTB domain-containing protein 18 isoform X1	ZBTB
1218	112161865	ikzf5	zinc finger protein Pegasus	zf-C2H2
1219	112161893	srfb	serum response factor b isoform X1	SRF
1220	112161925	foxn2a	forkhead box protein N2 isoform X1	Fork_head
1221	112161983	nfkb2	nuclear factor NF-kappa-B p100 subunit isoform X1	RHD
1222	112162001	olig3	oligodendrocyte transcription factor 3	bHLH
1223	112162025	drgx	dorsal root ganglia homeobox protein	Homeobox
1224	112162030	znf511	zinc finger protein 511	Others
1225	112162033	msx3	homeobox protein MSH-C	Homeobox
1226	112162049	nkx1.2la	NK1 transcription factor related 2-like,a	Homeobox
1227	112162055	nkx2.3	homeobox protein Nkx-2.3	Homeobox
1228	112162074	hmx2	homeobox protein HMX2	Homeobox
1229	112162075	hmx3a	homeobox protein HMX3	Homeobox
1230	112162084	prop1	PROP paired-like homeobox 1	Homeobox
1231	112162121	klf5a	Krueppel-like factor 5	zf-C2H2
1232	112162184	grhl2b	grainyhead-like transcription factor 2b	CP2
1233	112162207	LOC112162207	probable 2-ketogluconate reductase isoform X1	zf-BED
1234	112162322	ubp1	upstream-binding protein 1 isoform X2	CP2
1235	112162326	egr2b	early growth response protein 2b	zf-C2H2
1236	112162336	LOC112162336	signal transducer and activator of transcription 5B	STAT
1237	112162339	nme2b.1	nucleoside diphosphate kinase A	Others
1238	112162348	tfam	transcription factor A, mitochondrial isoform X1	HMG
1239	112162358	hhex	hematopoietically-expressed homeobox protein hhex	Homeobox
1240	112162390	LOC112162390	gastrula zinc finger protein XlCGF57.1	zf-C2H2
1241	112162391	LOC112162391	gastrula zinc finger protein XlCGF57.1	zf-C2H2
1242	112162393	LOC112162393	zinc finger and SCAN domain-containing protein 12	zf-C2H2
1243	112162483	LOC112162483	zinc finger and BTB domain-containing protein 12	ZBTB
1244	112162484	si:dkey-27c15.3	GON-4-like protein isoform X1	MYB
1245	112162495	nr1d2b	nuclear receptor subfamily 1 group D member 2b	THR-like
1246	112162502	LOC112162502	zinc fingers and homeoboxes protein 2	Homeobox
1247	112162503	thrb	thyroid hormone receptor beta isoform X1	THR-like
1248	112162556	LOC112162556	zinc fingers and homeoboxes protein 1	Homeobox
1249	112162584	LOC112162584	gastrula zinc finger protein XlCGF57.1	zf-C2H2
1250	112162587	hsf1	heat shock factor protein 1 isoform X1	HSF
1251	112162589	trps1	zinc finger transcription factor Trps1	zf-GATA
1252	112162598	gabpb2a	GA-binding protein subunit beta-2a	Others
1253	112162617	eomesa	eomesodermin homolog a	T-box
1254	112162627	atf6b	cyclic AMP-dependent transcription factor ATF-6 beta	TF_bZIP
1255	112162657	znf687b	zinc finger protein 687b isoform X1	zf-C2H2
1256	112162667	LOC112162667	zinc finger protein 135 isoform X1	zf-C2H2
1257	112162678	LOC112162678	zinc finger protein 391 isoform X1	zf-C2H2
1258	112162688	rfx5	DNA-binding protein RFX5 isoform X1	RFX
1259	112162703	LOC112162703	glycosylated lysosomal membrane protein isoform X1	NCU-G1
1260	112162735	pax8	paired box protein Pax-8 isoform X2	PAX
1261	112162774	nkx6.1	homeobox protein Nkx-6.1	Homeobox
1262	112162809	nr5a1b	steroidogenic factor 1b	SF-like
1263	112162817	arid6	AT-rich interaction domain 6	ARID
1264	112162833	foxd1	forkhead box protein D1	Fork_head
1265	112162848	pnx	homeobox protein pnx	Homeobox
1266	112162871	gatad2b	transcriptional repressor p66-beta	zf-GATA
1267	112162883	rxraa	retinoic acid receptor RXR-alpha-A isoform X2	RXR-like
1268	112162895	dbpa	thyrotroph embryonic factor	TF_bZIP
1269	112162917	LOC112162917	zinc finger protein 385D	zf-C2H2
1270	112162929	LOC112162929	transcription factor 7-like 1-A isoform X1	HMG
1271	112163110	znf618	zinc finger protein 618	zf-C2H2
1272	112163180	lhx6	LIM/homeobox protein Lhx6 isoform X5	Homeobox
1273	112163195	ehmt1b	histone-lysine N-methyltransferase EHMT1 isoform X1	THAP
1274	112163213	mef2ca	myocyte enhancer factor 2ca isoform X1	SRF
1275	112163221	ved	ventrally expressed dharma/bozozok antagonist	Homeobox
1276	112163237	lhx3	LIM/homeobox protein Lhx3 isoform X1	Homeobox
1277	112163250	tbx5a	T-box transcription factor TBX5-A	T-box
1278	112163255	pou5f3	POU domain, class 5, transcription factor 1	Pou
1279	112163257	LOC112163257	PR domain zinc finger protein 12	zf-C2H2
1280	112163258	smad2	mothers against decapentaplegic homolog 2 isoform X1	MH1
1281	112163271	klf4	Krueppel-like factor 4	zf-C2H2
1282	112163287	erf	ETS domain-containing transcription factor ERF	ETS
1283	112163291	glis3	zinc finger protein GLIS3	zf-C2H2
1284	112163304	zmiz2	zinc finger MIZ domain-containing protein 2 isoform X2	zf-MIZ
1285	112163325	smad7	mothers against decapentaplegic homolog 7 isoform X1	MH1
1286	112163337	otpa	orthopedia homeobox a isoform X1	Homeobox
1287	112163341	rx3	retinal homeobox protein Rx3	Homeobox
1288	112163348	id2a	DNA-binding protein inhibitor ID-2a	bHLH
1289	112163429	znf532	zinc finger protein 532	zf-C2H2
1290	112163444	LOC112163444	zinc finger and BTB domain-containing protein 7C isoform X1	ZBTB
1291	118599747	neurog3	neurogenin-3	bHLH
1292		arid1ab	tRNA-Phe	ENSOMEP00000010329.1;
1293		bach1a	tRNA-Phe	ENSOMEP00000022440.1;
1294		clocka	tRNA-Phe	ENSOMEP00000028321.1;ENSOMEP00000010051.1;ENSOMEP00000010081.1;
1295		csrnp1a	tRNA-Phe	ENSOMEP00000010680.1;
1296		dachc	tRNA-Phe	ENSOMEP00000027086.1;
1297		dmbx1b	tRNA-Phe	ENSOMEP00000025437.1;ENSOMEP00000025458.1;
1298		e2f8	tRNA-Phe	ENSOMEP00000023307.1;
1299		EGR2	tRNA-Phe	ENSOMEP00000000233.1;
1300		ESRRG	tRNA-Phe	ENSOMEP00000010188.1;
1301		ets2	tRNA-Phe	ENSOMEP00000004170.1;ENSOMEP00000004158.1;ENSOMEP00000004164.1;
1302		FOXB1	tRNA-Phe	ENSOMEP00000020262.1;
1303		gli2a	tRNA-Phe	ENSOMEP00000032544.1;ENSOMEP00000032572.1;ENSOMEP00000016379.1;
1304		glis1b	tRNA-Phe	ENSOMEP00000024762.1;
1305		GSC2	tRNA-Phe	ENSOMEP00000022678.1;
1306		her4.2	tRNA-Phe	ENSOMEP00000024513.1;
1307		HES2	tRNA-Phe	ENSOMEP00000024207.1;
1308		hmgb2b	tRNA-Phe	ENSOMEP00000033642.1;
1309		HMX1	tRNA-Phe	ENSOMEP00000008878.1;
1310		INSM2	tRNA-Phe	ENSOMEP00000028255.1;
1311		IRX5	tRNA-Phe	ENSOMEP00000031494.1;
1312		irx5a	tRNA-Phe	ENSOMEP00000014289.1;
1313		KDM5B	tRNA-Phe	ENSOMEP00000001809.1;
1314		lmx1ba	tRNA-Phe	ENSOMEP00000032439.1;
1315		maza	tRNA-Phe	ENSOMEP00000006004.1;
1316		mespaa	tRNA-Phe	ENSOMEP00000016628.1;
1317		msc	tRNA-Phe	ENSOMEP00000008774.1;
1318		mtcl1	tRNA-Phe	ENSOMEP00000026368.1;
1319		mxtx1	tRNA-Phe	ENSOMEP00000000959.1;
1320		mycla	tRNA-Phe	ENSOMEP00000031808.1;
1321		myrf	tRNA-Phe	ENSOMEP00000033173.1;
1322		MYT1L	tRNA-Phe	ENSOMEP00000023360.1;
1323		neurod2	tRNA-Phe	ENSOMEP00000013457.1;
1324		nfatc1	tRNA-Phe	ENSOMEP00000033550.1;
1325		NKX2-3	tRNA-Phe	ENSOMEP00000028456.1;
1326		NKX2-4	tRNA-Phe	ENSOMEP00000018042.1;
1327		NKX2-8	tRNA-Phe	ENSOMEP00000036091.1;
1328		PAX3	tRNA-Phe	ENSOMEP00000017200.1;ENSOMEP00000033107.1;
1329		pbrm1	tRNA-Phe	ENSOMEP00000012966.1;
1330		prdm1b	tRNA-Phe	ENSOMEP00000005611.1;
1331		PURB	tRNA-Phe
1332		rfx7a	tRNA-Phe	ENSOMEP00000022608.1;
1333		rfx7b	tRNA-Phe	ENSOMEP00000014449.1;
1334		si:ch211-128m15.3	tRNA-Phe	ENSOMEP00000019933.1;
1335		si:ch211-160f23.5	tRNA-Phe	ENSOMEP00000028239.1;
1336		si:dkey-23i12.7	tRNA-Phe	ENSOMEP00000007371.1;
1337		si:dkey-34f9.3	tRNA-Phe	ENSOMEP00000027724.1;
1338		SIX3	tRNA-Phe	ENSOMEP00000010862.1;
1339		sp3b	tRNA-Phe	ENSOMEP00000011334.1;
1340		SPDEF	tRNA-Phe	ENSOMEP00000010793.1;
1341		TCF24	tRNA-Phe	ENSOMEP00000007586.1;
1342		TEAD4	tRNA-Phe	ENSOMEP00000006737.1;
1343		tulp1b	tRNA-Phe	ENSOMEP00000014381.1;
1344		twist3	tRNA-Phe	ENSOMEP00000029994.1;
1345		vox	tRNA-Phe	ENSOMEP00000022267.1;
1346		YBX2	tRNA-Phe	ENSOMEP00000009248.1;
1347		ZEB1	tRNA-Phe	ENSOMEP00000013401.1;
1348		zeb2a	tRNA-Phe	ENSOMEP00000030557.1;ENSOMEP00000013382.1;
1349		zgc:171929	tRNA-Phe	ENSOMEP00000016471.1;

## Sheet: intersecting genes
No.	Gene ID	Gene Symbol	Gene Name	Gene Family
1	112136745	onecutl	one cut domain, family member, like	CUT
2	112137037	nrl	neural retina-specific leucine zipper protein	TF_bZIP
3	112137257	LOC112137257	zinc finger protein 516	zf-C2H2
4	112137327	hoxa11a	homeobox protein Hox-A11a	Homeobox
5	112137581	nfyc	nuclear transcription factor Y subunit gamma isoform X1	NF-YC
6	112137726	LOC112137726	zinc finger protein OZF isoform X1	zf-C2H2
7	112139610	tal1	T-cell acute lymphocytic leukemia protein 1 homolog isoform X1	bHLH
8	112140346	purg	purine-rich element-binding protein gamma	Others
9	112140965	creb3l3a	cyclic AMP-responsive element-binding protein 3-like protein 3-A	TF_bZIP
10	112141311	LOC112141311	nuclear receptor subfamily 6 group A member 1-A	GCNF-like
11	112141315	gcm2	chorion-specific transcription factor GCMb isoform X2	GCM
12	112142410	LOC112142410	interferon regulatory factor 1 isoform X1	IRF
13	112142830	six4a	homeobox protein SIX4a	Homeobox
14	112143114	LOC112143114	eomesodermin	T-box
15	112144030	LOC112144030	transcriptional repressor scratch 1	zf-C2H2
16	112144544	gata1a	GATA binding protein 1a	zf-GATA
17	112144591	phox2bb	paired like homeobox 2Bb	Homeobox
18	112144798	LOC112144798	calmodulin-binding transcription activator 1 isoform X1	CG-1
19	112145418	LOC112145418	class E basic helix-loop-helix protein 40	bHLH
20	112145550	bhlhe40	class E basic helix-loop-helix protein 40	bHLH
21	112145944	vsx2	visual system homeobox 2 isoform X1	Homeobox
22	112146098	foxj1a	forkhead box protein J1-A	Fork_head
23	112146340	foxi2	forkhead box protein I2	Fork_head
24	112146942	stat5a	signal transducer and activator of transcription 5A isoform X1	STAT
25	112147194	insm1b	insulinoma-associated protein 1b	zf-C2H2
26	112147297	rx2	retinal homeobox protein Rx2	Homeobox
27	112147803	si:rp71-1g18.1	zinc finger protein 23	zf-C2H2
28	112147906	lmx1bb	LIM homeobox transcription factor 1, beta b isoform X1	Homeobox
29	112148013	esrrb	steroid hormone receptor ERR2 isoform X1	ESR-like
30	112148125	ebf2	transcription factor COE2 isoform X1	COE
31	112148181	hnf1a	hepatocyte nuclear factor 1-alpha	Homeobox
32	112148447	LOC112148447	nuclear receptor subfamily 6 group A member 1 isoform X1	GCNF-like
33	112148587	rorb	nuclear receptor ROR-beta	THR-like
34	112148690	LOC112148690	nuclear receptor subfamily 5 group A member 2	SF-like
35	112148731	arid5a	AT-rich interactive domain-containing protein 5A isoform X1	ARID
36	112149007	LOC112149007	mRNA decay activator protein ZFP36L1	zf-CCCH
37	112149117	hnf1ba	hepatocyte nuclear factor 1-beta-A isoform X1	Homeobox
38	112149410	phox2a	paired mesoderm homeobox protein 2A	Homeobox
39	112149430	LOC112149430	homeobox protein otx5 isoform X1	TF_Otx
40	112150120	dmrta2	doublesex- and mab-3-related transcription factor A2	DM
41	112150126	mafaa	transcription factor MafAa	TF_bZIP
42	112150157	nr2f6b	nuclear receptor subfamily 2 group F member 6b	RXR-like
43	112151214	myca	transcriptional regulator Myc-A isoform X1	bHLH
44	112151369	irf9	interferon regulatory factor 9	IRF
45	112151431	mnx1	motor neuron and pancreas homeobox protein 1	Homeobox
46	112151708	LOC112151708	AT-rich interactive domain-containing protein 3A	ARID
47	112152196	nr2f2	COUP transcription factor 2 isoform X1	RXR-like
48	112152199	bhlhe41	class E basic helix-loop-helix protein 41	bHLH
49	112152301	spi1a	transcription factor PU.1a isoform X1	ETS
50	112152930	nr2e3	photoreceptor-specific nuclear receptor	RXR-like
51	112153016	si:ch211-145o7.3	forkhead box protein N2	Fork_head
52	112153069	foxi3b	forkhead box protein I3b	Fork_head
53	112153900	foxj1b	forkhead box protein J1-B	Fork_head
54	112153905	tbx21	T-box transcription factor TBX21	T-box
55	112153938	tfec	transcription factor EC isoform X4	bHLH
56	112154873	tfcp2l1	transcription factor CP2-like protein 1 isoform X1	CP2
57	112154997	pou3f3a	POU domain, class 3, transcription factor 3-A	Pou
58	112155572	neurod1	neurogenic differentiation factor 1	bHLH
59	112155746	prox3	prospero homeobox 3	HPD
60	112155937	cth1	cysteine three histidine 1	zf-CCCH
61	112156813	gbx2	homeobox protein GBX-2	Homeobox
62	112157920	znf513a	zinc finger protein 513a	zf-C2H2
63	112157948	esr1	estrogen receptor	ESR-like
64	112158341	LOC112158341	steroid hormone receptor ERR2 isoform X1	ESR-like
65	112158395	klf11a	Krueppel-like factor 11a	zf-C2H2
66	112158453	LOC112158453	estrogen-related receptor gamma isoform X1	ESR-like
67	112158737	neurod4	neurogenic differentiation factor 4	bHLH
68	112158750	hnf4a	hepatocyte nuclear factor 4-alpha isoform X1	RXR-like
69	112159368	myt1a	myelin transcription factor 1 isoform X1	zf-C2HC
70	112159932	nhlh2	helix-loop-helix protein 2	bHLH
71	112160067	jarid2b	protein Jumonji	ARID
72	112160300	hey1	hairy/enhancer-of-split related with YRPW motif protein 1	bHLH
73	112160310	irf8	interferon regulatory factor 8	IRF
74	112160395	isl2b	insulin gene enhancer protein isl-2b isoform X1	Homeobox
75	112160902	pax6b	paired box protein Pax-6b isoform X1	PAX
76	112160911	LOC112160911	photoreceptor-specific nuclear receptor	RXR-like
77	112160932	nfatc3a	nuclear factor of activated T-cells, cytoplasmic 3	RHD
78	112160942	LOC112160942	retinoic acid receptor beta	THR-like
79	112161268	wt1b	WT1 transcription factor b isoform X1	zf-C2H2
80	112161399	hoxa3a	homeobox protein Hox-A3a	Homeobox
81	112161436	hoxa5a	homeobox protein Hox-A5a	Homeobox
82	112161444	hoxa4a	homeobox protein Hox-A4a	Homeobox
83	112161571	plek	pleckstrin	Others
84	112162084	prop1	PROP paired-like homeobox 1	Homeobox
85	112162617	eomesa	eomesodermin homolog a	T-box
86	112163221	ved	ventrally expressed dharma/bozozok antagonist	Homeobox
87	112163250	tbx5a	T-box transcription factor TBX5-A	T-box
88	112163291	glis3	zinc finger protein GLIS3	zf-C2H2

## Sheet: Significant upregulated TFs
No.	Gene ID	Gene Symbol	Gene Name	Gene Family	Mean TPM (S)	Mean TPM (SF)	Mean TPM (F)	SF VS S	F VS S	F VS SF	TPM (S1)	TPM (S2)	TPM (S3)	TPM (SF1)	TPM (SF2)	TPM (SF3)	TPM (F1)	TPM (F2)	TPM (F3)	p value
1	112157948	esr1	estrogen receptor	ESR-like	0.177662	0.552938	1.23332	up	up	up	0.17581	0	0.357175	0.537063	0.419745	0.702005	1.17524	1.13003	1.39468
2	112148181	hnf1a	hepatocyte nuclear factor 1-alpha	Homeobox	0.1327	0.470964	1.54656	up	up	up	0.041557	0.290703	0.065841	0.400943	0.473907	0.538041	1.52255	1.34022	1.77692	7.4e-05
3	112149117	hnf1ba	hepatocyte nuclear factor 1-beta-A isoform X1	Homeobox	0.158537	0.477331	3.71777	up	up	up	0.253179	0.029296	0.193136	0.525682	0.213662	0.692648	3.95578	3.45454	3.74298	2e-06
4	112158750	hnf4a	hepatocyte nuclear factor 4-alpha isoform X1	RXR-like	0.08732	0.386081	1.18956	up	up	up	0.082298	0.07615	0.103512	0.416725	0.316016	0.425503	1.63965	0.92966	0.999361	0.002671
5	112137327	hoxa11a	homeobox protein Hox-A11a	Homeobox	0.0586643	0.289697	1.03692	up	up	up	0.07795	0	0.098043	0.264927	0.225382	0.378782	0.831027	1.4846	0.795138
6	112149430	LOC112149430	homeobox protein otx5 isoform X1	TF_Otx	0.0001	0.14656	0.64594	up	up	up	0	0	0	0.115795	0.175366	0.148518	0.660454	0.653082	0.624284
7	112158453	LOC112158453	estrogen-related receptor gamma isoform X1	ESR-like	6.31315	16.5396	76.9814	up	up	up	6.78105	6.38546	5.77293	17.4	15.5727	16.6461	76.8609	75.6936	78.3895
8	112155572	neurod1	neurogenic differentiation factor 1	bHLH	0.0188663	0.264997	0.86874	up	up	up	0.056599	0	0	0.264611	0.26102	0.269359	0.960196	0.621878	1.02415
