# Supplementary material for: Screening and Identification of Hnf1ba-slc12a1 Signal Pathway in Response to Low-Salinity Stress in Marine Medaka (Oryzias melastigma)
Source: Int J Mol Sci. 2025 Nov 25;26(23):11402. doi: 10.3390/ijms262311402 (PMC12691728; doi:10.3390/ijms262311402)
Supplement: Supplementary file 1 [file ijms-26-11402-s001.zip › Supplementary Table S4 List of slc gene family members.xlsx]

## Sheet: slc genes
No.	Gene ID	Gene Symbol	Gene Name	SF_VS_S	F_VS_S	F_VS_SF	Mean TPM (S)	Mean TPM (SF)	Mean TPM (F)	TPM (S1)	TPM (S2)	TPM (S3)	TPM (SF1)	TPM (SF2)	TPM (SF3)	TPM (F1)	TPM (F2)	TPM (F3)
1	112136190	LOC112136190	thymic stromal cotransporter homolog	-	-	up	3.37408	1.79752	3.90126	3.48554	3.40426	3.23244	1.75446	1.72314	1.91495	3.55679	4.18919	3.95781
2	112136246	LOC112136246	sodium-dependent neutral amino acid transporter B(0)AT1	up	up	up	0.160545	0.533637	11.3293	0.211074	0.148968	0.121592	0.568089	0.519331	0.513492	11.5379	10.9653	11.4847
3	112136285	slc6a18	inactive sodium-dependent neutral amino acid transporter B(0)AT3 isoform X2	-	up	-	0.336956	0.551753	0.714056	0.411897	0.309457	0.289514	0.479614	0.692831	0.482815	0.614414	0.773303	0.75445
4	112136299	LOC112136299	sodium-dependent neutral amino acid transporter B(0)AT1	up	down	down	4.41904	33.6014	1.82451	4.39741	4.66602	4.19368	34.4407	33.3921	32.9714	1.77115	2.14337	1.55899
5	112136303	LOC112136303	sodium-dependent neutral amino acid transporter B(0)AT1	-	up	up	0.007623	0.0186337	0.163857	0	0	0.022869	0	0.055901	0	0.153935	0.133891	0.203745
6	112136344	slc4a4a	electrogenic sodium bicarbonate cotransporter 1	down	down	up	19.6245	1.0866	4.19197	20.2712	18.6965	19.906	1.14025	1.04021	1.07935	4.25205	4.14138	4.18248
7	112136365	slc39a14	metal cation symporter ZIP14 isoform X1	-	-	-	14.1916	23.9184	19.9257	14.0712	14.2837	14.2199	23.2424	24.6193	23.8936	20.1073	19.1902	20.4794
8	112136491	sv2a	synaptic vesicle glycoprotein 2A	-	up	-	0.11036	0.177273	0.304803	0.046064	0.100175	0.184841	0.139378	0.229701	0.16274	0.271305	0.284504	0.358599
9	112136604	LOC112136604	sodium bicarbonate cotransporter 3 isoform X1	-	-	-	17.365	14.3673	24.2517	17.5827	16.3798	18.1326	14.4356	13.6722	14.9941	24.0624	23.9015	24.7912
10	112136722	slc30a7	zinc transporter 7 isoform X1	-	-	-	20.9261	26.2503	24.5403	20.7984	21.281	20.6989	23.5356	24.6414	30.5741	24.2465	23.9063	25.4681
11	112136765	LOC112136765	excitatory amino acid transporter 5-like	-	-	-	0	0	0.00701533	0	0	0	0	0	0	0	0	0.021046
12	112136991	slco2a1	solute carrier organic anion transporter family member 2A1	-	-	-	26.84	20.4007	17.1953	28.5912	27.877	24.0517	19.7946	20.8791	20.5284	17.2343	16.7268	17.625
13	112137032	slc44a5b	choline transporter-like protein 5-B	-	-	-	1.23985	1.42522	2.18333	1.35065	0.9865	1.38241	1.45189	1.57512	1.24864	2.38813	1.95525	2.20661
14	112137057	LOC112137057	mitochondrial coenzyme A transporter SLC25A42	-	-	-	22.1074	33.0978	19.8711	22.5054	22.2394	21.5774	33.6424	32.966	32.6851	20.244	20.5518	18.8176
15	112137071	slc5a9	sodium/glucose cotransporter 4 isoform X1	up	up	up	0.125331	0.31532	0.965434	0.131593	0.12795	0.116451	0.330122	0.320422	0.295415	0.971865	1.02411	0.900332
16	112137185	slc24a2	sodium/potassium/calcium exchanger 2	-	up	-	0.016351	0.0335967	0.126519	0.025478	0.023575	0	0.034274	0.056007	0.010509	0.11139	0.136906	0.131261
17	112137225	LOC112137225	long-chain fatty acid transport protein 1	-	-	-	52.539	37.0931	32.8497	53.8586	51.0798	52.6787	36.626	36.7646	37.8888	31.1778	32.6494	34.7218
18	112137266	slc5a10	sodium/glucose cotransporter 5 isoform X2	-	-	-	0.452552	0.535755	0.899409	0.733236	0.296236	0.328184	0.685036	0.378738	0.543492	0.823727	0.929006	0.945495
19	112137287	slc2a15b	solute carrier family 2 member 15b	-	down	-	0.698704	0.359373	0.267523	0.89255	0.590974	0.612589	0.3624	0.439145	0.276573	0.209756	0.210285	0.382527
20	112137321	slc1a4	neutral amino acid transporter A	down	-	up	0.92457	0.278329	0.557	1.03212	0.946252	0.795339	0.334642	0.253455	0.246891	0.59507	0.547935	0.527995
21	112137358	slc26a11	sodium-independent sulfate anion transporter	-	-	-	9.20155	8.29033	12.2637	9.51275	9.26938	8.82252	8.21959	8.2271	8.42431	11.9049	11.9235	12.9626
22	112137380	frem3	FRAS1-related extracellular matrix protein 3	-	-	-	1.09695	1.647	1.08438	1.07148	1.07803	1.14134	1.59506	1.68796	1.65799	1.03397	1.01924	1.19993
23	112137383	slc4a11	sodium bicarbonate transporter-like protein 11 isoform X1	down	-	up	7.98021	2.6021	5.35361	9.11677	6.52567	8.29819	2.21667	2.84148	2.74815	5.43105	5.24506	5.38472
24	112137389	ucp1	mitochondrial brown fat uncoupling protein 1	up	up	up	0.0688537	2.05551	7.60109	0.131239	0.075322	0	1.99725	2.18028	1.98898	8.07163	6.49285	8.23879
25	112137391	LOC112137391	choline transporter-like protein 2 isoform X2	-	-	up	17.5965	9.20903	18.4524	18.2906	16.354	18.1449	8.97326	9.15379	9.50004	18.0923	19.0457	18.2193
26	112137503	slc25a10	mitochondrial dicarboxylate carrier isoform X1	-	-	-	30.2266	27.55	34.202	30.7977	29.4932	30.3888	26.1835	28.4907	27.9756	32.2735	33.3404	36.992
27	112137559	slc25a23a	calcium-binding mitochondrial carrier protein SCaMC-3 isoform X1	-	-	-	11.3764	14.9313	19.5806	10.6021	10.2552	13.2719	14.2858	12.8955	17.6127	18.2529	19.2934	21.1956
28	112137653	LOC112137653	Na(+)/H(+) exchanger beta	-	-	-	7.73549	7.36017	13.9177	8.59502	7.66503	6.94643	7.41537	7.04911	7.61602	14.7029	13.4554	13.5947
29	112137712	LOC112137712	solute carrier family 12 member 2	-	-	-	0.418111	0.523513	0.582507	0.350927	0.477198	0.426209	0.47304	0.625413	0.472085	0.64716	0.533331	0.567029
30	112137728	slc2a8	solute carrier family 2, facilitated glucose transporter member 8 isoform X1	-	-	-	44.2192	44.9173	48.7121	46.8991	41.4611	44.2974	45.1622	44.6858	44.904	46.3896	50.975	48.7716
31	112137792	slc25a25a	calcium-binding mitochondrial carrier protein SCaMC-2-A	up	up	up	11.8017	38.4568	131.63	12.4004	11.2861	11.7187	38.7282	39.8289	36.8133	131.514	130.231	133.146
32	112137805	fras1	extracellular matrix protein FRAS1	-	-	-	11.283	7.46901	9.40002	11.3824	11.4123	11.0542	7.31286	7.64608	7.44811	9.66804	8.96028	9.57175
33	112137837	slc26a2	sulfate transporter	-	-	-	5.99639	3.73543	3.06967	6.83212	6.26197	4.89507	3.6927	3.62426	3.88933	3.15328	3.00458	3.05116
34	112137850	slc49a3	solute carrier family 49 member A3	-	-	-	11.408	8.82746	9.47383	11.8172	11.1655	11.2414	9.03764	8.78284	8.66191	9.08001	9.9825	9.35897
35	112137864	slc25a48	solute carrier family 25 member 48 isoform X1	up	-	down	0.525726	1.75527	0.67487	0.588911	0.597628	0.390639	1.71997	1.9047	1.64114	0.70688	0.69265	0.62508
36	112137873	slc36a1	proton-coupled amino acid transporter 1	-	-	-	13.903	9.92847	10.9546	14.6158	13.4566	13.6368	10.0313	9.71268	10.0415	11.2581	11.1741	10.4316
37	112138067	slc8a2a	sodium/calcium exchanger 2a isoform X1	-	-	-	1.36886	2.30303	2.42749	1.10787	1.29984	1.69887	2.64459	1.39454	2.86996	2.65604	2.37406	2.25237
38	112138202	LOC112138202	mitochondrial glycine transporter B	-	-	-	11.272	13.034	11.2256	12.2251	12.2472	9.34363	12.7673	12.8971	13.4375	10.7112	11.6052	11.3604
39	112138271	LOC112138271	Y+L amino acid transporter 2	-	-	up	2.40524	1.55665	3.7816	2.85297	2.46054	1.90222	1.72251	1.61702	1.33041	3.92889	4.4278	2.9881
40	112138410	LOC112138410	sodium- and chloride-dependent GABA transporter 1-like	-	-	-	0	0	0.155883	0	0	0	0	0	0	0.467648	0	0
41	112138438	LOC112138438	chromaffin granule amine transporter	-	-	-	0.928538	1.68275	1.1527	0.836272	0.875997	1.07334	1.54846	1.64298	1.85679	1.29239	1.00773	1.15799
42	112138456	LOC112138456	feline leukemia virus subgroup C receptor-related protein 1-like	-	-	-	2.41492	2.24321	3.78337	2.27686	2.05463	2.91326	1.83444	2.45457	2.44062	3.09669	3.5226	4.7308
43	112138728	slc6a7	sodium-dependent proline transporter	-	-	-	34.4297	48.1897	32.9604	35.9331	33.5501	33.806	48.438	48.5288	47.6024	32.1154	33.3873	33.3784
44	112138896	LOC112138896	solute carrier family 2, facilitated glucose transporter member 5	up	up	-	0	0.139105	0.0956053	0	0	0	0.152888	0.068179	0.196248	0.122408	0.070624	0.093784
45	112138897	LOC112138897	solute carrier family 2, facilitated glucose transporter member 5 isoform X2	up	up	-	0.270629	1.73317	1.24144	0.182126	0.274978	0.354782	2.06019	1.69027	1.44904	1.53702	1.15199	1.0353
46	112138950	frem2a	FRAS1-related extracellular matrix protein 2a	down	-	up	1.15903	0.312065	0.651316	1.34902	1.06193	1.06612	0.31347	0.352044	0.270681	0.752808	0.645031	0.55611
47	112138957	LOC112138957	solute carrier family 45 member 4	-	-	-	13.6296	10.6312	11.792	14.0122	13.5685	13.308	10.7162	10.3049	10.8724	11.2467	12.0705	12.0588
48	112139005	si:ch211-283g2.1	sodium- and chloride-dependent GABA transporter ine	up	up	up	0.0579003	0.224251	1.9	0.070951	0.087827	0.014923	0.177067	0.18853	0.307155	1.93547	1.75964	2.00489
49	112139171	si:dkey-106n21.1	solute carrier family 23 member 2 isoform X1	up	up	-	0	0.0750887	0.0721823	0	0	0	0.04368	0.10385	0.077736	0.023633	0.083921	0.108993
50	112139322	slc25a47a	solute carrier family 25 member 47-A	-	-	-	8.18648	7.40394	12.05	8.80205	7.89422	7.86317	8.7132	7.27354	6.22507	10.131	12.8855	13.1336
51	112139341	LOC112139341	solute carrier family 22 member 2	up	up	up	0.207929	0.791501	8.80806	0.283011	0.071027	0.269748	0.681249	0.852051	0.841204	9.27795	8.97602	8.17019
52	112139485	LOC112139485	sodium- and chloride-dependent transporter XTRP3A isoform X1	down	-	up	4.42863	1.25641	3.67499	4.78962	4.66873	3.82753	1.20189	1.45518	1.11217	3.70008	3.62777	3.69713
53	112139702	LOC112139702	solute carrier family 12 member 4-like	-	-	up	2.10696	1.09536	2.36346	2.42136	1.67091	2.22861	1.18333	1.14948	0.953272	2.14128	1.9368	3.01231
54	112139727	slc46a3	solute carrier family 46 member 3	-	-	-	5.80617	4.90268	4.44273	6.64465	6.45696	4.31688	5.50242	4.62329	4.58232	4.12598	4.53721	4.665
55	112139810	slc26a5	prestin	-	-	-	20.3263	18.7959	25.5815	20.3636	20.1953	20.4201	18.3775	18.5592	19.4509	25.0737	25.3087	26.3622
56	112140209	slc43a2a	solute carrier family 43 member 2a	-	-	-	28.9512	19.2545	25.9875	31.4298	26.6189	28.8048	17.943	19.607	20.2135	25.7134	24.6124	27.6368
57	112140347	slc38a9	sodium-coupled neutral amino acid transporter 9	-	-	-	12.3518	11.2823	14.1223	11.7896	12.063	13.2028	11.1383	11.1555	11.553	15.6173	13.008	13.7416
58	112140355	LOC112140355	excitatory amino acid transporter 1	-	-	-	0	0	0	0	0	0	0	0	0	0	0	0
59	112140375	slc25a3a	solute carrier family 25 member 3a isoform X1	-	-	-	979.171	970.641	1162.79	945.424	917.405	1074.68	975.06	965.403	971.461	1107.52	1201.11	1179.73
60	112140805	LOC112140805	natural resistance-associated macrophage protein 2-like	-	-	down	3.04908	5.319	1.79675	3.3381	2.5576	3.25155	6.71679	5.44288	3.79731	1.99863	1.58746	1.80416
61	112140833	LOC112140833	solute carrier family 2, facilitated glucose transporter member 1	-	up	up	0.0395607	0	0.281207	0	0.093665	0.025017	0	0	0	0.303635	0.332673	0.207313
62	112140839	si:dkey-150i13.2	mitochondrial carnitine/acylcarnitine carrier protein	-	up	up	0.232066	0.341545	0.811138	0.218353	0.216303	0.261543	0.409773	0.324517	0.290346	0.791583	0.793713	0.848117
63	112140853	slc6a8	sodium- and chloride-dependent creatine transporter 1	-	-	-	5.69809	3.92223	7.16398	5.71027	5.53136	5.85264	4.1053	4.2822	3.37917	7.37963	6.73599	7.37632
64	112140865	LOC112140865	sodium/potassium/calcium exchanger 3	-	-	-	3.92417	2.94056	2.28336	4.38903	4.29815	3.08533	2.92164	2.86938	3.03065	2.2777	2.34556	2.22682
65	112140871	LOC112140871	sodium-coupled neutral amino acid transporter 3	-	-	-	25.4111	47.7796	32.0634	25.5901	24.7131	25.9301	46.2828	47.5774	49.4786	32.2678	30.8106	33.1117
66	112140996	slc5a6a	solute carrier family 5 member 6a	-	-	-	2.67399	3.70796	3.61799	2.25049	2.4015	3.36999	3.65209	3.67608	3.79571	3.34961	3.55478	3.94959
67	112141007	LOC112141007	solute carrier family 22 member 2	up	up	up	0.348883	0.952531	8.85736	0.171415	0.372059	0.503176	0.970631	0.980901	0.906062	9.29682	8.57972	8.69554
68	112141089	slc12a10.1	solute carrier family 12 member 10, tandem duplicate 1	-	up	up	5.90325	9.79922	20.745	6.70082	5.5738	5.43513	9.4554	10.7168	9.22542	20.0331	20.3385	21.8633
69	112141167	slc12a3	solute carrier family 12 member 3	-	up	up	0.06115	0.0322753	4.26138	0.094623	0.050998	0.037829	0.069465	0.012844	0.014517	4.73476	4.19065	3.85872
70	112141170	LOC112141170	glucose-6-phosphate exchanger SLC37A4	-	-	-	1.31225	1.56635	0.837975	1.47125	1.14414	1.32135	1.66108	1.1915	1.84648	0.789063	0.776372	0.948489
71	112141225	LOC112141225	long-chain fatty acid transport protein 6 isoform X2	-	up	-	0.146524	0.175601	0.473771	0.214425	0.165169	0.059977	0.098355	0.210017	0.218431	0.301312	0.283127	0.836873
72	112141226	LOC112141226	long-chain fatty acid transport protein 6	-	up	up	0.49095	0.603293	1.44622	0.243253	0.509758	0.719838	0.564456	0.581345	0.664078	1.82875	1.2566	1.2533
73	112141251	slc13a1	solute carrier family 13 member 1	up	up	up	0.053655	0.310158	1.75151	0.04648	0.028207	0.086278	0.384163	0.44871	0.097601	1.75224	1.75609	1.7462
74	112141281	LOC112141281	solute carrier family 12 member 3-like	up	up	up	0.842007	4.02691	13.026	0.924155	0.944043	0.657822	4.67399	3.43378	3.97296	15.3229	11.5889	12.1663
75	112141282	LOC112141282	solute carrier family 12 member 3-like	up	up	up	2.54148	10.4273	24.6844	2.74563	2.59416	2.28466	11.3314	9.09937	10.8511	23.2735	26.296	24.4838
76	112141443	LOC112141443	solute carrier organic anion transporter family member 5A1	-	-	-	2.00136	2.93184	2.13167	2.11302	2.10614	1.78491	3.03759	2.91032	2.84761	2.11138	2.00528	2.27836
77	112141514	slc25a11	mitochondrial 2-oxoglutarate/malate carrier protein isoform X1	-	-	-	123.357	121.886	133.102	122.32	118.236	129.515	119.602	117.684	128.372	116.52	137.481	145.304
78	112141608	si:dkey-251i10.1	ADP/ATP translocase 3	-	-	-	3704.73	2825.8	3969.01	3678.46	3574.58	3861.15	2815.28	2830.14	2831.96	3936.36	3979.99	3990.68
79	112141677	oatx	solute carrier family 22 member 6	-	up	up	0.217758	0.12369	4.62631	0.142155	0.324559	0.186561	0.14258	0.101985	0.126505	4.69956	4.58642	4.59296
80	112141702	LOC112141702	calcium-binding mitochondrial carrier protein SCaMC-2-B isoform X1	-	-	-	2.43541	1.76833	2.23694	2.62783	2.4208	2.25762	1.75525	1.80251	1.74724	2.59481	1.96659	2.14942
81	112141926	slc13a4	solute carrier family 13 member 4	-	-	down	0.109706	0.207871	0.0644367	0.126875	0.103717	0.098525	0.222623	0.241274	0.159715	0.084831	0.069277	0.039202
82	112142017	slc19a2	thiamine transporter 1 isoform X1	-	-	-	3.55572	3.78538	3.06418	3.53759	3.81959	3.30997	3.64669	3.93512	3.77434	3.19991	2.94519	3.04744
83	112142092	LOC112142092	mitochondrial uncoupling protein 2	up	-	down	5.57909	16.2594	7.9262	5.6171	6.4552	4.66498	17.3246	16.2036	15.25	7.75245	7.63018	8.39597
84	112142183	slc22a5	solute carrier family 22 member 5	-	up	up	0.309271	0.27713	0.650387	0.292761	0.373374	0.261678	0.277966	0.271296	0.282129	0.742919	0.672759	0.535482
85	112142195	LOC112142195	solute carrier family 22 member 4	up	up	up	0.0221227	0.126097	5.26217	0.040692	0	0.025676	0.083837	0.093726	0.200727	5.6876	5.19449	4.90442
86	112142204	LOC112142204	solute carrier family 22 member 4	-	-	-	0.509764	0.70384	0.388903	0.490058	0.552378	0.486855	0.761289	0.658715	0.691515	0.390566	0.469936	0.306208
87	112142213	LOC112142213	solute carrier family 22 member 5 isoform X2	-	up	up	0.149065	0.211389	2.52615	0.366578	0.048443	0.032174	0.191622	0.191842	0.250704	2.54533	2.60274	2.43037
88	112142291	slc18b1	MFS-type transporter SLC18B1 isoform X3	-	-	-	6.03477	7.83799	7.22552	5.95893	5.41171	6.73368	8.41243	7.11244	7.98909	6.92076	7.47997	7.27583
89	112142300	LOC112142300	sodium-dependent multivitamin transporter	-	-	-	8.02546	11.5704	11.3539	7.37048	7.47469	9.23121	12.2527	11.903	10.5554	10.8984	12.0037	11.1598
90	112142407	slc12a9	solute carrier family 12 member 9	-	-	-	12.4727	14.598	9.75029	13.7139	12.9889	10.7154	14.7802	14.7254	14.2883	10.127	9.8118	9.3121
91	112142459	LOC112142459	multidrug and toxin extrusion protein 1	-	up	up	0.005454	0.0459313	0.916319	0	0	0.016362	0.036259	0.073818	0.027717	0.781199	0.95618	1.01158
92	112142476	slc25a15b	solute carrier family 25 member 15b isoform X1	-	-	-	3.34008	4.5854	5.77617	3.84352	3.38938	2.78733	4.45409	4.47068	4.83142	5.9608	5.89248	5.47523
93	112142497	slc23a1	solute carrier family 23 member 1	up	up	up	0.0470997	1.10986	5.30371	0.041079	0.045362	0.054858	1.12947	1.28405	0.916045	5.26342	5.33701	5.31071
94	112142556	LOC112142556	sodium-dependent phosphate transport protein 2A-like	-	up	-	0	0.0269167	0.12186	0	0	0	0.08075	0	0	0.10631	0.09816	0.161111
95	112142571	slc7a1a	high affinity cationic amino acid transporter 1 isoform X1	-	up	up	14.4788	16.3574	37.115	14.8147	15.7405	12.8811	13.3319	15.8096	19.9307	35.8659	36.4845	38.9946
96	112142603	slc25a1a	tricarboxylate transport protein A, mitochondrial	-	-	-	2.33346	2.37719	4.48537	2.18265	2.21719	2.60055	2.48259	2.68182	1.96717	4.91867	4.6485	3.88893
97	112142616	slc25a14	brain mitochondrial carrier protein 1 isoform X1	-	-	-	13.1226	10.3742	12.4414	14.5604	13.5434	11.2639	10.5121	10.399	10.2115	12.0355	12.3601	12.9285
98	112142620	slc8a4a	solute carrier family 8 member 4a	-	-	-	0.0106877	0	0.0227237	0.019504	0	0.012559	0	0	0	0.028873	0	0.039298
99	112142639	LOC112142639	mitochondrial uncoupling protein 2	up	-	down	5.57378	34.837	4.92201	5.07345	6.02617	5.62171	36.987	34.8596	32.6643	4.56483	5.06884	5.13234
100	112142667	zgc:175280	cationic amino acid transporter 2 family protein	-	-	-	0.0664	0.0390017	0.119129	0.037416	0.138254	0.02353	0.051363	0.053409	0.012233	0.161728	0.122886	0.072772
101	112142777	slc43a2b	solute carrier family 43 member 2b	-	-	-	94.8044	84.6613	73.8727	99.7214	94.5227	90.1693	80.8834	89.122	83.9785	73.1059	75.0894	73.4227
102	112142785	LOC112142785	solute carrier family 35 member G2	-	up	up	0.20758	0.220881	0.632169	0.202502	0.1857	0.234539	0.291776	0.332875	0.037992	0.597631	0.746455	0.552422
103	112142791	LOC112142791	sodium/hydrogen exchanger 6	-	up	up	4.36554	4.45134	15.809	5.04541	4.37382	3.67738	4.31517	4.42678	4.61207	16.3898	15.111	15.9262
104	112142809	slc25a35	solute carrier family 25 member 35	-	-	-	6.75227	5.55496	9.77379	7.7214	7.18231	5.35311	5.51264	5.87514	5.27709	10.4015	9.04655	9.87336
105	112142843	LOC112142843	solute carrier family 13 member 5 isoform X1	up	up	up	0.0937863	0.500462	1.37402	0.134832	0.124761	0.021766	0.37324	0.628032	0.500113	1.2196	1.3908	1.51166
106	112142845	slco2b1	solute carrier organic anion transporter family member 2B1 isoform X1	-	-	-	32.3738	26.1098	24.3805	32.7031	30.2895	34.1289	27.3545	25.084	25.8909	23.1221	22.8563	27.163
107	112142884	slc37a2	glucose-6-phosphate exchanger SLC37A2	-	-	-	65.9159	36.0577	45.2859	68.7846	65.4747	63.4883	35.841	36.3764	35.9556	45.1912	46.0599	44.6067
108	112142942	slc13a2	solute carrier family 13 member 2	up	-	down	0.0207957	0.686858	0	0	0	0.062387	0.60821	0.802702	0.649662	0	0	0
109	112142982	slc7a3a	cationic amino acid transporter 3a	-	-	-	26.1731	27.1933	15.1138	27.9644	25.0034	25.5514	26.5519	27.9241	27.104	14.6929	15.1341	15.5146
110	112143018	LOC112143018	sodium- and chloride-dependent GABA transporter 2	-	-	up	0.0480097	0.0119663	0.107669	0.02349	0.023995	0.096544	0	0	0.035899	0.188037	0.087382	0.047588
111	112143061	slc22a6l	solute carrier family 22 member 6 isoform X1	up	up	up	0	0.63673	34.2807	0	0	0	0.743305	0.699053	0.467832	34.0064	35.7867	33.0489
112	112143226	LOC112143226	solute carrier family 45 member 4	-	-	-	6.05449	3.66397	3.893	6.56221	6.08061	5.52066	3.34548	3.78686	3.85957	3.79255	3.97103	3.91541
113	112143326	slc1a8b	solute carrier family 1 member 8b	-	up	-	0	0.051369	0.124345	0	0	0	0	0.070697	0.08341	0.187831	0.025796	0.159409
114	112143462	LOC112143462	sodium/calcium exchanger 1	-	-	-	13.7475	11.187	13.7963	13.9784	14.0079	13.256	10.9938	11.4258	11.1415	14.5659	13.0185	13.8045
115	112143495	slc9a1a	sodium/hydrogen exchanger 1	-	down	down	12.6836	12.7675	5.92134	14.3768	13.9796	9.69422	12.2931	13.2605	12.7489	6.04622	5.7258	5.992
116	112143543	LOC112143543	b(0,+)-type amino acid transporter 1	up	up	-	0.092899	0.405291	0.684748	0	0.207956	0.070741	0.187481	0.479464	0.548927	0.920162	0.551014	0.583068
117	112143666	slc2a3b	solute carrier family 2, facilitated glucose transporter member 3	-	down	-	21.1217	14.249	8.70516	23.7254	21.9744	17.6654	15.2665	13.337	14.1435	8.13173	8.79504	9.18871
118	112143774	slc25a21	mitochondrial 2-oxodicarboxylate carrier isoform X1	-	-	up	22.2191	20.4145	43.8946	22.2104	22.0342	22.4126	20.1045	21.1349	20.004	44.3902	42.5407	44.7528
119	112143818	si:ch211-254p10.2	solute carrier family 40 member 1	-	-	-	0.062375	0	0.022033	0.096291	0	0.090834	0	0	0	0	0	0.066099
120	112143962	slc25a40	solute carrier family 25 member 40	-	-	-	13.0503	15.6374	17.3251	13.2567	13.0874	12.8067	15.6541	16.1105	15.1476	16.1484	17.2808	18.5461
121	112144022	LOC112144022	equilibrative nucleoside transporter 1	-	-	-	10.7983	13.2105	13.8364	10.8219	12.0645	9.50863	13.8389	12.6386	13.1539	13.7467	13.8126	13.95
122	112144056	slc6a3	sodium-dependent dopamine transporter isoform X2	-	-	-	0	0	0	0	0	0	0	0	0	0	0	0
123	112144061	LOC112144061	mitochondrial folate transporter/carrier	-	-	-	10.6915	12.5344	16.5983	11.336	9.27021	11.4683	11.9505	13.0434	12.6092	15.9241	17.1645	16.7063
124	112144062	slc50a1	sugar transporter SWEET1	-	-	-	24.688	24.9768	18.7395	25.4794	25.1451	23.4394	24.752	24.3951	25.7831	19.0278	19.2858	17.9048
125	112144156	slc12a2	solute carrier family 12 member 2 isoform X1	down	down	up	393.93	23.2469	69.5133	412.582	386.285	382.921	21.9312	23.2406	24.5688	69.4951	68.1555	70.8894
126	112144254	slc4a2a	anion exchange protein 2a isoform X2	up	-	down	10.7386	33.8856	6.29331	11.9744	10.0882	10.1533	33.3257	33.8762	34.4548	6.24084	6.58104	6.05804
127	112144257	slc39a6	zinc transporter ZIP6 isoform X1	-	-	-	7.83965	6.73485	8.58266	8.12785	7.82955	7.56154	7.04164	6.81427	6.34864	8.02414	8.75221	8.97161
128	112144481	slc26a6l	solute carrier family 26 member 6, like isoform X2	-	up	up	0.0384973	0.144897	3.2725	0.071571	0.043921	0	0.071988	0.178944	0.18376	3.22026	3.1926	3.40463
129	112144511	prkar2ab	LOW QUALITY PROTEIN: protein kinase, cAMP-dependent, regulatory, type II, alpha, B	-	-	-	8.21732	8.92308	7.09796	7.89513	8.34026	8.41655	9.471	8.61327	8.68498	6.78467	6.82649	7.68273
130	112144654	slc6a11b	sodium- and chloride-dependent GABA transporter 3	-	-	-	0.00834967	0.006142	0	0	0.025049	0	0.018426	0	0	0	0	0
131	112144655	slc6a1b	sodium- and chloride-dependent GABA transporter 1b	-	-	-	0	0.00931567	0.0184627	0	0	0	0.027947	0	0	0	0.055388	0
132	112144713	slc4a8	electroneutral sodium bicarbonate exchanger 1 isoform X1	-	-	-	0.090737	0.0773723	0.117528	0.085278	0.09395	0.092983	0.036671	0.087255	0.108191	0.112208	0.142477	0.097898
133	112144763	LOC112144763	sodium-dependent neutral amino acid transporter SLC6A17	-	-	-	0.0537353	0.0897307	0.124045	0.064049	0.0529	0.044257	0.108517	0.090709	0.069966	0.117012	0.075532	0.179591
134	112144791	slc41a1	solute carrier family 41 member 1	-	up	up	3.79063	5.53979	20.3376	3.80727	4.19953	3.36508	5.27669	5.85498	5.4877	20.8103	19.906	20.2966
135	112144804	LOC112144804	sodium- and chloride-dependent GABA transporter 2 isoform X3	-	-	-	14.2743	7.86643	11.8216	17.1185	14.615	11.0893	8.95295	7.27232	7.37402	11.6978	12.0263	11.7406
136	112144805	LOC112144805	sodium- and chloride-dependent GABA transporter 2 isoform X1	-	-	-	3.35426	3.42573	3.29443	3.60846	2.98268	3.47164	2.78823	4.21689	3.27208	3.64994	3.01785	3.21551
137	112144842	LOC112144842	natural resistance-associated macrophage protein 2	-	-	-	8.453	6.82315	11.3696	9.34423	8.92006	7.09471	6.58625	7.10645	6.77674	11.0731	11.3801	11.6558
138	112144850	slc25a26	S-adenosylmethionine mitochondrial carrier protein	-	-	-	4.31804	3.60444	3.91256	4.83347	4.41966	3.70099	2.84682	4.30622	3.66027	4.04105	4.09667	3.59996
139	112144906	slc2a11a	solute carrier family 2, facilitated glucose transporter member 11	up	up	up	0.031714	0.162885	1.73834	0.05856	0	0.036582	0.185608	0.101425	0.201622	1.74631	1.90398	1.56474
140	112145099	slc32a1	vesicular inhibitory amino acid transporter	-	-	-	0.00645933	0	0.013844	0	0	0.019378	0	0	0	0	0.041532	0
141	112145174	slc5a8l	sodium-coupled monocarboxylate transporter 1	up	up	up	0.108062	0.275412	4.74408	0.196234	0.071733	0.056219	0.249393	0.308283	0.268559	5.07832	4.58498	4.56893
142	112145191	LOC112145191	monocarboxylate transporter 2	-	-	-	0.970477	1.10261	1.12988	1.33255	0.817863	0.761022	1.1751	1.01749	1.11523	1.23303	1.12155	1.03505
143	112145199	LOC112145199	heme transporter hrg1-A	-	up	-	2.40928	2.87977	5.27407	3.25672	1.76278	2.20836	3.00379	3.01796	2.61755	5.93278	4.74618	5.14323
144	112145250	slc25a55a	solute carrier family 25 member 55a	-	-	-	273.497	315.256	230.309	299.593	274.785	246.115	327.778	320.595	297.395	220.917	230.881	239.129
145	112145256	LOC112145256	sodium- and chloride-dependent taurine transporter	down	-	-	47.5458	20.2421	30.062	53.323	52.168	37.1463	20.9892	20.0649	19.6723	30.6632	30.7534	28.7693
146	112145294	slc2a1b	solute carrier family 2, facilitated glucose transporter member 1	-	-	-	67.5715	75.6236	58.6632	73.9911	67.8567	60.8666	72.7808	78.0026	76.0873	58.9269	58.7368	58.3257
147	112145313	slc45a1	proton-associated sugar transporter A isoform X1	-	-	-	0.102937	0.0946447	0.228795	0.172248	0.099051	0.037511	0.089346	0.146267	0.048321	0.244697	0.171247	0.27044
148	112145359	slc12a5a	solute carrier family 12 member 5 isoform X1	-	-	-	0.36153	0.395664	0.465852	0.433529	0.3499	0.301162	0.416365	0.364058	0.406569	0.459178	0.421751	0.516627
149	112145502	slc2a9l2	solute carrier family 2, facilitated glucose transporter member 9 isoform X1	-	up	up	0.213372	0.198502	0.743555	0.225059	0.310289	0.104767	0.233431	0.129451	0.232625	0.568722	0.852952	0.808991
150	112145544	LOC112145544	sodium- and chloride-dependent GABA transporter 2 isoform X1	-	-	-	17.325	14.058	9.2422	17.8168	18.4777	15.6804	14.6867	13.8497	13.6375	9.43909	8.85125	9.43627
151	112145644	LOC112145644	solute carrier family 41 member 1 isoform X1	-	up	up	0.038033	0.041813	0.219513	0.072426	0.018899	0.022774	0.042492	0.082947	0	0.222625	0.195569	0.240345
152	112145707	LOC112145707	sodium- and chloride-dependent GABA transporter 2 isoform X1	-	-	down	0.0962513	0.278832	0.0297993	0	0.101656	0.187098	0.2677	0.313903	0.254892	0	0.059232	0.030166
153	112145709	slc6a11a	solute carrier family 6 member 11a isoform X1	-	-	-	0	0.00911167	0.018342	0	0	0	0.027335	0	0	0.027825	0	0.027201
154	112145783	slc6a14	sodium- and chloride-dependent neutral and basic amino acid transporter B(0+)	up	down	down	6.85708	17.4655	3.12523	7.90373	6.94688	5.72063	18.5961	16.886	16.9145	3.3384	2.9494	3.08789
155	112145801	slc25a34	solute carrier family 25 member 34	-	-	-	10.2776	15.1698	13.2154	9.98895	10.9606	9.8833	15.9222	15.543	14.0442	13.053	14.77	11.8233
156	112145805	slc16a1a	monocarboxylate transporter 1a	down	-	up	0.358513	0.124202	0.35155	0.345027	0.44954	0.280972	0.094696	0.125988	0.151922	0.384799	0.327841	0.342009
157	112145840	slc25a17	peroxisomal membrane protein PMP34	-	-	-	13.8909	13.5579	15.882	11.8405	14.7513	15.0808	14.0034	12.1206	14.5496	15.7457	14.9696	16.9306
158	112145870	slc6a16a	sodium-dependent neutral amino acid transporter B(0)AT2	down	-	-	8.52562	3.64574	4.29521	9.31231	8.35289	7.91165	4.00619	3.57791	3.35311	3.78689	4.28135	4.81739
159	112145995	slc4a1a	solute carrier family 4 member 1a (Diego blood group) isoform X1	-	-	-	22.853	34.5485	27.3759	24.5285	23.3172	20.7133	35.8437	35.2714	32.5303	25.7143	28.2394	28.174
160	112146035	slc1a9	solute carrier family 1 member 9	-	-	-	0.268694	0.202534	0.276518	0.326172	0.277973	0.201936	0.172816	0.181909	0.252877	0.285214	0.207934	0.336405
161	112146057	slc25a19	mitochondrial thiamine pyrophosphate carrier	-	-	-	8.68665	4.67224	6.4864	10.3692	8.1471	7.54368	5.05208	5.10472	3.85993	6.50443	6.11052	6.84426
162	112146083	slc2a6	solute carrier family 2, facilitated glucose transporter member 6 isoform X1	down	up	up	1.43579	0.696365	3.2907	1.5097	1.56698	1.23068	0.737497	0.586762	0.764835	2.35525	3.78547	3.73139
163	112146108	slc25a39	solute carrier family 25 member 39 isoform X1	-	-	-	51.8627	58.0648	46.9555	51.7483	50.4189	53.4209	60.7533	59.1265	54.3145	46.8383	46.2488	47.7794
164	112146452	LOC112146452	peroxisomal membrane protein PMP34	-	-	-	18.6047	17.1877	12.8056	19.9635	19.4066	16.4438	18.1283	16.4566	16.9781	13.6375	12.9086	11.8706
165	112146469	slc27a1a	long-chain fatty acid transport protein 1a	-	-	-	17.3909	20.891	21.8171	21.8462	11.1888	19.1377	13.0626	24.6524	24.9579	24.7306	15.0565	25.6643
166	112146490	slc5a11	sodium/myo-inositol cotransporter 2	-	up	up	0.0169167	0.0573693	1.39433	0	0.05075	0	0	0.057836	0.114272	1.43545	1.36276	1.38478
167	112146718	si:ch211-234h8.7	monocarboxylate transporter 4	down	-	up	1.20737	0.280098	1.15715	1.08911	1.27213	1.26087	0.291051	0.14972	0.399524	1.24993	0.930816	1.2907
168	112146853	LOC112146853	mitochondrial glycine transporter A	up	up	-	2.49739	6.31333	5.83129	1.85419	2.94531	2.69267	5.64802	7.01209	6.27987	5.50512	5.59858	6.39019
169	112146882	slc17a7a	solute carrier family 17 member 7a	-	-	-	0.0253653	0.021343	0.0864827	0	0.027697	0.048399	0.041022	0.023007	0	0.066807	0.056618	0.136023
170	112147152	slc22a13a	solute carrier family 22 member 13	up	-	-	0.886122	1.79321	0.973148	1.18057	0.61349	0.86431	1.65553	1.4016	2.32251	0.855786	1.03276	1.0309
171	112147199	LOC112147199	mitochondrial coenzyme A transporter SLC25A42	-	-	-	9.33212	8.22471	9.65136	10.3552	9.39555	8.24561	8.16138	8.69848	7.81428	9.80612	9.65342	9.49455
172	112147347	LOC112147347	calcium-binding mitochondrial carrier protein Aralar1 isoform X1	-	-	-	62.0536	46.7852	72.4213	62.3336	60.9667	62.8606	46.0133	45.4828	48.8596	73.6354	72.108	71.5204
173	112147387	LOC112147387	calcium-binding mitochondrial carrier protein SCaMC-1 isoform X1	-	-	-	9.49653	5.23257	8.567	9.73201	9.52542	9.23216	6.08466	4.82537	4.78766	8.81038	8.76464	8.12597
174	112147392	LOC112147392	solute carrier family 25 member 36-A	-	-	-	10.7185	15.5116	13.0639	11.0602	10.9827	10.1127	15.708	15.1253	15.7014	12.4227	13.2495	13.5194
175	112147432	slc6a9	sodium- and chloride-dependent glycine transporter 1 isoform X1	down	-	up	0.565455	0.237744	0.573804	0.554814	0.720229	0.421322	0.245358	0.246464	0.22141	0.650712	0.533849	0.536852
176	112147474	LOC112147474	solute carrier family 12 member 7 isoform X1	-	-	-	22.929	17.5261	26.9511	24.5977	22.032	22.1572	17.5884	18.0398	16.95	27.0556	26.3597	27.4381
177	112147519	LOC112147519	Y+L amino acid transporter 2	up	-	down	1.04964	3.0978	0.582702	1.24755	0.934112	0.967264	2.85372	3.3906	3.04906	0.692625	0.566197	0.489285
178	112147631	LOC112147631	solute carrier family 22 member 23	-	-	-	7.61198	4.59122	8.77855	7.73022	7.38113	7.72458	4.57465	4.52333	4.67568	8.76458	8.74899	8.82209
179	112147767	slc1a7a	solute carrier family 1 member 7a	-	-	-	0	0.0117973	0.0212773	0	0	0	0.019561	0.015831	0	0.026775	0	0.037057
180	112147792	LOC112147792	kidney mitochondrial carrier protein 1	-	down	down	74.108	66.0346	29.6809	74.0683	77.3465	70.9092	65.4436	67.3654	65.2949	30.6205	29.1145	29.3077
181	112147805	LOC112147805	solute carrier family 12 member 9	up	up	-	0.562584	1.13896	1.32868	0.465784	0.556874	0.665094	1.29946	1.04314	1.07427	1.27493	1.25681	1.4543
182	112147951	slc6a4b	solute carrier family 6 member 4b	-	-	-	0.808939	0.660142	0.815434	0.908815	0.686374	0.831627	0.820777	0.551426	0.608222	0.790615	0.922903	0.732784
183	112148042	svopa	synaptic vesicle 2-related protein	up	up	-	0.175758	0.384746	0.630536	0.168449	0.209429	0.149396	0.412911	0.408577	0.332751	0.561338	0.597003	0.733268
184	112148045	slc20a2	sodium-dependent phosphate transporter 2 isoform X2	-	-	-	19.975	17.6293	17.5685	20.8835	19.8716	19.1699	17.3644	17.7841	17.7395	16.6785	18.4864	17.5405
185	112148197	slc8a3	sodium/calcium exchanger 3 isoform X1	-	-	down	0.783719	1.09745	0.43161	0.950166	0.771519	0.629473	1.2451	0.876582	1.17066	0.441721	0.389292	0.463817
186	112148211	adgrv1	adhesion G-protein coupled receptor V1 isoform X1	-	-	-	0.543423	0.279123	0.482437	0.655502	0.436849	0.537917	0.21695	0.306946	0.313473	0.429799	0.472965	0.544548
187	112148234	LOC112148234	solute carrier family 2, facilitated glucose transporter member 11	-	-	-	0.265085	0.294365	0.188223	0.061991	0.430348	0.302915	0.338407	0.094934	0.449754	0.156265	0.155693	0.25271
188	112148235	LOC112148235	solute carrier family 2, facilitated glucose transporter member 11 isoform X1	-	up	-	0	0.039781	0.0851173	0	0	0	0.027671	0.091672	0	0.089829	0.018588	0.146935
189	112148251	slc8b1	mitochondrial sodium/calcium exchanger protein	-	-	-	15.8204	17.1862	16.8717	16.1284	15.79	15.5428	15.7975	17.2032	18.558	17.6546	16.7387	16.2217
190	112148304	slc23a2	solute carrier family 23 member 2 isoform X1	-	-	-	5.50838	4.58709	4.50088	5.70363	6.20621	4.61529	4.76593	4.76491	4.23043	4.50636	4.35097	4.64531
191	112148373	sv2ca	synaptic vesicle glycoprotein 2Ca	up	up	-	2.00273	4.669	6.77278	2.24307	2.1725	1.59263	4.7559	4.47592	4.77517	7.32115	6.67614	6.32105
192	112148512	LOC112148512	solute carrier family 28 member 3	-	up	up	0.0109163	0.0535767	0.352336	0	0.032749	0	0.045537	0.034058	0.081135	0.384434	0.301592	0.370983
193	112148591	slc14a2	urea transporter 2	up	up	-	12.5335	35.198	28.5065	12.1097	13.7253	11.7655	35.283	34.6252	35.6859	28.9442	27.2923	29.2829
194	112148727	mfsd3	major facilitator superfamily domain-containing protein 3	-	-	-	4.15954	3.57545	2.50668	4.77062	4.49818	3.20981	3.9935	3.45503	3.27781	2.40769	2.60356	2.50881
195	112148764	slc1a3a	solute carrier family 1 member 3a	-	-	-	1.29795	1.42078	1.19108	1.59793	1.47773	0.818192	1.54735	1.39015	1.32483	1.3683	1.1813	1.02363
196	112148775	slc15a4	solute carrier family 15 member 4	-	-	-	7.90967	4.91517	5.50135	8.20391	8.89424	6.63086	5.44074	4.82819	4.47659	5.8503	5.08169	5.57205
197	112148833	slc4a5a	electrogenic sodium bicarbonate cotransporter 4	-	-	-	0.12706	0.185092	0.136233	0.15366	0.172502	0.055018	0.194222	0.257815	0.103239	0.151454	0.13496	0.122286
198	112148847	slc7a4	cationic amino acid transporter 4	-	-	-	1.71402	2.16736	2.30154	1.80153	1.65902	1.68152	2.11597	2.15843	2.22766	2.31163	2.58976	2.00323
199	112148868	si:dkey-178e17.1	tricarboxylate transport protein B, mitochondrial	-	-	-	14.5239	13.7426	8.38554	16.7174	15.4977	11.3564	13.7749	13.1051	14.3477	8.65405	8.65108	7.8515
200	112148887	slc20a1a	sodium-dependent phosphate transporter 1-A	up	-	-	16.9976	44.9458	26.8012	17.1787	17.4838	16.3302	45.5885	45.69	43.559	25.7257	27.7765	26.9014
201	112148900	slc25a37	mitoferrin-1	-	-	-	6.9122	6.34852	6.02028	7.8646	6.63768	6.23431	6.29459	6.64023	6.11075	5.56145	6.50983	5.98954
202	112148951	zgc:114041	monocarboxylate transporter 13	-	down	down	17.4225	9.98171	3.6807	17.5248	16.8893	17.8534	9.81079	10.3091	9.82526	3.54673	3.85296	3.64242
203	112149035	LOC112149035	sodium- and chloride-dependent GABA transporter 2	-	up	up	0.051453	0.0491037	1.15035	0.152857	0	0.001502	0.084919	0	0.062392	1.08081	1.11047	1.25978
204	112149126	LOC112149126	large neutral amino acids transporter small subunit 4 isoform X1	up	-	down	31.1532	98.5953	35.8569	33.586	31.3406	28.5329	103.109	99.283	93.3943	36.4412	34.4824	36.6473
205	112149140	LOC112149140	4F2 cell-surface antigen heavy chain	-	-	-	0	0	0	0	0	0	0	0	0	0	0	0
206	112149148	slc6a4a	solute carrier family 6 member 4a	-	-	-	51.2385	33.8759	48.7289	53.3745	50.6987	49.6423	33.651	34.2998	33.6771	47.8308	47.7838	50.5722
207	112149162	slc33a1	acetyl-coenzyme A transporter 1	-	-	-	11.0089	7.3173	8.74692	12.1139	10.8904	10.0224	7.59072	6.9977	7.36348	7.85346	9.02587	9.36143
208	112149193	slc2a2	solute carrier family 2, facilitated glucose transporter member 2	up	up	up	0.227167	0.503031	1.44442	0.290388	0.205907	0.185207	0.251647	0.825625	0.43182	1.28702	1.46844	1.57781
209	112149204	LOC112149204	high affinity cationic amino acid transporter 1	-	-	-	6.76283	2.44057	4.1845	7.2075	7.19459	5.8864	4.94797	1.26498	1.10875	4.13915	4.28573	4.12864
210	112149251	slco1c1	solute carrier organic anion transporter family member 1C1 isoform X1	-	-	-	0.0233257	0.0182623	0.0184873	0	0	0.069977	0	0.029802	0.024985	0.028846	0	0.026616
211	112149304	slc19a3a	thiamine transporter 1	-	up	up	0.0305163	0.0691017	0.397591	0.091549	0	0	0.076383	0.130922	0	0.565283	0.364195	0.263296
212	112149316	frem2b	FRAS1-related extracellular matrix protein 2b isoform X1	-	-	-	5.4871	3.9539	4.06263	5.92068	5.39241	5.14821	3.75132	3.87739	4.23298	4.07595	3.94798	4.16397
213	112149332	slc19a3b	solute carrier family 19 member 3b	-	-	-	0.043947	0.011382	0.0168183	0	0.131841	0	0	0	0.034146	0	0	0.050455
214	112149461	LOC112149461	4F2 cell-surface antigen heavy chain isoform X1	-	-	-	0.493723	0.542314	0.470039	0.48517	0.57984	0.416158	0.515876	0.477326	0.63374	0.500646	0.45218	0.457292
215	112149505	LOC112149505	mitochondrial uncoupling protein 2 isoform X1	-	-	-	2.39682	3.02499	2.53364	3.20771	1.79294	2.18982	2.84253	3.12986	3.10258	2.77744	2.82586	1.99761
216	112149520	LOC112149520	sodium/calcium exchanger 2	-	up	-	0.119889	0.132637	0.259224	0.141321	0.110232	0.108113	0.165664	0.124299	0.107949	0.223177	0.262385	0.292109
217	112149596	slc5a2	sodium/glucose cotransporter 2	-	up	up	0.0139467	0.026222	4.4439	0	0	0.04184	0.036984	0.016288	0.025394	4.3507	4.54003	4.44096
218	112149620	slc1a5	neutral amino acid transporter B(0)	-	down	down	54.9704	50.8673	24.1632	59.8428	57.8995	47.1688	50.709	52.0171	49.8757	24.4985	23.7758	24.2153
219	112149627	slc13a5b	solute carrier family 13 member 5	up	-	down	7.0028	15.8093	5.92427	7.16304	6.81152	7.03385	14.5782	16.2471	16.6027	5.83983	6.41766	5.51532
220	112149628	LOC112149628	multidrug and toxin extrusion protein 1	-	-	-	0.0433947	0.0669833	0.0357823	0	0.060023	0.070161	0.05901	0.087351	0.054589	0.099199	0	0.008148
221	112149629	LOC112149629	multidrug and toxin extrusion protein 1	-	-	down	10.7619	16.5945	7.9375	11.0912	9.83673	11.3577	17.3646	17.7743	14.6446	8.08954	7.2528	8.47016
222	112149630	LOC112149630	multidrug and toxin extrusion protein 1	up	-	down	3.48433	8.35707	3.12407	3.4188	3.42106	3.61313	8.87168	8.57085	7.62868	3.11349	3.19565	3.06307
223	112149632	LOC112149632	multidrug and toxin extrusion protein 1	-	up	up	0.103536	0.16516	1.81931	0.13157	0.070372	0.108667	0.168708	0.182694	0.144077	1.74359	1.89502	1.81933
224	112149807	zgc:153039	solute carrier family 12 member 9	-	-	-	9.1614	7.81277	10.462	9.77341	8.78542	8.92537	8.26042	7.7061	7.4718	10.7984	10.3593	10.2283
225	112149864	slc25a15a	solute carrier family 25 member 15a isoform X1	-	up	up	11.0204	11.4734	38.428	12.4045	9.87824	10.7787	11.8936	11.5169	11.0097	36.1282	38.3804	40.7754
226	112150004	slc46a1	proton-coupled folate transporter	-	-	-	1.62735	1.70014	2.69681	1.81939	1.61696	1.4457	1.46766	2.00243	1.63035	2.70864	2.58843	2.79336
227	112150416	LOC112150416	calcium-binding mitochondrial carrier protein SCaMC-1 isoform X1	-	-	-	28.3466	24.2398	29.5762	28.7079	29.1948	27.1372	24.3065	23.0015	25.4113	28.4052	29.5136	30.8099
228	112150439	slc1a6	excitatory amino acid transporter 4 isoform X4	-	down	-	0.572311	0.41404	0.244218	0.593848	0.651168	0.471916	0.411396	0.479071	0.351652	0.263673	0.20402	0.264962
229	112150464	LOC112150464	solute carrier family 22 member 23	-	-	-	0.19495	0.178636	0.199484	0.289919	0.113169	0.181763	0.106543	0.229129	0.200236	0.230598	0.169511	0.198344
230	112150476	LOC112150476	solute carrier family 2, facilitated glucose transporter member 1 isoform X2	-	-	-	0	0.023401	0.0344677	0	0	0	0.070203	0	0	0.037983	0	0.06542
231	112150746	slc1a7b	solute carrier family 1 member 7b isoform X1	-	-	-	0.203509	0.203828	0.199923	0.144641	0.223178	0.242708	0.242371	0.223974	0.145139	0.198191	0.237365	0.164214
232	112150818	slc5a5	sodium/iodide cotransporter	-	-	-	1.46565	2.73377	1.38903	1.84068	1.3851	1.17116	2.70328	2.94951	2.54851	1.32986	1.41584	1.4214
233	112150848	LOC112150848	mitochondrial basic amino acids transporter isoform X1	-	-	-	26.8694	25.1285	20.9687	26.8272	26.2038	27.5773	24.3147	24.9817	26.0892	20.3391	21.8086	20.7584
234	112150917	LOC112150917	sodium-dependent phosphate transport protein 2B	up	-	down	0.088973	0.610844	0.0701197	0.119598	0.073613	0.073708	0.527346	0.624873	0.680312	0.051862	0.080691	0.077806
235	112150927	slc9a7	sodium/hydrogen exchanger 7	-	-	up	5.34335	2.89529	6.03779	5.07487	6.19575	4.75944	2.86314	2.94762	2.87513	6.44026	5.84817	5.82492
236	112151026	slc35g2b	solute carrier family 35 member G2b	-	-	-	0.284534	0.389642	0.455874	0.360236	0.222466	0.270899	0.480742	0.415021	0.273162	0.393657	0.52066	0.453306
237	112151081	LOC112151081	solute carrier family 12 member 7 isoform X3	-	-	-	18.2471	21.5977	19.9253	18.492	18.0315	18.2178	21.6493	21.4215	21.7222	20.6104	19.7444	19.4211
238	112151086	slc22a13b	solute carrier family 22 member 13b	-	up	up	0.255818	0.232866	3.64933	0.392925	0.130611	0.243919	0.139493	0.352645	0.206461	3.54636	3.62335	3.77828
239	112151133	slc2a15a	solute carrier family 2 member 15a	-	-	-	0.141874	0.104681	0.13521	0.203624	0.094207	0.12779	0.17488	0.078255	0.060909	0.075745	0.199061	0.130824
240	112151172	LOC112151172	zinc transporter ZIP12	-	-	-	0.0452043	0.0258877	0.0848523	0.038975	0.072127	0.024511	0.026796	0	0.050867	0.202199	0.052358	0
241	112151211	LOC112151211	solute carrier organic anion transporter family member 5A1	-	-	-	2.15161	2.37411	2.07905	1.97034	2.55583	1.92866	2.36176	2.417	2.34358	2.14522	2.13096	1.96097
242	112151245	LOC112151245	sodium/hydrogen exchanger 9 isoform X1	down	-	up	2.15022	0.807099	1.83463	2.08346	2.70152	1.66568	0.893695	0.668058	0.859543	2.02699	1.79706	1.67983
243	112151272	slc4a2b	anion exchange protein 2b isoform X1	-	up	-	3.90337	7.50714	8.75274	4.23687	3.85524	3.61802	7.3309	7.75719	7.43332	9.0108	8.97273	8.27468
244	112151388	slc22a17	solute carrier family 22 member 17	-	-	-	31.9167	24.7707	38.0575	33.7473	32.5142	29.4887	25.3053	24.4024	24.6045	37.8642	38.5857	37.7226
245	112151704	zgc:101540	hsFATP2a_ACSVL_like domain-containing protein	-	-	-	13.6469	13.762	16.2978	15.0729	13.4377	12.43	12.9602	13.4994	14.8264	16.2123	16.2558	16.4254
246	112151721	sv2	synaptic vesicle glycoprotein 2B	-	-	-	6.45751	7.53252	6.75327	6.15792	6.25997	6.95466	7.93661	6.61078	8.05018	6.15069	6.82493	7.28421
247	112151743	slc17a8	vesicular glutamate transporter 3 isoform X1	-	-	-	0.00452533	0.026183	0.00969933	0	0	0.013576	0.028992	0.049557	0	0	0.029098	0
248	112151875	LOC112151875	synaptic vesicle glycoprotein 2B	-	-	-	0.977849	0.607031	0.831639	1.22296	0.693954	1.01663	0.613954	0.597709	0.609431	0.777483	0.951496	0.765939
249	112152073	slc15a5	solute carrier family 15 member 5 isoform X1	-	up	-	0.279311	0.492845	0.635253	0.336086	0.287951	0.213897	0.443767	0.573735	0.461033	0.455053	0.703476	0.747229
250	112152080	slc41a2a	solute carrier family 41 member 2	-	-	-	0.168658	0.0969967	0.1529	0.09781	0.249224	0.158941	0.115367	0.084407	0.091216	0.276471	0.08298	0.09925
251	112152152	slc25a22a	mitochondrial glutamate carrier 1	-	-	-	7.09184	4.97612	6.42898	7.33826	7.10444	6.83282	5.19762	4.91358	4.81717	6.08196	7.00342	6.20157
252	112152157	LOC112152157	sodium/potassium/calcium exchanger 1	-	-	-	1.02273	0.616482	1.16857	1.3887	0.814825	0.864665	0.563735	0.627784	0.657926	1.05356	1.47995	0.972203
253	112152175	LOC112152175	sodium/potassium/calcium exchanger 1 isoform X1	-	-	-	1.39917	2.06671	2.0837	1.83916	1.46731	0.891041	1.99625	2.25394	1.94994	2.4631	1.87751	1.91049
254	112152177	LOC112152177	solute carrier organic anion transporter family member 1C1	-	-	down	0.429768	0.785586	0.260104	0.433155	0.529577	0.326573	0.821474	0.86394	0.671344	0.159713	0.337783	0.282817
255	112152187	slc7a10b	asc-type amino acid transporter 1	-	-	down	0.078965	0.115522	0.0461317	0.074102	0.085702	0.077091	0.088384	0.156123	0.10206	0.02753	0.037596	0.073269
256	112152205	slc6a13	sodium- and chloride-dependent GABA transporter 2 isoform X1	-	-	-	17.2354	20.7017	10.5094	18.5284	18.2009	14.9771	20.7111	20.1752	21.2188	10.1149	11.2307	10.1825
257	112152208	slc1a2b	excitatory amino acid transporter 2b isoform X1	-	-	-	6.30556	6.12503	3.64998	6.72946	6.76819	5.41905	6.6303	5.83578	5.90899	3.92737	3.68499	3.33758
258	112152238	slc25a24l	solute carrier family 25 member 24, like isoform X1	down	-	up	4.58227	0.912603	4.86025	5.23347	4.11306	4.40028	0.966709	0.633191	1.13791	4.80703	4.42863	5.34509
259	112152250	slc45a3	solute carrier family 45 member 3	down	down	-	38.3958	7.18988	6.65055	40.1978	38.3335	36.6562	6.72076	7.78111	7.06777	7.14192	5.92868	6.88103
260	112152288	slc17a6a	vesicular glutamate transporter 2.2	-	-	-	0.307955	0.379872	0.525198	0.270576	0.438231	0.215058	0.378743	0.328487	0.432387	0.499351	0.385974	0.690268
261	112152392	slc7a5	large neutral amino acids transporter small subunit 1	-	-	-	7.40063	13.6366	8.54332	7.46565	7.65209	7.08414	13.306	14.2465	13.3572	8.30317	8.89383	8.43295
262	112152398	slc28a1	sodium/nucleoside cotransporter 1	-	up	-	0.120304	0.188389	0.350253	0.087304	0.197769	0.075838	0.292089	0.15069	0.122388	0.439778	0.307224	0.303757
263	112152408	slc2a13b	solute carrier family 2 member 13b isoform X1	-	-	-	18.5675	18.4356	18.4627	17.9027	18.8762	18.9235	17.9169	17.9055	19.4844	18.559	18.9154	17.9136
264	112152411	slc6a15	sodium-dependent neutral amino acid transporter B(0)AT2	-	-	down	9.56639	13.2118	5.53247	9.53672	9.44064	9.72182	13.5416	12.51	13.5838	5.89686	5.49145	5.2091
265	112152488	slc7a14b	probable cationic amino acid transporter	-	-	-	0.025682	0.026516	0.00622133	0.008493	0.001281	0.067272	0.01904	0.021783	0.038725	0	0.018664	0
266	112152540	slc25a18	mitochondrial glutamate carrier 1	-	-	-	31.8765	17.9232	20.0204	33.6365	32.3754	29.6176	18.2489	17.8624	17.6582	19.7604	19.5433	20.7575
267	112152562	slco3a1	solute carrier organic anion transporter family member 3A1	-	-	-	31.6507	17.3949	22.192	30.6872	30.4769	33.7879	16.9129	18.1077	17.1642	22.3036	22.151	22.1214
268	112152577	zgc:110789	xan_ur_permease domain-containing protein	-	-	down	0.107222	0.153652	0.0267297	0.064063	0.142838	0.114766	0.164977	0.116274	0.179705	0.038282	0.041907	0
269	112152579	si:dkey-246g23.4	monocarboxylate transporter 2	up	up	up	0.145543	0.374656	8.28918	0.085036	0.155796	0.195798	0.433517	0.293036	0.397414	7.89641	8.07978	8.89135
270	112152674	LOC112152674	sodium- and chloride-dependent GABA transporter 1 isoform X2	-	-	-	0.0313523	0.0240253	0.126387	0	0.03445	0.059607	0	0.072076	0	0.208782	0.07638	0.093999
271	112152932	slc25a44a	solute carrier family 25 member 44a isoform X2	-	-	-	11.3217	5.93141	9.73386	12.883	11.4163	9.66592	8.87833	3.99366	4.92225	11.8971	6.98319	10.3213
272	112152982	LOC112152982	cationic amino acid transporter 2	-	up	up	0.233852	0.428331	1.80488	0.128959	0.34035	0.232247	0.385114	0.558288	0.34159	1.66652	1.66828	2.07984
273	112153028	LOC112153028	sodium/hydrogen exchanger 2	-	-	-	0.0365103	0.030728	0.0416413	0.090004	0	0.019527	0.024467	0.023224	0.044493	0.091928	0.032996	0
274	112153064	slc16a2	monocarboxylate transporter 8	-	-	-	3.95462	3.63763	3.62113	4.19082	4.00662	3.66643	3.66875	3.32816	3.916	3.77651	3.8473	3.2396
275	112153197	slc44a1b	choline transporter-like protein 1 isoform X1	-	up	up	1.09319	0.973091	2.63516	0.923938	1.0902	1.26543	0.98804	0.849985	1.08125	2.64723	2.90112	2.35713
276	112153251	slc25a51b	solute carrier family 25 member 51b	-	-	-	11.7475	9.90548	12.7653	13.1328	9.4132	12.6965	9.92071	9.35679	10.4389	13.0757	13.2783	11.942
277	112153253	LOC112153253	b(0,+)-type amino acid transporter 1	-	-	-	0.304044	0.587146	0.442588	0.440608	0.241088	0.230437	0.705647	0.558986	0.496805	0.38082	0.436431	0.510513
278	112153286	slc25a43	solute carrier family 25 member 43	-	-	-	5.63281	7.02068	6.18971	4.76278	5.49221	6.64345	7.79811	6.91413	6.34981	6.17745	5.92563	6.46605
279	112153287	slc25a5	ADP/ATP translocase 2	-	-	-	720.914	835.169	1306.24	714.543	706.449	741.751	843.88	836.982	824.644	1295.53	1298.95	1324.26
280	112153329	slc7a2	cationic amino acid transporter 2 isoform X1	-	-	-	71.5403	77.041	57.1787	74.7408	69.3391	70.541	78.3743	77.0013	75.7473	54.6664	57.5811	59.2886
281	112153365	slc37a4a	glucose-6-phosphate exchanger SLC37A4a	-	-	up	3.26678	1.83915	4.01349	4.15505	2.6966	2.94869	1.04543	1.89233	2.57969	4.04043	4.18296	3.81706
282	112153488	slc34a1b	LOW QUALITY PROTEIN: sodium-dependent phosphate transport protein 2A	-	up	up	0.056303	0.098498	12.0447	0	0.074781	0.094128	0.050339	0.135072	0.110083	11.8537	12.5007	11.7795
283	112153574	slc9a6a	sodium/hydrogen exchanger 6a isoform X2	-	-	-	2.17459	2.063	2.15768	2.71783	2.19086	1.61507	2.23145	1.92238	2.03515	1.81998	2.16095	2.49209
284	112153589	LOC112153589	sodium/potassium/calcium exchanger 3 isoform X1	-	-	-	0.203432	0.131178	0.295676	0.109863	0.298493	0.201941	0.116691	0.123558	0.153284	0.390795	0.287192	0.209042
285	112153613	slc43a3b	solute carrier family 43 member 3b	-	-	-	27.4452	17.7854	18.5413	28.4901	29.0068	24.8388	21.4005	10.6847	21.2711	22.0363	12.3574	21.2303
286	112153625	slc43a1a	solute carrier family 43 member 1a	-	-	-	34.9819	29.8939	25.4713	40.1605	35.3645	29.4209	30.4675	30.6366	28.5776	26.1249	24.2913	25.9978
287	112153639	LOC112153639	sodium bicarbonate transporter-like protein 11 isoform X1	-	up	up	0.661456	0.497179	2.53181	0.429221	0.955141	0.600007	0.45636	0.55786	0.477318	2.52226	2.60857	2.4646
288	112153742	LOC112153742	sodium- and chloride-dependent GABA transporter 2	-	up	up	0.0503153	0.0573177	1.79721	0.078873	0.072073	0	0.064901	0.088337	0.018715	1.52458	1.89741	1.96965
289	112153785	slc7a11	cystine/glutamate transporter	-	down	down	1.31693	1.20561	0.28989	1.37465	1.45854	1.1176	1.35124	1.133	1.13261	0.248707	0.319069	0.301895
290	112153875	slc18a3b	probable vesicular acetylcholine transporter-B	-	-	-	0.081684	0.0452847	0.0850483	0	0.154058	0.090994	0	0.042657	0.093197	0.110318	0.100268	0.044559
291	112153876	slc4a1b	solute carrier family 4 member 1b (Diego blood group)	down	up	up	141.958	19.0366	362.886	151.888	146.03	127.954	19.1951	18.6341	19.2806	363.74	361.866	363.051
292	112153992	LOC112153992	vesicular glutamate transporter 1	-	-	-	0.0734547	0.0717743	0.207507	0.133866	0	0.086498	0.020845	0.101792	0.092686	0.123037	0.241392	0.258092
293	112154058	LOC112154058	sodium-dependent neutral amino acid transporter B(0)AT2	-	-	-	4.7053	4.02624	3.97158	5.08874	4.96747	4.05969	4.21722	4.0195	3.84201	4.25793	3.84206	3.81475
294	112154278	LOC112154278	monocarboxylate transporter 7	-	-	down	2.91376	4.09349	1.7382	3.40936	2.67558	2.65634	4.37979	3.99879	3.90189	1.8682	1.72437	1.62203
295	112154391	acsf2	medium-chain acyl-CoA ligase ACSF2, mitochondrial	-	-	-	11.5094	10.8126	11.1604	13.1547	10.3104	11.063	10.1298	11.1971	11.1108	11.0431	11.0459	11.3923
296	112154494	slc16a5a	monocarboxylate transporter 6	-	-	-	13.5671	13.6537	11.3723	14.1087	13.789	12.8038	14.6471	13.6212	12.6928	11.6709	11.0796	11.3663
297	112154854	slc40a1	solute carrier family 40 member 1	-	-	-	37.1499	32.6109	37.3555	39.7614	37.7914	33.897	34.0237	32.3651	31.444	37.0704	37.72	37.276
298	112154897	slc12a8	solute carrier family 12 member 8	-	-	-	5.1272	5.70249	3.88444	5.9347	5.31819	4.1287	5.75389	5.63518	5.71841	3.95583	3.85738	3.8401
299	112154979	slc15a1a	solute carrier family 15 member 1	up	up	-	1.53941	4.48837	3.72247	1.50806	1.86913	1.24105	4.51982	4.45637	4.48891	3.62724	4.05868	3.48148
300	112155004	LOC112155004	calcium-binding mitochondrial carrier protein Aralar1	-	-	-	37.3056	36.3295	53.7508	37.7121	34.9497	39.2552	36.8184	35.6964	36.4735	54.6329	53.5361	53.0833
301	112155010	slc15a2	solute carrier family 15 member 2	-	-	-	10.7169	14.1318	8.48683	11.0432	10.6036	10.5039	15.5604	14.1179	12.7172	8.43275	8.2248	8.80292
302	112155012	slc49a4	solute carrier family 49 member 4	-	-	-	10.9717	15.7918	11.2373	12.0728	11.2674	9.57499	16.4422	14.7069	16.2264	11.6753	10.6466	11.3902
303	112155161	slc4a10b	sodium-driven chloride bicarbonate exchanger isoform X1	-	up	up	0.0325513	0.041657	0.851319	0.02559	0.023678	0.048386	0.043998	0.019604	0.061369	0.784833	0.980836	0.788288
304	112155200	svopl	putative transporter SVOPL	-	-	-	16.8509	24.01	19.1279	16.8676	16.43	17.2551	25.0752	24.4568	22.498	17.5933	18.0551	21.7352
305	112155207	slc4a3	anion exchange protein 3	-	-	-	0.119262	0.125564	0.270302	0.027297	0.101031	0.229459	0.173937	0.094414	0.108341	0.251682	0.259421	0.299804
306	112155332	slc9a2	sodium/hydrogen exchanger 2	down	down	-	37.5103	10.2718	12.2651	38.2308	37.1209	37.1793	9.6647	10.8441	10.3066	11.8677	12.0172	12.9105
307	112155347	slc39a10	zinc transporter ZIP10 isoform X3	-	-	-	6.18444	8.20715	7.83645	6.33103	5.87859	6.3437	7.92936	8.30601	8.38609	5.42178	8.77553	9.31204
308	112155441	slc5a3b	sodium/myo-inositol cotransporter	-	down	-	37.2009	22.5581	16.4414	40.9092	38.0735	32.6199	22.5848	23.0173	22.0722	16.3749	16.7241	16.2252
309	112155451	slc37a1	glucose-6-phosphate exchanger SLC37A1	-	-	-	52.9486	59.2271	57.902	53.3984	50.7418	54.7056	57.7927	61.1812	58.7075	56.0815	59.1688	58.4557
310	112155623	LOC112155623	solute carrier family 25 member 36-A	-	-	-	9.9765	8.86664	10.7587	10.6467	10.6235	8.65931	9.67095	9.04323	7.88573	11.3835	10.2336	10.6591
311	112155675	LOC112155675	solute carrier family 2, facilitated glucose transporter member 4	down	up	up	28.9073	7.28313	59.4263	29.4266	29.0211	28.2741	7.64905	7.32969	6.87065	58.6541	59.4135	60.2114
312	112155710	slc7a8a	solute carrier family 7 member 8a	-	-	down	9.05097	15.0845	7.04336	9.44322	9.42205	8.28766	15.4948	15.2236	14.5351	6.43378	7.29425	7.40205
313	112155763	slc1a1	excitatory amino acid transporter 3	up	up	up	0.0817907	0.34659	1.58244	0.15469	0.041878	0.048804	0.232626	0.403459	0.403685	2.03918	1.23254	1.4756
314	112155771	si:dkey-183c6.7	urea transporter 2	-	up	up	0.202517	0.241187	0.761195	0.272503	0.176215	0.158833	0.312749	0.272475	0.138336	0.738745	0.677583	0.867256
315	112155830	slc16a13	monocarboxylate transporter 13	-	-	-	3.14266	2.06825	3.70203	3.2247	3.50745	2.69584	2.00083	2.32785	1.87606	3.18667	4.19348	3.72594
316	112155844	slc7a7	Y+L amino acid transporter 1	down	-	up	5.6128	2.36462	6.41815	5.78083	5.94956	5.108	2.39197	2.48362	2.21825	6.39294	6.37236	6.48914
317	112155929	slc8a4b	solute carrier family 8 member 4b isoform X1	down	-	up	1.67301	0.58852	1.32043	1.6615	1.83831	1.51923	0.767579	0.507869	0.490111	1.25306	1.41664	1.29157
318	112155947	LOC112155947	solute carrier family 12 member 3-like	up	up	up	1.12939	17.0903	43.0009	1.12312	1.23916	1.02588	17.6933	17.0092	16.5684	47.2343	40.9111	40.8573
319	112155973	si:ch73-352p4.8	cystine/glutamate transporter	down	-	-	3.50765	1.66906	2.29028	3.40616	3.74985	3.36695	1.76144	1.58937	1.65638	2.15564	2.37699	2.3382
320	112156016	slc10a7	sodium/bile acid cotransporter 7 isoform X1	-	-	-	27.8004	38.1253	28.5807	27.5495	27.0119	28.8398	37.3493	37.1963	39.8305	26.8635	29.3948	29.4839
321	112156028	LOC112156028	equilibrative nucleoside transporter 2 isoform X1	-	-	-	51.5148	54.4816	54.819	53.4943	50.7892	50.2609	53.9065	56.036	53.5023	54.5307	54.3117	55.6145
322	112156218	LOC112156218	sodium/potassium/calcium exchanger 2 isoform X1	-	-	up	3.56589	2.0341	4.16841	3.77178	3.8606	3.06528	1.96523	2.268	1.86908	4.00835	4.34754	4.14932
323	112156260	LOC112156260	choline transporter-like protein 2 isoform X1	-	-	-	57.2888	39.0897	40.4296	59.2709	57.3243	55.2712	39.0119	39.3093	38.9479	39.7636	40.9407	40.5846
324	112156274	slc3a2a	solute carrier family 3 member 2a	up	-	down	37.4368	87.7603	34.8097	40.5857	35.1419	36.5829	85.5472	91.7953	85.9384	34.4125	31.9773	38.0394
325	112156436	slc41a2b	solute carrier family 41 member 2 isoform X1	-	-	-	19.929	12.4487	15.7652	20.7322	20.3126	18.7421	12.7347	12.5789	12.0326	16.1094	15.2711	15.9151
326	112156440	LOC112156440	solute carrier family 12 member 6 isoform X1	-	down	-	30.2325	19.8645	14.864	30.4449	28.2987	31.9538	21.1481	18.9445	19.5009	14.1233	14.5326	15.936
327	112156560	LOC112156560	proton myo-inositol cotransporter	-	-	-	0.095275	0.0604233	0.124626	0.075208	0.159579	0.051038	0.061246	0.033421	0.086603	0.112281	0.147643	0.113954
328	112156771	LOC112156771	solute carrier family 22 member 6 isoform X1	up	up	down	0.86281	4.70731	2.1128	0.945971	0.681131	0.961328	4.86539	4.94064	4.3159	1.86656	2.38499	2.08684
329	112156931	LOC112156931	solute carrier family 22 member 7	-	up	-	1.84224	2.35908	4.11672	1.7472	2.24438	1.53514	2.62619	1.81514	2.63592	4.12047	4.47928	3.75041
330	112156937	slc34a2a	solute carrier family 34 member 2a	up	down	down	0.039396	0.124417	0	0.040934	0.050503	0.026751	0.112574	0.145035	0.115643	0	0	0
331	112156940	LOC112156940	multidrug and toxin extrusion protein 1 isoform X1	up	up	up	1.19845	3.01928	27.7541	1.45651	1.24677	0.892066	2.91248	2.98459	3.16078	22.4293	30.1338	30.6992
332	112156957	LOC112156957	solute carrier family 22 member 7	up	up	up	0.0591577	0.507921	4.79296	0.128833	0.04864	0	0.484163	0.494882	0.544717	4.77678	4.35332	5.24877
333	112157084	LOC112157084	large neutral amino acids transporter small subunit 3 isoform X2	-	-	-	3.13265	2.09422	2.45795	3.2762	2.83376	3.28801	2.28095	1.74641	2.25531	2.1054	2.58495	2.68349
334	112157191	LOC112157191	mitochondrial glycine transporter B isoform X1	-	-	-	6.47291	4.94049	7.29959	6.58414	6.23936	6.59523	4.65549	5.11107	5.05491	7.55344	7.03066	7.31467
335	112157282	LOC112157282	sodium/potassium/calcium exchanger 3	-	-	-	0.632593	0.647943	0.569835	0.841788	0.454238	0.601753	0.804537	0.485043	0.654248	0.570295	0.629494	0.509715
336	112157309	slc22a7a	solute carrier family 22 member 7a	-	up	up	0.0129483	0.0367487	0.294376	0.038845	0	0	0.080389	0.029857	0	0.221627	0.401181	0.26032
337	112157366	LOC112157366	solute carrier family 22 member 7	up	up	up	0.305857	1.09255	6.99391	0.535999	0.157743	0.223829	1.18551	1.05831	1.03384	7.06831	7.40738	6.50603
338	112157393	LOC112157393	solute carrier family 43 member 3	-	up	up	0.0248623	0.156932	0.480474	0	0	0.074587	0.176022	0.135317	0.159457	0.418618	0.481929	0.540876
339	112157432	LOC112157432	mitoferrin-2	-	-	-	39.2315	45.3374	51.2284	39.6398	38.0531	40.0015	43.0107	47.6346	45.3669	52.0991	51.0748	50.5113
340	112157442	slc25a4	ADP/ATP translocase 1	up	down	down	34.4113	111.242	9.27211	34.4668	33.3913	35.376	110.325	112.075	111.326	8.26135	8.51597	11.039
341	112157522	LOC112157522	equilibrative nucleoside transporter 2	-	-	-	13.3223	9.25537	8.2257	14.1751	13.6975	12.0943	9.59265	9.57354	8.59991	7.83512	8.03619	8.80578
342	112157533	LOC112157533	choline transporter-like protein 1	-	-	-	39.0798	30.1709	36.1947	41.7067	37.0964	38.4363	30.2392	30.8663	29.4071	34.202	37.827	36.5553
343	112157640	LOC112157640	solute carrier family 23 member 1	-	up	up	0.00748033	0.086199	0.54879	0	0	0.022441	0.024949	0.08191	0.151738	0.496751	0.509178	0.64044
344	112157732	slc30a2	zinc transporter 2 isoform X1	-	-	-	0.0628457	0.0704703	0.0719057	0.081147	0.009422	0.097968	0.055884	0.107058	0.048469	0.156125	0.04562	0.013972
345	112157935	slc30a1a	zinc transporter 1a	-	-	-	10.1969	9.30499	15.0077	10.328	10.36	9.90277	9.4568	8.9347	9.52346	14.4693	14.9978	15.5561
346	112158017	flvcr2b	feline leukemia virus subgroup C receptor-related protein 2 isoform X1	-	-	-	15.064	16.2563	28.2214	13.7348	14.5801	16.8772	16.1287	16.6863	15.954	27.4131	28.6699	28.5811
347	112158027	LOC112158027	mitochondrial basic amino acids transporter	-	-	-	0.438704	0.369982	0.441023	0.356579	0.361227	0.598307	0.227891	0.312681	0.569374	0.467466	0.398371	0.457232
348	112158046	slco1d1	solute carrier organic anion transporter family, member 1D1	-	-	-	0.884504	1.24212	0.832391	1.03321	0.678795	0.941507	1.14103	1.32876	1.25656	0.736283	0.819902	0.940988
349	112158067	slc24a4b	sodium/potassium/calcium exchanger 4	-	-	up	0.690189	0.417932	1.03715	0.813753	0.467447	0.789368	0.511356	0.326256	0.416184	0.948982	1.00527	1.15721
350	112158106	slc16a6b	solute carrier family 16 member 6b isoform X1	up	-	-	7.3638	16.6157	11.1328	7.69557	7.15465	7.24118	15.3373	18.0429	16.4668	9.90708	11.9345	11.5569
351	112158119	flvcr1	feline leukemia virus subgroup C receptor-related protein 1	-	-	-	3.48157	3.49121	4.4731	3.81859	3.06939	3.55674	3.52904	3.34196	3.60263	4.39887	4.49862	4.5218
352	112158153	acss1	acetyl-coenzyme A synthetase 2-like, mitochondrial	down	-	-	36.8614	14.9681	29.1333	34.6933	38.6871	37.2037	15.4229	15.0612	14.4202	28.5927	28.1853	30.6217
353	112158169	LOC112158169	membrane-associated transporter protein-like	-	-	-	0.0521873	0.0772557	0.0453727	0	0.093211	0.063351	0	0.231767	0	0	0.06789	0.068228
354	112158176	si:dkey-126h10.1	vesicular inhibitory amino acid transporter	-	-	-	0.0224883	0	0	0.067465	0	0	0	0	0	0	0	0
355	112158200	slc2a12	solute carrier family 2, facilitated glucose transporter member 12	-	up	up	9.07949	12.1813	25.9839	10.1383	10.0514	7.04879	12.161	12.1377	12.2453	26.2676	25.5886	26.0956
356	112158316	si:dkey-119m7.4	solute carrier family 22 member 6 isoform X1	-	-	-	16.9766	10.9853	12.5109	18.4248	17.2608	15.2442	10.7805	10.6435	11.532	12.5453	12.69	12.2973
357	112158332	slc22a16	solute carrier family 22 member 16	up	-	down	0.818292	1.68612	0.515564	0.654627	1.01889	0.781363	1.19053	1.91447	1.95337	0.419529	0.575296	0.551866
358	112158346	slc16a10	monocarboxylate transporter 10	down	-	up	23.9302	8.47527	19.0538	25.5011	24.5913	21.6982	8.66268	8.39599	8.36713	19.8965	18.2534	19.0117
359	112158614	LOC112158614	solute carrier family 17 member 9 isoform X1	down	down	-	9.47868	2.35331	2.41685	9.86491	9.713	8.85814	2.22666	2.24601	2.58725	2.28469	2.6195	2.34636
360	112158688	LOC112158688	monocarboxylate transporter 2	-	-	-	0.056504	0.140555	0.0419883	0.041789	0	0.127723	0.246013	0.095825	0.079828	0.043733	0.082232	0
361	112158692	slc37a3	sugar phosphate exchanger 3	-	-	-	8.89038	6.52069	8.11571	8.50796	8.54383	9.61935	6.33336	5.79226	7.43644	7.75159	8.11983	8.47572
362	112158772	LOC112158772	sodium- and chloride-dependent GABA transporter 2 isoform X1	down	-	up	3.09055	0.974083	2.18259	2.96707	3.24663	3.05794	0.968155	0.894603	1.05949	2.18175	1.93986	2.42615
363	112158780	slc6a6b	solute carrier family 6 member 6b	down	-	up	177.179	86.2452	185.189	195.679	182.547	153.31	90.3108	85.92	82.5049	186.047	182.271	187.25
364	112158796	slc16a4	monocarboxylate transporter 5 isoform X1	up	up	-	1.75074	3.96516	4.79222	2.25797	1.49911	1.49514	3.87217	3.57153	4.45178	5.19069	4.34815	4.83782
365	112158876	slc6a1a	sodium- and chloride-dependent GABA transporter 1a	-	-	-	0.051394	0.0840753	0.127279	0.052226	0.060799	0.041157	0.055343	0.136357	0.060526	0.162037	0.116034	0.103765
366	112158922	LOC112158922	chloride anion exchanger	down	-	-	0.745721	0.340287	0.50312	0.882041	0.75974	0.595383	0.347432	0.333043	0.340385	0.538703	0.421783	0.548874
367	112159017	LOC112159017	solute carrier family 41 member 1 isoform X1	-	-	-	11.0715	15.0258	12.5419	11.1469	11.2059	10.8617	14.5435	14.6195	15.9144	12.8232	12.2162	12.5864
368	112159107	slc26a6	solute carrier family 26 member 6	-	-	-	1.30204	1.36065	0.793063	1.28928	1.48691	1.12993	1.24798	1.57783	1.25612	0.733242	0.749605	0.896342
369	112159158	slc6a17	sodium-dependent neutral amino acid transporter SLC6A17	-	-	down	0.0999033	0.135901	0.035621	0.0864	0.081791	0.131519	0.194757	0.13611	0.076835	0.06252	0.044343	0
370	112159197	LOC112159197	mitochondrial glutamate carrier 1 isoform X1	up	-	down	9.63285	23.6861	4.88894	9.37344	10.4868	9.03827	24.2505	24.0184	22.7895	4.65864	4.7972	5.21101
371	112159332	LOC112159332	monocarboxylate transporter 1	-	-	-	21.4412	26.0464	31.7992	21.8355	20.677	21.811	25.5863	25.4334	27.1195	32.4098	31.7107	31.2771
372	112159441	slc25a33	solute carrier family 25 member 33	-	-	-	63.6065	64.8073	81.4431	67.8552	62.5488	60.4154	66.9496	65.3742	62.098	78.1312	82.102	84.0961
373	112159483	slc17a9b	solute carrier family 17 member 9b	-	down	-	14.6829	9.51249	7.29169	15.8947	14.9383	13.2157	10.0848	9.43617	9.01652	6.93347	7.32088	7.62072
374	112159566	LOC112159566	large neutral amino acids transporter small subunit 1 isoform X1	-	-	-	0.068799	0.066883	0.106291	0.058516	0.063885	0.083996	0.12853	0.045342	0.026777	0.058598	0.087295	0.17298
375	112159571	slco4a1	solute carrier organic anion transporter family member 4A1	down	-	up	0.863872	0.228404	0.734783	0.840643	0.999607	0.751365	0.230598	0.270255	0.18436	0.441106	0.772738	0.990506
376	112159648	slc26a10	solute carrier family 26 member 10	-	-	-	1.83882	2.03084	2.08495	1.45035	1.97372	2.09238	1.96783	1.80182	2.32286	1.91029	2.47588	1.86868
377	112159651	slc9a8	sodium/hydrogen exchanger 8	-	-	-	22.4192	22.864	32.3602	23.5402	22.3427	21.3747	22.852	22.5079	23.2322	33.104	31.7123	32.2645
378	112159658	slc48a1a	heme transporter hrg1-B	-	-	-	47.2848	42.465	48.1583	51.4223	49.934	40.498	43.8463	41.6306	41.918	48.6124	47.3971	48.4654
379	112159734	slc12a5b	solute carrier family 12 member 5 isoform X1	-	up	-	0.004964	0.047624	0.087238	0	0	0.014892	0.089632	0.014562	0.038678	0.067769	0.05107	0.142875
380	112159759	LOC112159759	natural resistance-associated macrophage protein 2	-	-	down	6.71704	10.7938	4.41186	7.0655	7.4702	5.61541	10.8582	11.6031	9.92003	4.05006	4.37219	4.81333
381	112159820	slc13a3	solute carrier family 13 member 3	up	up	up	0.0553633	0.272328	2.91887	0.076424	0.063532	0.026134	0.310477	0.334109	0.172397	2.75943	2.94878	3.0484
382	112159832	si:ch211-117c9.2	solute carrier family 26 member 6	-	-	up	0.240306	0.132071	0.360294	0.202354	0.35721	0.161353	0.157076	0.089648	0.149489	0.337097	0.414047	0.329739
383	112159833	si:ch211-117c9.5	sodium- and chloride-dependent creatine transporter 1 isoform X1	-	-	down	19.7912	22.5271	10.8024	21.1963	19.1187	19.0586	22.4574	23.1294	21.9946	10.8886	10.5517	10.9669
384	112159846	LOC112159846	solute carrier family 2, facilitated glucose transporter member 5	up	-	down	0.090042	0.404619	0.178837	0.045745	0.09435	0.130031	0.521857	0.343903	0.348097	0.199139	0.179805	0.157567
385	112159853	LOC112159853	vesicular inhibitory amino acid transporter	-	-	-	0.07846	0.0575257	0.0286903	0.05867	0.138869	0.037841	0.082395	0.069182	0.021	0.044766	0	0.041305
386	112160074	LOC112160074	sodium- and chloride-dependent GABA transporter 2	-	-	-	9.75072	8.23397	6.2794	10.1053	10.4852	8.66165	9.06961	7.98858	7.64372	6.31273	6.24177	6.2837
387	112160087	slc39a8	metal cation symporter ZIP8	-	-	up	0.297824	0.186646	0.553663	0.303913	0.350012	0.239547	0.284667	0.232659	0.042612	0.47611	0.599736	0.585142
388	112160120	slc19a1	reduced folate transporter	-	-	-	14.4091	16.9075	16.0994	13.8362	14.4175	14.9736	16.9223	16.5812	17.2189	15.5065	15.8225	16.969
389	112160150	si:dkeyp-120h9.1	Y+L amino acid transporter 2	-	-	-	12.491	9.9847	9.99217	14.0377	12.3158	11.1194	10.2964	9.59313	10.0646	10.0077	10.0826	9.8862
390	112160199	slc15a1b	solute carrier family 15 member 1b	-	-	-	1.18307	1.476	0.942797	1.3468	1.20822	0.994188	1.67072	1.54531	1.21197	1.03942	0.966425	0.822545
391	112160218	slc5a8	sodium-coupled monocarboxylate transporter 1	up	up	up	0	0.0743363	0.317926	0	0	0	0.065935	0.067473	0.089601	0.385853	0.371093	0.196833
392	112160226	LOC112160226	solute carrier organic anion transporter family member 1C1 isoform X2	-	-	-	1.31657	0.897162	0.950425	1.26174	1.34749	1.34048	0.909863	0.893011	0.888611	0.798621	1.1199	0.932752
393	112160240	LOC112160240	monocarboxylate transporter 2	down	-	up	36.7613	7.29306	46.7765	39.3598	36.6955	34.2285	7.27067	6.95794	7.65058	47.2541	46.5298	46.5457
394	112160246	LOC112160246	sodium/potassium/calcium exchanger 1 isoform X1	-	up	up	0.100267	0.0768327	0.241467	0.142382	0.07217	0.08625	0.109885	0.045264	0.075349	0.217502	0.244094	0.262806
395	112160251	slc38a2	sodium-coupled neutral amino acid transporter 2	-	down	down	41.6996	32.6688	15.0207	43.9997	41.4222	39.6769	31.5334	33.1132	33.3599	14.8825	14.1771	16.0024
396	112160293	LOC112160293	monocarboxylate transporter 12-B-like	-	-	-	29.9531	42.7155	32.0712	30.2453	28.4279	31.186	43.442	43.8818	40.8225	28.6066	35.2631	32.344
397	112160317	slc7a6	Y+L amino acid transporter 2	-	-	-	5.10837	3.29218	5.33391	5.0843	5.11795	5.12284	3.6057	3.13978	3.13105	5.20446	5.05773	5.73955
398	112160322	slc5a7a	high-affinity choline transporter 1	-	-	-	0.102408	0.101732	0.067965	0.054616	0.100483	0.152126	0.075163	0.164624	0.065408	0.058202	0.070898	0.074795
399	112160353	slc7a9	b(0,+)-type amino acid transporter 1	down	-	up	0.702854	0.151833	1.0321	0.612642	0.536404	0.959515	0.062471	0.234311	0.158717	0.712604	1.04622	1.33748
400	112160391	LOC112160391	solute carrier family 25 member 44	-	-	-	3.87491	3.09228	3.66381	3.82619	4.31519	3.48335	2.47882	3.50186	3.29616	4.07111	3.65145	3.26887
401	112160567	slc9a5	sodium/hydrogen exchanger 5	up	up	-	0.014066	0.856035	0.533262	0	0	0.042198	0.822812	0.935335	0.809957	0.629463	0.593286	0.377038
402	112160604	slc7a10a	solute carrier family 7 member 10a	-	-	-	4.76916	3.87598	7.24738	5.02806	4.84855	4.43089	4.10813	3.80233	3.71749	7.168	7.02897	7.54517
403	112160734	slc6a2	sodium-dependent noradrenaline transporter	down	-	-	3.48133	1.7095	2.85515	3.73073	3.39369	3.31956	1.88326	1.70942	1.53581	2.46576	2.96017	3.13953
404	112160743	LOC112160743	excitatory amino acid transporter 2	down	down	-	0.883008	0.415434	0.379086	0.723723	0.943057	0.982245	0.329576	0.570278	0.346447	0.250889	0.44205	0.444318
405	112160816	zgc:158482	very long-chain acyl-CoA synthetase	-	-	-	12.7306	19.5725	12.7411	13.5221	12.1729	12.4967	20.4773	20.2689	17.9712	12.9731	12.2403	13.01
406	112160817	LOC112160817	very long-chain acyl-CoA synthetase	-	-	-	0.929924	1.09687	0.651562	0.991158	0.807022	0.991592	0.985179	1.10285	1.20259	0.673243	0.620853	0.660591
407	112160835	LOC112160835	sodium/hydrogen exchanger 3 isoform X1	-	up	up	167.3	121.335	1770.25	166.589	156.256	179.055	107.001	114.628	142.376	1694.85	1675.92	1939.97
408	112160874	slc12a4	solute carrier family 12 member 4 isoform X1	down	-	-	18.1848	8.15093	10.5777	20.5442	19.0593	14.9508	9.64253	9.43788	5.37237	11.3183	8.73145	11.6835
409	112160893	slc30a4	zinc transporter 4	-	-	-	23.7726	21.9399	29.6239	24.6309	23.9279	22.7589	21.3971	21.7712	22.6515	29.8951	29.6606	29.3158
410	112160900	slc24a5	sodium/potassium/calcium exchanger 5 isoform X1	-	-	-	0.228422	0.299727	0.215175	0.365843	0.078853	0.240571	0.262499	0.465491	0.171192	0.215691	0.246465	0.183368
411	112161017	acsf3	malonate--CoA ligase ACSF3, mitochondrial isoform X1	-	-	-	5.95593	3.35568	4.36289	5.9859	5.70955	6.17233	3.29016	2.98669	3.79018	4.73904	4.1834	4.16622
412	112161037	slc6a5	sodium- and chloride-dependent glycine transporter 2 isoform X1	-	-	-	0.0684403	0.0671993	0.0306493	0.121498	0.047043	0.03678	0.078661	0.039048	0.083889	0.066485	0.014238	0.011225
413	112161081	slc22a31	putative solute carrier family 22 member 31	-	-	down	10.8103	16.1382	7.18319	11.6227	9.40581	11.4022	15.8963	16.3012	16.217	7.05319	7.07984	7.41653
414	112161093	slc12a1	solute carrier family 12 member 1	up	up	up	0.652821	1.85429	12.296	0.864285	0.548513	0.545666	1.62712	1.70023	2.23551	12.5179	12.3001	12.07
415	112161112	slc39a13	zinc transporter ZIP13	-	-	-	27.9457	17.3162	23.2649	31.0123	27.4606	25.3642	18.2067	15.542	18.1998	22.1147	24.6035	23.0765
416	112161181	LOC112161181	solute carrier organic anion transporter family member 3A1 isoform X1	-	-	-	0.0100413	0.0313367	0.0478263	0	0.030124	0	0.068987	0.025023	0	0.072338	0	0.071141
417	112161292	slc17a6b	vesicular glutamate transporter 2.1	-	up	-	0.151726	0.248492	0.395436	0.143149	0.218389	0.093641	0.219425	0.286864	0.239188	0.485762	0.348785	0.351761
418	112161317	sv2ba	synaptic vesicle glycoprotein 2Ba	-	up	up	0.0131217	0.0745853	0.260814	0.014028	0.025337	0	0.037464	0.105234	0.081058	0.179126	0.320177	0.283139
419	112161394	slc18a3a	probable vesicular acetylcholine transporter-A	-	-	-	0.319238	0.349264	0.295489	0.268091	0.251017	0.438607	0.347947	0.367464	0.332381	0.176836	0.336301	0.373329
420	112161459	slc8a1b	sodium/calcium exchanger 1b	-	up	up	8.00135	5.71438	20.374	9.29287	8.51025	6.20094	5.84778	5.72347	5.57189	21.1523	20.0353	19.9343
421	112161482	slc22a15	solute carrier family 22 member 15	-	-	-	10.7634	8.52176	11.4175	10.3997	10.6196	11.2708	8.70953	8.51263	8.34312	11.9011	11.1647	11.1869
422	112161528	LOC112161528	sodium/potassium/calcium exchanger 3 isoform X1	-	-	-	1.19932	1.02413	1.31891	1.33036	1.17788	1.08973	0.876946	1.22585	0.969601	1.42356	1.35223	1.18093
423	112161539	slc17a5	sialin	-	-	-	25.7724	24.6526	20.088	26.5715	25.3681	25.3776	25.9392	23.3613	24.6574	18.9446	20.4289	20.8906
424	112161567	LOC112161567	equilibrative nucleoside transporter 1	-	-	-	37.6043	39.4153	26.0056	39.2775	37.7417	35.7936	40.7657	38.8473	38.6328	24.9823	25.9761	27.0583
425	112161756	slc3a1	neutral and basic amino acid transport protein rBAT	-	up	-	1.448	2.21822	3.37235	1.33885	1.67802	1.32712	2.36388	2.03984	2.25094	3.14786	3.4911	3.47808
426	112161771	LOC112161771	monocarboxylate transporter 12-B	-	-	-	0.0225093	0.0172393	0	0.033643	0	0.033885	0	0.051718	0	0	0	0
427	112161826	slc39a7	zinc transporter Slc39a7 isoform X1	-	-	-	27.8387	21.2587	24.0581	27.9168	27.0566	28.5426	20.5916	20.8894	22.2952	23.339	23.2716	25.5636
428	112161876	slc30a6	zinc transporter 6	-	-	-	10.0985	9.83812	11.2138	10.0957	9.57655	10.6233	10.3457	9.43601	9.7326	11.0798	10.1325	12.4291
429	112161907	si:ch1073-513e17.1	sialin	-	-	-	5.4412	3.70029	4.8832	6.3364	5.96176	4.02543	3.73999	3.3602	4.00068	5.253	4.84039	4.55622
430	112161909	slc29a3	equilibrative nucleoside transporter 3	-	-	-	5.48714	5.04962	6.02624	5.80944	5.48189	5.1701	4.98465	4.56769	5.59652	6.19376	6.07142	5.81354
431	112162056	slc25a28	mitoferrin-2	-	-	-	63.0001	77.57	58.2532	68.1845	60.7364	60.0794	80.3801	77.0774	75.2525	57.131	58.5386	59.0899
432	112162092	flvcr2a	feline leukemia virus subgroup C receptor-related protein 2	-	-	-	0.283554	0.125681	0.304526	0.21822	0.424493	0.20795	0.114624	0.125823	0.136597	0.240615	0.27365	0.399313
433	112162157	slc25a16	graves disease carrier protein	-	-	-	22.7695	16.4371	20.4821	24.7844	22.2909	21.233	16.5352	17.1474	15.6287	20.2424	19.9642	21.2396
434	112162211	LOC112162211	monocarboxylate transporter 9	-	up	up	3.7449	6.61737	18.7469	4.30494	3.37807	3.55169	6.77332	6.97811	6.10069	21.6836	13.0241	21.5331
435	112162217	slc18a2	synaptic vesicular amine transporter	down	down	-	5.40312	2.0219	1.67674	5.82141	4.78305	5.60489	2.24478	2.07011	1.75082	1.18994	1.86249	1.97778
436	112162482	slc44a4	choline transporter-like protein 4 isoform X1	-	up	up	33.7955	26.5115	105.769	38.2297	28.6844	34.4724	22.2586	32.7274	24.5484	101.056	104.433	111.819
437	112162616	LOC112162616	sodium bicarbonate cotransporter 3 isoform X1	-	-	down	10.2786	17.1315	7.69185	10.4755	9.84418	10.5161	16.5913	17.1021	17.7011	7.69983	7.80855	7.56716
438	112162791	LOC112162791	synaptic vesicle 2-related protein	-	-	-	9.87012	12.4673	18.6002	10.9364	9.77951	8.8944	12.6188	13.0994	11.6837	18.3732	18.6433	18.7843
439	112162867	LOC112162867	synaptic vesicle glycoprotein 2C isoform X2	down	-	-	0.449904	0.21716	0.356121	0.547209	0.410894	0.391609	0.175544	0.207858	0.268078	0.321494	0.329001	0.417868
440	112162939	LOC112162939	synaptic vesicle glycoprotein 2A	-	up	up	0.147877	0.274906	1.36001	0.192424	0.125395	0.125813	0.239079	0.344677	0.240963	1.28632	1.50613	1.28757
441	112162984	slc4a5b	electrogenic sodium bicarbonate cotransporter 4 isoform X1	-	-	-	14.3312	12.2837	15.5349	14.9853	13.8871	14.1211	12.2797	12.2932	12.2782	14.7485	15.6736	16.1827
442	112163018	slc20a1b	sodium-dependent phosphate transporter 1-B isoform X1	-	-	-	73.966	107.486	57.363	78.05	72.7428	71.1052	111.275	104.155	107.027	54.5219	54.3059	63.2612
443	112163044	slc2a3a	solute carrier family 2, facilitated glucose transporter member 1	-	-	-	0.00629933	0.02886	0.052165	0	0	0.018898	0.045452	0	0.041128	0.06317	0.063242	0.030083
444	112163047	slc30a5	zinc transporter 5	-	-	-	23.5457	23.0454	22.2307	22.7195	22.3289	25.5888	23.5146	23.0069	22.6147	21.9025	23.1058	21.6838
445	112163142	LOC112163142	urea transporter 1	-	-	-	0.052603	0.0708427	0.0932157	0	0	0.157809	0.080942	0	0.131586	0.070007	0.166577	0.043063
446	112163205	LOC112163205	electrogenic sodium bicarbonate cotransporter 1 isoform X1	-	-	-	15.2547	19.2061	16.3494	16.1234	16.0807	13.5601	19.379	19.0054	19.234	17.1142	15.7576	16.1764
447	112163219	slc25a1b	tricarboxylate transport protein B, mitochondrial	-	-	-	89.1744	74.4345	52.1417	93.9481	84.9031	88.6721	75.3911	74.5702	73.3421	54.6227	50.246	51.5566
448	112163310	slc2a11l	solute carrier family 2 member 11, like	up	up	up	0.0380323	0.204314	2.51111	0.059357	0.05474	0	0.357219	0.133296	0.122428	2.38411	2.74966	2.39956
449	112163334	slc27a4	long-chain fatty acid transport protein 4 isoform X1	-	-	-	5.64113	5.7599	11.0575	5.6911	6.27836	4.95394	5.5036	5.80193	5.97415	10.2111	10.4734	12.4882
450	112163416	slc31a2	probable low affinity copper uptake protein 2 isoform X1	-	-	-	24.8322	34.669	35.4758	26.7993	21.8089	25.8884	36.0772	36.085	31.8447	30.6122	39.0721	36.7432
451	112163425	LOC112163425	sodium/glucose cotransporter 1	-	up	up	0.487268	0.830816	2.24349	0.593532	0.424973	0.4433	0.793591	0.867283	0.831573	2.65448	1.94176	2.13424
452	112163426	LOC112163426	sodium/glucose cotransporter 1	-	up	up	0.0952317	0.073426	0.541649	0.121961	0.112601	0.051133	0.083852	0.079577	0.056849	0.803811	0.365857	0.455279
453	112163475	slc26a1	sulfate anion transporter 1	up	up	-	0.774645	1.6294	1.80499	0.717277	0.891833	0.714825	1.5294	1.66121	1.69759	1.83745	1.91472	1.66281
454	112163505	slc31a1	high affinity copper uptake protein 1 isoform X2	-	-	-	44.0248	61.0574	69.7668	42.2216	40.1955	49.6572	61.34	62.3143	59.5179	70.0416	67.4268	71.8321
455	118597943	LOC118597943	anion exchange protein 3-like	-	-	-	0.252453	0.398571	0.384313	0.301614	0.313899	0.141847	0.350711	0.312034	0.532969	0.45373	0.32893	0.37028

## Sheet: DEGs in slc genes
No.	Gene ID	Gene Symbol	Gene Name	SF_VS_S	F_VS_S	F_VS_SF	Mean TPM (S)	Mean TPM (SF)	Mean TPM (F)	TPM (S1)	TPM (S2)	TPM (S3)	TPM (SF1)	TPM (SF2)	TPM (SF3)	TPM (F1)	TPM (F2)	TPM (F3)
1	112136246	LOC112136246	sodium-dependent neutral amino acid transporter B(0)AT1	up	up	up	0.160545	0.533637	11.3293	0.211074	0.148968	0.121592	0.568089	0.519331	0.513492	11.5379	10.9653	11.4847
2	112137071	slc5a9	sodium/glucose cotransporter 4 isoform X1	up	up	up	0.125331	0.31532	0.965434	0.131593	0.12795	0.116451	0.330122	0.320422	0.295415	0.971865	1.02411	0.900332
3	112137389	ucp1	mitochondrial brown fat uncoupling protein 1	up	up	up	0.0688537	2.05551	7.60109	0.131239	0.075322	0	1.99725	2.18028	1.98898	8.07163	6.49285	8.23879
4	112137792	slc25a25a	calcium-binding mitochondrial carrier protein SCaMC-2-A	up	up	up	11.8017	38.4568	131.63	12.4004	11.2861	11.7187	38.7282	39.8289	36.8133	131.514	130.231	133.146
5	112139005	si:ch211-283g2.1	sodium- and chloride-dependent GABA transporter ine	up	up	up	0.0579003	0.224251	1.9	0.070951	0.087827	0.014923	0.177067	0.18853	0.307155	1.93547	1.75964	2.00489
6	112139341	LOC112139341	solute carrier family 22 member 2	up	up	up	0.207929	0.791501	8.80806	0.283011	0.071027	0.269748	0.681249	0.852051	0.841204	9.27795	8.97602	8.17019
7	112141007	LOC112141007	solute carrier family 22 member 2	up	up	up	0.348883	0.952531	8.85736	0.171415	0.372059	0.503176	0.970631	0.980901	0.906062	9.29682	8.57972	8.69554
8	112141251	slc13a1	solute carrier family 13 member 1	up	up	up	0.053655	0.310158	1.75151	0.04648	0.028207	0.086278	0.384163	0.44871	0.097601	1.75224	1.75609	1.7462
9	112141281	LOC112141281	solute carrier family 12 member 3-like	up	up	up	0.842007	4.02691	13.026	0.924155	0.944043	0.657822	4.67399	3.43378	3.97296	15.3229	11.5889	12.1663
10	112141282	LOC112141282	solute carrier family 12 member 3-like	up	up	up	2.54148	10.4273	24.6844	2.74563	2.59416	2.28466	11.3314	9.09937	10.8511	23.2735	26.296	24.4838
11	112142195	LOC112142195	solute carrier family 22 member 4	up	up	up	0.0221227	0.126097	5.26217	0.040692	0	0.025676	0.083837	0.093726	0.200727	5.6876	5.19449	4.90442
12	112142497	slc23a1	solute carrier family 23 member 1	up	up	up	0.0470997	1.10986	5.30371	0.041079	0.045362	0.054858	1.12947	1.28405	0.916045	5.26342	5.33701	5.31071
13	112142843	LOC112142843	solute carrier family 13 member 5 isoform X1	up	up	up	0.0937863	0.500462	1.37402	0.134832	0.124761	0.021766	0.37324	0.628032	0.500113	1.2196	1.3908	1.51166
14	112143061	slc22a6l	solute carrier family 22 member 6 isoform X1	up	up	up	0	0.63673	34.2807	0	0	0	0.743305	0.699053	0.467832	34.0064	35.7867	33.0489
15	112144906	slc2a11a	solute carrier family 2, facilitated glucose transporter member 11	up	up	up	0.031714	0.162885	1.73834	0.05856	0	0.036582	0.185608	0.101425	0.201622	1.74631	1.90398	1.56474
16	112145174	slc5a8l	sodium-coupled monocarboxylate transporter 1	up	up	up	0.108062	0.275412	4.74408	0.196234	0.071733	0.056219	0.249393	0.308283	0.268559	5.07832	4.58498	4.56893
17	112149193	slc2a2	solute carrier family 2, facilitated glucose transporter member 2	up	up	up	0.227167	0.503031	1.44442	0.290388	0.205907	0.185207	0.251647	0.825625	0.43182	1.28702	1.46844	1.57781
18	112152579	si:dkey-246g23.4	monocarboxylate transporter 2	up	up	up	0.145543	0.374656	8.28918	0.085036	0.155796	0.195798	0.433517	0.293036	0.397414	7.89641	8.07978	8.89135
19	112155763	slc1a1	excitatory amino acid transporter 3	up	up	up	0.0817907	0.34659	1.58244	0.15469	0.041878	0.048804	0.232626	0.403459	0.403685	2.03918	1.23254	1.4756
20	112155947	LOC112155947	solute carrier family 12 member 3-like	up	up	up	1.12939	17.0903	43.0009	1.12312	1.23916	1.02588	17.6933	17.0092	16.5684	47.2343	40.9111	40.8573
21	112156940	LOC112156940	multidrug and toxin extrusion protein 1 isoform X1	up	up	up	1.19845	3.01928	27.7541	1.45651	1.24677	0.892066	2.91248	2.98459	3.16078	22.4293	30.1338	30.6992
22	112156957	LOC112156957	solute carrier family 22 member 7	up	up	up	0.0591577	0.507921	4.79296	0.128833	0.04864	0	0.484163	0.494882	0.544717	4.77678	4.35332	5.24877
23	112157366	LOC112157366	solute carrier family 22 member 7	up	up	up	0.305857	1.09255	6.99391	0.535999	0.157743	0.223829	1.18551	1.05831	1.03384	7.06831	7.40738	6.50603
24	112159820	slc13a3	solute carrier family 13 member 3	up	up	up	0.0553633	0.272328	2.91887	0.076424	0.063532	0.026134	0.310477	0.334109	0.172397	2.75943	2.94878	3.0484
25	112160218	slc5a8	sodium-coupled monocarboxylate transporter 1	up	up	up	0	0.0743363	0.317926	0	0	0	0.065935	0.067473	0.089601	0.385853	0.371093	0.196833
26	112161093	slc12a1	solute carrier family 12 member 1	up	up	up	0.652821	1.85429	12.296	0.864285	0.548513	0.545666	1.62712	1.70023	2.23551	12.5179	12.3001	12.07
27	112163310	slc2a11l	solute carrier family 2 member 11, like	up	up	up	0.0380323	0.204314	2.51111	0.059357	0.05474	0	0.357219	0.133296	0.122428	2.38411	2.74966	2.39956
